# Supplementary material for: Evidence of the impacts of metal mining and the effectiveness of mining mitigation measures on social–ecological systems in Arctic and boreal regions: a systematic map
Source: Environ Evid. 2022 Sep 8;11:30. doi: 10.1186/s13750-022-00282-y (PMC9452284; doi:10.1186/s13750-022-00282-y)
Supplement: Supplementary file 2 — Additional file 2: Relevant reviews used for bibliographic checking [file 13750_2022_282_MOESM2_ESM.csv]

Title	Authors	Year	URL
Effects of suspended tailing from the AMAX/Kitsault Mine on the predatory feeding rates of the marine zooplankters Euchaeta elongata and Euphausia pacifica	Anderson (1985)	1985	http://scholar.google.co.uk/scholar?q=Effects+of+suspended+tailing+from+the+AMAX/Kitsault+Mine+on+the+predatory+feeding+rates+of+the+marin&btnG=&hl=en&as_sdt=0%2C5
"A grey wee town". An environmental history of early silver mining at Cobalt, Ontario	Baldwin (2005)	2005	http://scholar.google.co.uk/scholar?q="A+grey+wee+town".+An+environmental+history+of+early+silver+mining+at+Cobalt,+Ontario&btnG=&hl=en&as_sdt=0%2C5
Exposure to Hg in the general population of Europe and the Arctic	BarregÃ¥rd (2005)	2005	http://scholar.google.co.uk/scholar?q=Exposure+to+Hg+in+the+general+population+of+Europe+and+the+Arctic&btnG=&hl=en&as_sdt=0%2C5
Towards an alternative theory of resource-based town development in Canada	Bradbury (1979)	1979	http://scholar.google.co.uk/scholar?q=Towards+an+alternative+theory+of+resource-based+town+development+in+Canada&btnG=&hl=en&as_sdt=0%2C5
Gold deposits, exploration realities, and the unsustainability of very large gold producers	Bullis (2001)	2001	http://scholar.google.co.uk/scholar?q=Gold+deposits,+exploration+realities,+and+the+unsustainability+of+very+large+gold+producers&btnG=&hl=en&as_sdt=0%2C5
Socio-Economic and Environmental Challenges of Mining Industry in the Komi Republic	Burtseva (2015)	2015	http://scholar.google.co.uk/scholar?q=Socio-Economic+and+Environmental+Challenges+of+Mining+Industry+in+the+Komi+Republic&btnG=&hl=en&as_sdt=0%2C5
Measuring mining safety with injury statistics: Lost workdays as indicators of risk	Coleman (2007)	2007	http://scholar.google.co.uk/scholar?q=Measuring+mining+safety+with+injury+statistics:+Lost+workdays+as+indicators+of+risk&btnG=&hl=en&as_sdt=0%2C5
Heavy metal pollution from gold mines: environmental effects and bacterial strategies for resistance	Fashola (2016)	2016	http://scholar.google.co.uk/scholar?q=Heavy+metal+pollution+from+gold+mines:+environmental+effects+and+bacterial+strategies+for+resistance&btnG=&hl=en&as_sdt=0%2C5
Spatial and temporal trends of contaminants in terrestrial biota from the Canadian Arctic	Gamberg (2005)	2005	http://scholar.google.co.uk/scholar?q=Spatial+and+temporal+trends+of+contaminants+in+terrestrial+biota+from+the+Canadian+Arctic&btnG=&hl=en&as_sdt=0%2C5
Geochemistry and Mineralogy of Solid Mine Waste: Essential Knowledge for Predicting Environmental Impact	Jamieson (2011)	2011	http://scholar.google.co.uk/scholar?q=Geochemistry+and+Mineralogy+of+Solid+Mine+Waste:+Essential+Knowledge+for+Predicting+Environmental+Im&btnG=&hl=en&as_sdt=0%2C5
The Legacy of Arsenic Contamination from Mining and Processing Refractory Gold Ore at Giant Mine, Yellowknife, Northwest Territories, Canada	Jamieson (2014)	2014	http://scholar.google.co.uk/scholar?q=The+Legacy+of+Arsenic+Contamination+from+Mining+and+Processing+Refractory+Gold+Ore+at+Giant+Mine,+Ye&btnG=&hl=en&as_sdt=0%2C5
Impacts and prognosis of natural resource development on aquatic biodiversity in Canada's boreal zone	Kreutzweiser (2013)	2013	http://scholar.google.co.uk/scholar?q=Impacts+and+prognosis+of+natural+resource+development+on+aquatic+biodiversity+in+Canada's+boreal+zon&btnG=&hl=en&as_sdt=0%2C5
Antagonistic effects to mercury in some mine drainage areas	Lindestrom (1982)	1982	http://scholar.google.co.uk/scholar?q=Antagonistic+effects+to+mercury+in+some+mine+drainage+areas&btnG=&hl=en&as_sdt=0%2C5
Presence and implications of chemical contaminants in the freshwaters of the Canadian Arctic	Lockhart (1992)	1992	http://scholar.google.co.uk/scholar?q=Presence+and+implications+of+chemical+contaminants+in+the+freshwaters+of+the+Canadian+Arctic&btnG=&hl=en&as_sdt=0%2C5
Anthropogenic transformations of the Arctic ecosystem of Lake Imandra: Tendencies for recovery after long period of pollution	Moiseenko (2009)	2009	http://scholar.google.co.uk/scholar?q=Anthropogenic+transformations+of+the+Arctic+ecosystem+of+Lake+Imandra:+Tendencies+for+recovery+after&btnG=&hl=en&as_sdt=0%2C5
Mining Sapmi: Colonial Histories, Sami Archaeology, and the Exploitation of Natural Resources in Northern Sweden	Ojala (2015)	2015	http://scholar.google.co.uk/scholar?q=Mining+Sapmi:+Colonial+Histories,+Sami+Archaeology,+and+the+Exploitation+of+Natural+Resources+in+Nor&btnG=&hl=en&as_sdt=0%2C5
Assessing the Evolution of Sustainability Reporting in the Mining Sector	Perez (2009)	2009	http://scholar.google.co.uk/scholar?q=Assessing+the+Evolution+of+Sustainability+Reporting+in+the+Mining+Sector&btnG=&hl=en&as_sdt=0%2C5
Exploring corporate social responsibility practice versus stakeholder interests in Nordic mining	Ranangen (2018)	2018	http://scholar.google.co.uk/scholar?q=Exploring+corporate+social+responsibility+practice+versus+stakeholder+interests+in+Nordic+mining&btnG=&hl=en&as_sdt=0%2C5
2013 Colloquium of the Canadian Geotechnical Society: Geotechnical and geoenvironmental behaviour of high-density tailings	Simms (2017)	2017	http://scholar.google.co.uk/scholar?q=2013+Colloquium+of+the+Canadian+Geotechnical+Society:+Geotechnical+and+geoenvironmental+behaviour+of&btnG=&hl=en&as_sdt=0%2C5
Impacts and prognosis of natural resource development on water and wetlands in Canada's boreal zone	Webster (2015)	2015	http://scholar.google.co.uk/scholar?q=Impacts+and+prognosis+of+natural+resource+development+on+water+and+wetlands+in+Canada's+boreal+zone&btnG=&hl=en&as_sdt=0%2C5
Managing the environment at the Black Angel Mine, Greenland	Asmund (1994)	1994	http://scholar.google.co.uk/scholar?q=Managing+the+environment+at+the+Black+Angel+Mine,+Greenland&btnG=&hl=en&as_sdt=0%2C5
12th International Multidisciplinary Scientific GeoConference and EXPO, SGEM 2012, Volume 5	available (2012)	2012	http://scholar.google.co.uk/scholar?q=12th+International+Multidisciplinary+Scientific+GeoConference+and+EXPO,+SGEM+2012,+Volume+5&btnG=&hl=en&as_sdt=0%2C5
Impacts from large corporate development on Indigenous communities in Arctic: specific focus on social justice and sustainability for the Swedish Sami	Bickford (2015)	2015	http://scholar.google.co.uk/scholar?q=Impacts+from+large+corporate+development+on+Indigenous+communities+in+Arctic:+specific+focus+on+soci&btnG=&hl=en&as_sdt=0%2C5
Heavy mineral studies in the Klondike Area, Yukon Territory	Cf (1970)	1970	http://scholar.google.co.uk/scholar?q=Heavy+mineral+studies+in+the+Klondike+Area,+Yukon+Territory&btnG=&hl=en&as_sdt=0%2C5
Atmospheric Arsenic (As) Concentrations in Different Countries During 2000â€“2011	Fang (2012)	2012	http://scholar.google.co.uk/scholar?q=Atmospheric+Arsenic+(As)+Concentrations+in+Different+Countries+During+2000â€“2011&btnG=&hl=en&as_sdt=0%2C5
Life-Cycle environmental impact assessment of mineral industries	Farjana (2018)	2018	http://scholar.google.co.uk/scholar?q=Life-Cycle+environmental+impact+assessment+of+mineral+industries&btnG=&hl=en&as_sdt=0%2C5
Atmospheric emissions in the Canadian mineral industry	Fytas (2003)	2003	http://scholar.google.co.uk/scholar?q=Atmospheric+emissions+in+the+Canadian+mineral+industry&btnG=&hl=en&as_sdt=0%2C5
Hunters coping with miners. A brief history of Innu mobilization against exploitation	Henriksen (1998)	1998	http://scholar.google.co.uk/scholar?q=Hunters+coping+with+miners.+A+brief+history+of+Innu+mobilization+against+exploitation&btnG=&hl=en&as_sdt=0%2C5
Chlorophyll content as a primary indicator of the environment degradation due to contamination with heavy metals	Kolotov (2003)	2003	http://scholar.google.co.uk/scholar?q=Chlorophyll+content+as+a+primary+indicator+of+the+environment+degradation+due+to+contamination+with+&btnG=&hl=en&as_sdt=0%2C5
CAPITAL AND LABOR REQUIREMENTS FOR IRON ORE MINING AND BENEFICIATING	Leary (1975)	1975	http://scholar.google.co.uk/scholar?q=CAPITAL+AND+LABOR+REQUIREMENTS+FOR+IRON+ORE+MINING+AND+BENEFICIATING&btnG=&hl=en&as_sdt=0%2C5
Mine drainage from the weathering of sulfide minerals and magnetite	Moncur (2009)	2009	http://scholar.google.co.uk/scholar?q=Mine+drainage+from+the+weathering+of+sulfide+minerals+and+magnetite&btnG=&hl=en&as_sdt=0%2C5
Mineral resource dilemma: How to balance the interests of Government, local communities and abiotic nature	Nikitina (2014)	2014	http://scholar.google.co.uk/scholar?q=Mineral+resource+dilemma:+How+to+balance+the+interests+of+Government,+local+communities+and+abiotic+&btnG=&hl=en&as_sdt=0%2C5
Design consideration for the long term containment of tailings	Robertson (1987)	1987	http://scholar.google.co.uk/scholar?q=Design+consideration+for+the+long+term+containment+of+tailings&btnG=&hl=en&as_sdt=0%2C5
Progression of hearing loss caused by occupational noise	Rosler (1994)	1994	http://scholar.google.co.uk/scholar?q=Progression+of+hearing+loss+caused+by+occupational+noise&btnG=&hl=en&as_sdt=0%2C5
Conversion and reutilization of mining and metallurgical waste: Case study in the Murmansk Region, NW Russia	Vinogradov (2005)	2005	http://scholar.google.co.uk/scholar?q=Conversion+and+reutilization+of+mining+and+metallurgical+waste:+Case+study+in+the+Murmansk+Region,+N&btnG=&hl=en&as_sdt=0%2C5
Environmental impacts of an old mine tailings deposit-hydrochemical and hydrological background	Allard (1987)	1987	http://scholar.google.co.uk/scholar?q=Environmental+impacts+of+an+old+mine+tailings+deposit-hydrochemical+and+hydrological+background&btnG=&hl=en&as_sdt=0%2C5
Environmental Problems of Mining Waste Disposal Sites in Russia	AzarovÐ° (2018)	2018	http://scholar.google.co.uk/scholar?q=Environmental+Problems+of+Mining+Waste+Disposal+Sites+in+Russia&btnG=&hl=en&as_sdt=0%2C5
BASE-METAL MINE WASTE MANAGEMENT IN CANADA	Bell (1975)	1975	http://scholar.google.co.uk/scholar?q=BASE-METAL+MINE+WASTE+MANAGEMENT+IN+CANADA&btnG=&hl=en&as_sdt=0%2C5
Ecological Tourism and Elite Minerals in Karelia: The Veps' Experience with Extraction, Commodification, and Circulation of Natural Resources	Davidov (2014)	2014	http://scholar.google.co.uk/scholar?q=Ecological+Tourism+and+Elite+Minerals+in+Karelia:+The+Veps'+Experience+with+Extraction,+Commodificat&btnG=&hl=en&as_sdt=0%2C5
Proceedings of the Fourth Annual Aquatic Toxicity Workshop, November 8-10, 1977, Bayshore Inn, Vancouver, B.C. 4. Annu. Aquatic Toxicity Workshop; Vancouver (Canada); 8 Nov 1977	Davis (1978)	1978	http://scholar.google.co.uk/scholar?q=Proceedings+of+the+Fourth+Annual+Aquatic+Toxicity+Workshop,+November+8-10,+1977,+Bayshore+Inn,+Vanco&btnG=&hl=en&as_sdt=0%2C5
An Integrated Management Process for Regulating the Effects of Placer Mining on Fish and Fish Habtat in the Yukon	Gotch (2015)	2015	http://scholar.google.co.uk/scholar?q=An+Integrated+Management+Process+for+Regulating+the+Effects+of+Placer+Mining+on+Fish+and+Fish+Habtat&btnG=&hl=en&as_sdt=0%2C5
Growth, Competitiveness and Sustainability: Technological Change in the Russian Copper Industry	Kuznetsov (2003)	2003	http://scholar.google.co.uk/scholar?q=Growth,+Competitiveness+and+Sustainability:+Technological+Change+in+the+Russian+Copper+Industry&btnG=&hl=en&as_sdt=0%2C5
A review of lichens in metal-enriched environments	Purvis (1996)	1996	http://scholar.google.co.uk/scholar?q=A+review+of+lichens+in+metal-enriched+environments&btnG=&hl=en&as_sdt=0%2C5
CLOSURE OF THE BELL ISLAND IRON ORE MINES	Day (1967)	1967	http://scholar.google.co.uk/scholar?q=CLOSURE+OF+THE+BELL+ISLAND+IRON+ORE+MINES&btnG=&hl=en&as_sdt=0%2C5
Gold placers of the Circle district, Alaska - past, present, and future	Yeend (1991)	1991	http://scholar.google.co.uk/scholar?q=Gold+placers+of+the+Circle+district,+Alaska+-+past,+present,+and+future&btnG=&hl=en&as_sdt=0%2C5
Resources and Sustainable Development in the Arctic.	Southcott C, Abele F, Natcher D, and Parlee B.	2019	http://www.arcticcentre.org
