# Supplementary material for: Evidence of the impacts of metal mining and the effectiveness of mining mitigation measures on social–ecological systems in Arctic and boreal regions: a systematic map
Source: Environ Evid. 2022 Sep 8;11:30. doi: 10.1186/s13750-022-00282-y (PMC9452284; doi:10.1186/s13750-022-00282-y)
Supplement: Supplementary file 3 — Additional file 3: Benchmark articles used for search comprehensiveness checking [file 13750_2022_282_MOESM3_ESM.ris]

TY  - BOOK
AU  - Archibald, Linda
AU  - Crnkovich, Mary
PB  - Status of Women Canada Ottawa
PY  - 1999
SN  - 0662280024
ST  - If gender mattered: A case study of Inuit women, land claims and the Voisey's Bay Nickel Project
TI  - If gender mattered: A case study of Inuit women, land claims and the Voisey's Bay Nickel Project
ID  - 2
ER  - 

TY  - CHAP
AU  - Asmund, G
PB  - AA Balkema Rotterdam
PY  - 1992
SP  - 105-112
ST  - Lead and zinc pollution for marine dumping of waste rock from lead/zinc mining
T2  - Mining in the Arctic
TI  - Lead and zinc pollution for marine dumping of waste rock from lead/zinc mining
ID  - 8
ER  - 

TY  - JOUR
AB  - The past two decades have witnessed an increase in the exploration for, and development of, mineral resources at Arctic latitudes. Such effort has resulted in the commencement of production at a number of different localities in close proximity to the ocean. Since proximity to a source of transportation for the conveyance of concentrates to the market is a primary requirement governing the economic decisions for the mine to proceed, it is logical that ore deposits near a coastline are primary targets for development. Closely tied to coastal mining developments is the need to dispose of tailings and waste rock in the most economical manner. Prior to the advent of heightened public awareness and environmental concern, and the enactment of pollution legislation, disposal practices were largely based upon convenience. Currently, however, proposed disposal and operating practices receive closer scrutiny, with a view to providing adequate protection for aquatic resources and habitat. This paper summarizes some of the features of three Arctic mines, wastes from which enter the marine environment, and compares the disposal practices used at each to measures of environmental change as indicated by metal concentrations in various media.
AU  - Asmund, G
AU  - Johansen, P
AU  - Fallis, BW
IS  - 1-2
PY  - 1991
SN  - 0275-7540
SP  - 1-15
ST  - Disposal of mine wastes containing Pb and Zn near the ocean: an assessment of associated environmental implications in the Arctic
T2  - Chemistry and Ecology
TI  - Disposal of mine wastes containing Pb and Zn near the ocean: an assessment of associated environmental implications in the Arctic
VL  - 5
ID  - 14
ER  - 

TY  - GEN
AB  - Extractive industry in Arctic is controversial due  to the ecosystems and communities in the region are highly sensitive to natural and anthropogenic disturbances as it is one of the world’s global change hot-spots, as well as its uniqueness and distinctive social and ecological significance. As mining industry has developed into sophisticated operations, yet the basic causes of environmental pollution and degradation and impacts on the natural environment of the Arctic region remain unchanged. Mining in this environment may be faced with dilemmas as the result of adverse impacts they may cause and their escalating environmental footprints;  as well as reactions from pressure groups and indigenous peoples, which in turn may have a detrimental effect on their reputations and financial performances. This may further have social, environmental and political risks in their present and future roles and operations. Thus, the mining industry ought to recognize the impacts in their operations, and are required to work towards minimizing the adverse impacts and maximizing the substantial benefits of their actions on the environment, the community and local people. Corporate social responsibility (CSR) and sustainability are supposed to be two of several principles used to examine the social and environmental endeavours and results of business activity.  The aim of this thesis is to assess the environmental and social impacts associated with major mining operations Arctic region, and to conduct preliminary review of the perspectives of CSR and sustainable development in countries across the Arctic region and subarctic, especially the United States of America (USA), Finland and Sweden. As well as conduct comparative study and analysis on how corporate entities in these countries dealing with the two theoretical frameworks and how they are approached in practice and managed, and information are disclosed. The study also concentrates on how these issues can be handled in the case of Jokkmokk (Kallak) Iron Mines in Sweden. Different methodological approaches and techniques have been adopted in this study. The literature review is supplemented by interviews with strategically important stakeholders. The Environmental Impact Assessment (EIA) statement is reviewed and conceptual modeling is also employed to demonstrate the dynamic effects and consequences of the Kallak North Iron Mines. The findings in this thesis propose that the corporations’ in the USA show differences from those of the European countries in defining and  addressing social and environmental concerns; as well as managing CSR and sustainability issues and communicating them as there are qualitatively different practices and approaches to CSR in these countries. In conclusion, main points are suggested as important recommendations entailing of some clear expectations to fulfill on how CSR and sustainability issues may be handled by extractive industry including the case of Jokkmokk (Kallak North) Iron Mines. 
AU  - Assefa Hassen, Yohannes
PY  - 2016
ST  - The Impacts of Mining on Arctic Environment and Society from Corporate Social Responsibility and Sustainable Development Perspectives: The Case of Jokkmokk (Kallak) Iron Mines in Northern Sweden
TI  - The Impacts of Mining on Arctic Environment and Society from Corporate Social Responsibility and Sustainable Development Perspectives: The Case of Jokkmokk (Kallak) Iron Mines in Northern Sweden
ID  - 30
ER  - 

TY  - BOOK
AU  - Association, Baffin Region Inuit
PB  - Indian and Northern Affairs Canada
PY  - 1979
ST  - Socio-economic impacts of the Nanisivik mine on North Baffin region communities
TI  - Socio-economic impacts of the Nanisivik mine on North Baffin region communities
ID  - 4
ER  - 

TY  - JOUR
AU  - Banks, David
AU  - Parnachev, Valery P
AU  - Frengstad, Bjørn
AU  - Holden, Wayne
AU  - Vedernikov, Anatoly A
AU  - Karnachuk, Olga V
IS  - 1
PY  - 2002
SN  - 0305-8719
SP  - 287-296
ST  - Alkaline mine drainage from metal sulphide and coal mines: examples from Svalbard and Siberia
T2  - Geological Society, London, Special Publications
TI  - Alkaline mine drainage from metal sulphide and coal mines: examples from Svalbard and Siberia
VL  - 198
ID  - 79
ER  - 

TY  - JOUR
AB  - The Raglan mine in Nunavik, in the province of Quebec, and Voisey's Bay mine in Nunatsiavut, in the province of Newfoundland and Labrador, are important drivers of economic development in their respective regions. Existing studies and data concerning the economic impacts of extractive industries are concentrated on the national or regional impacts, and do not assess the impacts on business and human development at the local and community level. The article analyzes the impacts of the Raglan Mine and the Voisey's Bay Mine on business development and employment in Nunavik and Nunatsiavut respectively. The article presents the design, methodology, and results of a three-year study in which focus groups and surveys were conducted with business owners. We report on the views and experiences of business owners with respect to how mining has impacted local business development. We evaluate some community employment trends, identify policy insights, and recommend future research directions to improve the utilization of mining benefits by local Indigenous communities and Indigenous governments.
AD  - Carleton Univ, Sch Publ Policy & Adm, Ottawa, ON, Canada
Univ Laval, Polit Sci, Quebec City, PQ, Canada
AN  - WOS:000440683300004
AU  - Belayneh, A.
AU  - Rodon, T.
AU  - Schott, S.
DO  - 10.22584/nr47.2018.004
IS  - 47
J2  - North Rev
KW  - impacts, nunavik
LA  - English
N1  - Sp. Iss. SI
Gp2rk
Times Cited:0
Cited References Count:20
PY  - 2018
SN  - 0820-0300
SP  - 59-78
ST  - Mining Economies: Inuit Business Development and Employment in the Eastern Subarctic
T2  - Northern Review
TI  - Mining Economies: Inuit Business Development and Employment in the Eastern Subarctic
UR  - <Go to ISI>://WOS:000440683300004
ID  - 19
ER  - 

TY  - CHAP
AB  - Nunavut has gained importance in the last few years as an area of high mineral potential with exploration leading to discoveries of several mineral deposits that have, or will in the coming years, become mines. As a territory with an economy based in large part on government employment, new mining operations have the potential to provide Nunavut with an alternative way to develop its economy through job creation, local business opportunities, royalties, and taxes. Mining could provide the people of Nunavut with training opportunities for various jobs that can later be used for employment with community-based businesses. Understanding the socio-economic impacts of past Arctic mining operations, such as the Polaris and Nanisivik Mines, is important if these opportunities are to become reality and if Nunavut is to benefit as much as possible from future mining operations.  The Polaris and Nanisivik lead-zinc mines closed in 2002 after over 20 years of operation. Each mine was located near an Inuit community: Polaris, situated 100 km northwest of Resolute, was a fly-in/fly-out operation that used Resolute as a staging point; and Nanisivik was a community-based operation connected to Arctic Bay by a 21 km-long all-weather road. The differences between the physical connections of the mines to Inuit communities provide a good opportunity to compare and contrast their socio-economic impacts on each community.  This qualitative study uses company and government reports and the data from 51 interviews, conducted over a 4-week period in January–February 2005 with residents of Resolute and Arctic Bay, to learn how current and future mining in Nunavut might better establish long-lasting, positive socio-economic benefits according to current sustainable development practices (Bowes-Lyon 2006).  The results reveal that community members believe the mines had some positive short-term impacts, but few lasting benefits. Positive economic impacts included the creation of new businesses and jobs at the mines, with resulting increased incomes; however, many of these benefits disappeared after mine closure. Positive social impacts were restricted to better education opportunities at the Nanisivik school, whereas negative impacts included increased alcohol consumption. The benefits of employment were mixed because, although employment was available to local Inuit, training was limited and did not in general lead to any certification that could be transfered to other jobs after mine closure.  Overall, it is concluded that because the benefits were not numerous and mostly did not persist after mine closure these mines did not contribute to the long-term sustainable development of the region. To increase socio-economic benefits and assist communities with fulfilling their sustainable development objectives, mining companies in Nunavut should emphasize education and training for locals and encourage local business development and partnerships, through strong relationships and close communication with involved stakeholders.
AU  - Bowes-Lyon, Léa-Marie
AU  - Richards, Jeremy P
AU  - McGee, Tara M
KW  - Mine, Site Mining, Company, Local Business, Mining Project, Mine Closure 
PB  - Springer
PY  - 2009
SP  - 371-396
ST  - Socio-economic impacts of the Nanisivik and Polaris mines, Nunavut, Canada
T2  - Mining, society, and a sustainable world
TI  - Socio-economic impacts of the Nanisivik and Polaris mines, Nunavut, Canada
ID  - 26
ER  - 

TY  - JOUR
AB  - The pattern of decline in a mining region is examined using a case study of Schefferville. A critical examination is made of Lucas's model of youth to maturity in community development, and a further two stages are suggested ‐ winding down and closure of a town. The discussion centres on the characteristics of community and corporate winding down in Schefferville: the restructuring of the local workforce, disinvestment, relocation of capital, and company withdrawal from housing, municipal affairs, and public services.
AU  - Bradbury, John H
AU  - St‐Martin, Isabelle
IS  - 2
PY  - 1983
SN  - 0008-3658
SP  - 128-144
ST  - Winding down in a Quebec mining town: A case study of Schefferville
T2  - Canadian Geographer/Le Géographe canadien
TI  - Winding down in a Quebec mining town: A case study of Schefferville
VL  - 27
ID  - 3
ER  - 

TY  - JOUR
AB  - Voles and small passerine birds were live-captured near the Delong Mountain Regional Transportation System (DMTS) haul road in Cape Krusenstern National Monument in northwest Alaska to assess metals exposure and sub-lethal biological effects. Similar numbers of animals were captured from a reference site in southern Cape Krusenstern National Monument for comparison. Histopathological examination of selected organs, and analysis of cadmium, lead, and zinc concentrations in liver and blood samples were performed. Voles and small birds captured from near the haul road had about 20 times greater blood and liver lead concentrations and about three times greater cadmium concentrations when compared to those from the reference site, but there were no differences in zinc tissue concentrations. One vole had moderate metastatic mineralization of kidney tissue, otherwise we observed no abnormalities in internal organs or DNA damage in the blood of any of the animals. The affected vole also had the greatest liver and blood Cd concentration, indicating that the lesion might have been caused by Cd exposure. Blood and liver lead concentrations in animals captured near the haul road were below concentrations that have been associated with adverse biological effects in other studies; however, subtle effects resulting from lead exposure, such as the suppression of the activity of certain enzymes, cannot be ruled out for some individual animals. Results from our 2006 reconnaissance-level study indicate that overall, voles and small birds obtained from near the DMTS road in Cape Krusenstern National Monument were not adversely affected by metals exposure; however, because of the small sample size and other uncertainties, continued monitoring of lead and cadmium in terrestrial habitats near the DMTS road is advised.
AD  - Columbia Environmental Research Center, U.S. Geological Survey, Columbia, MO, USA.
AN  - 19856120
AU  - Brumbaugh, William G
AU  - Mora, Miguel A
AU  - May, Thomas W
AU  - Phalen, David N
DA  - Nov
DO  - 10.1007/s10661-009-1216-y
ET  - 2009/10/27
IS  - 1-4
KW  - Alaska, Animals, Arvicolinae/blood/*metabolism, Cadmium/analysis/metabolism/toxicity, DNA Damage, Environmental Exposure/*analysis, Environmental Monitoring, Environmental Pollutants/analysis/*metabolism/toxicity, Lead/analysis/metabolism/toxicity, Liver/metabolism, Metals/analysis/*metabolism/toxicity, Mining, Mutagens/analysis/metabolism/toxicity, Passeriformes/blood/*metabolism, Transportation, Zinc/analysis/metabolism/toxicity
N1  - Brumbaugh, William G
Mora, Miguel A
May, Thomas W
Phalen, David N
eng
Netherlands
Environ Monit Assess. 2010 Nov;170(1-4):73-86. doi: 10.1007/s10661-009-1216-y. Epub 2009 Oct 24.
PY  - 2010
SN  - 0167-6369
SP  - 73-86
ST  - Metal exposure and effects in voles and small birds near a mining haul road in Cape Krusenstern National Monument, Alaska
T2  - Environmental monitoring and assessment
TI  - Metal exposure and effects in voles and small birds near a mining haul road in Cape Krusenstern National Monument, Alaska
UR  - https://www.ncbi.nlm.nih.gov/pubmed/19856120
VL  - 170
ID  - 77
ER  - 

TY  - JOUR
AB  - Fourhorn sculpins (Myoxocephalus quadricornis) and shorthorn sculpins (Myoxocephalus scorpius) have been considered suitable local bioindicators for environmental monitoring studies in the Arctic. Because these species share many characteristics, data from the two species have previously been pooled when assessing marine metal contamination. A chemical and histological study was conducted on fourhorn and shorthorn sculpins collected around a contaminated lead-zinc mine at East Greenland to investigate whether there were any differences in the residues of metals, histopathology and parasites in liver and gills between the two sculpin species. The results demonstrated that concentrations of copper (Cu), zinc (Zn), mercury (Hg) and lead (Pb) were significantly higher in the fourhorn sculpins (p < 0.001) while there were no significant differences for arsenic (As) or cadmium (Cd). Furthermore, density of blood vessel fibrosis (p=0.028), prevalence and density of chondroplasia (p=0.002 and p=0.005, respectively), number of mucin-containing mucous cells (p < 0.001) and chloride cells (p < 0.001) and mean intensity of colonial Peritricha (p < 0.001) were significantly higher in fourhorn sculpin. Based on these results we suggest that pooling the two species when conducting environmental assessments is not recommended as it can lead to incorrect conclusions. We propose that a larger study investigating the biological effects of zinc-lead mining in Greenland is needed.
AD  - [Dang, Mai; Nowak, Barbara] Univ Tasmania, Inst Marine & Antarctic Studies, Launceston, Tas 7250, Australia. [Norregaard, Rasmus; Bach, Lis; Sonne, Christian; Sondergaard, Jens; Gustavson, Kim; Aastrup, Peter] Aarhus Univ, Fac Sci & Technol, Dept Biosci, ARC, Frederiksborgvej 399,POB 358, DK-4000 Roskilde, Denmark.
Nowak, B (reprint author), Univ Tasmania, Inst Marine & Antarctic Studies, Launceston, Tas 7250, Australia.
B.Nowak@utas.edu.au
AN  - WOS:000392366500022
AU  - Dang, M.
AU  - Norregaard, R.
AU  - Bach, L.
AU  - Sonne, C.
AU  - Sondergaard, J.
AU  - Gustavson, K.
AU  - Aastrup, P.
AU  - Nowak, B.
DA  - Feb
DO  - 10.1016/j.envres.2016.12.007
ET  - 2016/12/17
J2  - Environ. Res.
KW  - Heavy metal, Mining pollution, Histological change, Bioindicator, acid-base regulation, salmon salmo-salar, fresh-water fish, exposure, pollution, biomarkers, mercury, health, deformities, mechanisms, Environmental Sciences & Ecology, Public, Environmental & Occupational, Health
LA  - English
M3  - Article
N1  - ISI Document Delivery No.: EI3CE
Times Cited: 2
Cited Reference Count: 77
Dang, Mai Norregaard, Rasmus Bach, Lis Sonne, Christian Sondergaard, Jens Gustavson, Kim Aastrup, Peter Nowak, Barbara
Sonne, Christian/I-7532-2013; Bach, Lis/J-6567-2013
Sonne, Christian/0000-0001-5723-5263; Bach, Lis/0000-0003-2891-4202
Ministry of Environment and Food of Denmark; Environment Agency for Mineral Resources Activities in Greenland
The Ministry of Environment and Food of Denmark and The Environment Agency for Mineral Resources Activities in Greenland are acknowledged for financial support.
2
1
33
Academic press inc elsevier science
San diego
1096-0953
PY  - 2017
SN  - 0013-9351
SP  - 171-180
ST  - Metal residues, histopathology and presence of parasites in the liver and gills of fourhorn sculpin (Myoxocephalus quadricornis) and shorthorn sculpin (Myoxocephalus scorpius) near a former lead-zinc mine in East Greenland
T2  - Environmental Research
TI  - Metal residues, histopathology and presence of parasites in the liver and gills of fourhorn sculpin (Myoxocephalus quadricornis) and shorthorn sculpin (Myoxocephalus scorpius) near a former lead-zinc mine in East Greenland
UR  - <Go to ISI>://WOS:000392366500022
VL  - 153
ID  - 37
ER  - 

TY  - JOUR
AB  - Disposal of sulfidic waste in marine environments implies an environmental risk due to potential release and spreading of heavy metals to sediments and biota on a regional scale. However, tailings disposal in marine systems is practised in several places. Fiord sediments near Black Angel Mine in West Greenland are contaminated by Pb and Zn as a result of mining activity and marine disposal in the period 1973-1990. Chemical analyses were performed on 6 fiord sediment cores collected up to 10 km away from the disposal area and included heavy metal analysis, high-resolution stable Pb isotope stratigraphy and radiochemical dating (Pb-210). The results were used for evaluating spatial and temporal distribution of anthropogenic heavy metals from the marine disposal. A significant accumulation of Pb and Zn on a regional scale is still observed 9 years after mine closure. Stable Pb-isotope data provide a unique fingerprint of the mining-related Pb sources in the area. Today spreading of mining-related Pb up to 10 km away from the mining area accounts for more than 80% of total Pb in sediment deposited within the last 100 years. (C) 2002 Elsevier Science Ltd. All rights reserved.
AD  - Univ Copenhagen, Inst Geog, DK-1350 Copenhagen K, Denmark
Natl Environm Res Inst, Dept Arctic Environm, DK-4000 Roskilde, Denmark
Danish Lithosphere Ctr, DK-1350 Copenhagen K, Denmark
Riso Natl Lab, Plant Biol & Biochem Dept, Gamma Dating Ctr, DK-4000 Roskilde, Denmark
AN  - WOS:000174268400012
AU  - Elberling, B.
AU  - Asmund, G.
AU  - Kunzendorf, H.
AU  - Krogstad, E. J.
DA  - Apr
DO  - Pii S0883-2927(01)00119-6
Doi 10.1016/S0883-2927(01)00119-6
IS  - 4
J2  - Appl Geochem
LA  - English
N1  - 528ww
Times Cited:24
Cited References Count:17
PY  - 2002
SN  - 0883-2927
SP  - 493-502
ST  - Geochemical trends in metal-contaminated fiord sediments near a former lead-zinc mine in West Greenland
T2  - Applied Geochemistry
TI  - Geochemical trends in metal-contaminated fiord sediments near a former lead-zinc mine in West Greenland
UR  - <Go to ISI>://WOS:000174268400012
VL  - 17
ID  - 15
ER  - 

TY  - JOUR
AB  - Sulphidic mine waste disposed in marine environments constitutes an environmental risk to aquatic life due to potential uptake and accumulation of heavy metals in biota. Fiord sediments near the former Black Angel Mine in West Greenland are contaminated by lead and zinc as a result of submarine tailings disposal in 1973–1990. In 1999 cores were taken up to 10 km away from the disposal area. Analyses include heavy metals, radiochemical dating (210Pb) and high-resolution foraminiferal stratigraphy. The mining operation resulted in significant changes in the assemblage composition. In addition, up to 20% of the Melonis barleeanus population found in sediment deposited during nearby tailings disposal was deformed compared to a natural background of less than 5%. Throughout cores representing the last 100 years of sedimentation, the total numbers and frequency of morphological abnormalities among M. barleeanus revealed some correlation with heavy metals concentrations (up to r2=79%). We conclude that abnormalities among foraminifera may represent a useful biomarker for evaluating trends in the biological impact resulting of submarine tailings disposal as well as long-term environmental impact and subsequent recovery.
AU  - Elberling, Bo
AU  - Knudsen, Karen Luise
AU  - Kristensen, Peter H
AU  - Asmund, Gert
IS  - 3
KW  - Biomarker; Foraminifera; Melonis barleeanus; Lead pollution; Submarine tailings disposal; Bioavailable; Arctic; Mining;
PY  - 2003
SN  - 0141-1136
SP  - 235-256
ST  - Applying foraminiferal stratigraphy as a biomarker for heavy metal contamination and mining impact in af iord in West Greenland
T2  - Marine Environmental Research
TI  - Applying foraminiferal stratigraphy as a biomarker for heavy metal contamination and mining impact in af iord in West Greenland
VL  - 55
ID  - 7
ER  - 

TY  - JOUR
AB  - Otoliths from arctic char recovered from the water body formed from an abandoned open-pit nickel copper mine contain a trace element record related to the geology of the immediate watershed, past mining activity in the area, and the fish's diet. Laser ablation inductively coupled plasma mass spectrometric analyses across the annular structure of the otoliths detected trace amounts of nickel, copper, and chromium believed to be related to the metal-bearing, mafic-ultramafic minerals in the pit. Oscillatory strontium, barium, and zinc profiles may reflect changing water temperature, diet, or fish metabolism. Lead was detected in very low concentrations and may be related to anthropogenic influence. This closed lake system provides a unique opportunity to study an introduced exotic species in a setting where neither migration nor recruitment have been possible. The fish have successfully occupied the lake and continue to breed despite the influence of the surrounding rocks and local contamination. The chemical record retained within otoliths provides a method of monitoring trace elements affecting fish on a yearly basis and may be regarded as a useful assessment tool for examining the exposure of wild organisms to trace elements.
AD  - [Friedrich, Lisa A.] Dept Fisheries & Oceans Canada, Winnipeg, MB R3T 2N6, Canada. [Halden, Norman M.] Univ Manitoba, Dept Geol Sci, Winnipeg, MB R3T 2N2, Canada.
Friedrich, LA (reprint author), Dept Fisheries & Oceans Canada, Winnipeg, MB R3T 2N6, Canada.
lisa.friedrich@dfo-mpo.gc.ca
AN  - WOS:000290426900015
AU  - Friedrich, L. A.
AU  - Halden, N. M.
DA  - May
DO  - 10.1021/es1040514
ET  - 2011/04/15
IS  - 10
J2  - Environ. Sci. Technol.
KW  - fish otoliths, teleost fish, micro-pixe, trace, exposure, marine, environment, deposition, indicator, strontium, Engineering, Environmental Sciences & Ecology
LA  - English
M3  - Article
N1  - ISI Document Delivery No.: 761UQ
Times Cited: 2
Cited Reference Count: 33
Friedrich, Lisa A. Halden, Norman M.
Natural Science and Engineering Research Council of Canada
Thanks to D. Tyson and M. Ryan (Wardrop Engineering Inc.) and I. Ward (Mustang Minerals Corp.) for providing otoliths and water chemistry data. Financial support was provided by Natural Science and Engineering Research Council of Canada funding and a Discovery grant.
2
5
39
Amer chemical soc
Washington
PY  - 2011
SN  - 0013-936X
SP  - 4256-4261
ST  - Laser Ablation Inductively Coupled Plasma Mass Spectrometric Analyses of Base Metals in Arctic Char (Salvelinus alpinus) Otoliths Collected from a Flooded Base Metal Mine
T2  - Environmental Science & Technology
TI  - Laser Ablation Inductively Coupled Plasma Mass Spectrometric Analyses of Base Metals in Arctic Char (Salvelinus alpinus) Otoliths Collected from a Flooded Base Metal Mine
UR  - <Go to ISI>://WOS:000290426900015
VL  - 45
ID  - 38
ER  - 

TY  - JOUR
AB  - Unemployment is considered to be a public health concern since deterioration in the hearth of the unemployed is often anticipated. However, for some groups, such as miners, unemployment might improve health due to a cessation of potentially harmful occupational exposures. This study evaluates the health of 79 miners in one Swedish iron-ore mine, and 226 age-matched controls from the general population, during one year after the closure of the mine. The participants received a questionnaire regarding medical history and subjective symptoms at the beginning of the study period, and after one year. Statistically significant negative effects on self-reported health attributable to unemployment were not found, although neuropsychiatric symptoms were more common among the unemployed miners. The miners reported a statistically significant improvement in grip force (p = 0.031). They had a significantly higher prevalence of symptoms associated with mining related exposures when compared with the population controls; pain in the upper extremities [relative risk (RR) = 2.27, 95% confidence interval (CI) = 1.44-3.59), back pain (RR = 1.84; CI = 1.23-2.75), vasospastic disease of the fingers (RR = 2.05; CI = 1.18-3.57) and obstructive respiratory symptoms (attacks of dyspnea and wheezing: RR = 3.67; CI = 1.16-11.6).
AD  - Univ Uppsala Hosp, Dept Occupat & Environm Med, S-75185 Uppsala, Sweden
AN  - WOS:000075049300003
AU  - Friis, Lennart
AU  - Carter, Ned
AU  - Edling, Christer
DA  - Jul
DO  - DOI 10.1093/occmed/48.5.297
IS  - 5
J2  - Occup Med-Oxford
KW  - epidemiology, health, miners, musculoskeletal, neuropsychiatric, occupational, respiratory, unemployment, symptoms, exposure, morbidity, styrene, cold
LA  - English
N1  - 105ah
Times Cited:4
Cited References Count:20
PY  - 1998
SN  - 1471-8405
SP  - 297-301
ST  - Self-reported health problems among Swedish miners one year after unemployment
T2  - Occupational medicine
TI  - Self-reported health problems among Swedish miners one year after unemployment
UR  - <Go to ISI>://WOS:000075049300003
VL  - 48
ID  - 54
ER  - 

TY  - JOUR
AB  - Overland transport of ore concentrate from the Red Dog lead/zinc mine in northwest Alaska to its seaport has historically raised concerns among local subsistence users regarding the potential impacts of fugitive dust from the operation, including the potential uptake of metals into caribou meat. Caribou are an integral part of life for northern Alaska Natives for both subsistence and cultural reasons. The Western Arctic caribou herd, whose range includes the Red Dog mine, transportation corridor, and port site, sometimes overwinter in the vicinity of mine operations. A weight of evidence approach using multiple lines of evidence was used to evaluate potential risks associated with subsistence consumption of caribou harvested near the road and mine. Data from a long term caribou monitoring program indicate a lack of consistent trends for either increasing or decreasing metals concentrations in caribou muscle, liver, and kidney tissue. Lead, cadmium, and zinc from all tissues were within the range of reference concentrations reported for caribou elsewhere in Northern Alaska. In addition, a site use study based on data from satellite-collared caribou from the Western Arctic Herd showed that caribou utilize the area near the road, port, and mine approximately 1/20th to 1/90th of the time assumed in a human health risk assessment conducted for the site, implying that risks were significantly overestimated in the risk assessment. The results from multiple lines of evidence consistently indicate that fugitive dust emissions from Red Dog Operations are not a significant source of metals in caribou, and that caribou remain safe for human consumption. (C) 2017 The Authors. Published by Elsevier B.V.
AD  - [Garry, Michael R.] Exponent, Ctr Hlth Sci, 15375 SE 30th Pl,Suite 250, Bellevue, WA 98007 USA. [Shock, Scott S.] Exponent, Environm Grp, 15375 SE 30th Pl,Suite 250, Bellevue, WA USA. [Salatas, Johanna] Teck Alaska Inc, Anchorage, AK USA. [Dau, Jim] Alaska Dept Fish & Game, Box 689, Kotzebue, AK 99752 USA.
Garry, MR (reprint author), Exponent, Ctr Hlth Sci, 15375 SE 30th Pl,Suite 250, Bellevue, WA 98007 USA.
mgarry@exponent.com; ssshock@exponent.com; johanna.salatas@teck.com; jimdau@otz.net
AN  - WOS:000424144200134
AU  - Garry, M. R.
AU  - Shock, S. S.
AU  - Salatas, J.
AU  - Dau, J.
DA  - Apr
DO  - 10.1016/j.scitotenv.2017.11.149
ET  - 2018/05/08
J2  - Sci. Total Environ.
KW  - Fugitive dust, Western Arctic herd, Native northern Alaskans, Metals, heavy-metals, northwest-territories, reindeer, cadmium, kidneys, canada, alaska, liver, Environmental Sciences & Ecology
LA  - English
M3  - Article
N1  - ISI Document Delivery No.: FU8ZA
Times Cited: 0
Cited Reference Count: 18
Garry, Michael R. Shock, Scott S. Salatas, Johanna Dau, Jim
Teck Alaska Incorporated (Teck); Alaska Department of Fish and Game; National Park Service; Bureau of Land Management; U.S. Fish and Wildlife Service; Teck
This study was funded by Teck Alaska Incorporated (Teck). PTT and GPS collars deployed in the WAH were provided, along with related funding for caribou management, by the Alaska Department of Fish and Game, National Park Service, Bureau of Land Management and U.S. Fish and Wildlife Service. One author (JS) is employed by Teck and two authors (MRG, SSS) are employed by a company that has done additional work funded by Teck. The fourth author (JD) has not been affiliated with Teck. The authors thank Alaska Department of Fish and Game for their participation in the caribou monitoring program and the site use study. The authors also thank Betty Dowd, Mary Becker, Jane Ma and Randy O'Boyle for graphics and mapping assistance.
0
7
8
Elsevier science bv
Amsterdam
1879-1026
PY  - 2018
SN  - 0048-9697
SP  - 1340-1348
ST  - Application of a weight of evidence approach to evaluating risks associated with subsistence caribou consumption near a lead/zinc mine
T2  - Science of the Total Environment
TI  - Application of a weight of evidence approach to evaluating risks associated with subsistence caribou consumption near a lead/zinc mine
UR  - <Go to ISI>://WOS:000424144200134
VL  - 619
ID  - 36
ER  - 

TY  - JOUR
AB  - For decades, the mining sector has been a central economic driver in the Canadian North, and the discovery of large diamond deposits in the Northwest Territories has intensified the speed and scale of development. In the wake of rapid expansion, researchers and communities have scrambled to understand how individuals, families, culture, environment, livelihood, and health might be affected by this industrial environment. There is a need to understand the factors that contribute to positive and negative effects on individuals, families, and communities. This paper reviews some of the effects that mining industries can have on well-being at the individual, family, and community levels in the Northwest Territories, Canada’s fastest growing economy. It does not cover the universe of impacts, but drills into a few effects in an effort to understand and build up a model of resilience, which helps to explain how impacts are distributed, experienced, and mediated. Resilience — the quality that helps communities respond to change and moderate impact — is an under-researched area of impact assessment. After describing the industry, we consider the question: what factors affect whether an individual or community experiences the impact from a mine? We call these “equity factors” and suggest they influence how an impact is distributed across a population.
AU  - Gibson, Ginger
AU  - Klinck, Jason
IS  - 1
PY  - 2005
SP  - 116-139
ST  - Canada’s resilient north: the impact of mining on aboriginal communities
T2  - Pimatisiwin
TI  - Canada’s resilient north: the impact of mining on aboriginal communities
VL  - 3
ID  - 6
ER  - 

TY  - JOUR
AB  - Juvenile mussels (Mytilus edulis) were transplanted to Howe Sound, British Columbia, Canada, along an apparent pollution gradient of acid mine drainage (AMD) from an abandoned copper (Cu) mine. Cages containing 75 mussels each were placed at a total of 15 stations and were exposed to concentrations of dissolved Cu in surface waters ranging from 5 to 1009 micrograms/l for a period of 41 days. Mussels located at stations closer to the source of AMD at the mouth of Britannia Creek bioaccumulated higher concentrations of Cu and zinc (Zn) in their tissues. Mussel growth was adversely affected by Cu tissue concentrations above 20 micrograms/g dry wt., while declines in survival and condition index occurred in mussels that bioaccumulated greater than 40 micrograms/g dry wt. Cu. Tissue Zn concentrations (117-192 micrograms/g dry wt.) were likely not high enough to have a direct impact on mussel health. Reduced survival of transplanted mussels was supported by an absence of natural mussels in contaminated areas. Phytoplankton was also severely reduced in areas contaminated by mine waters. Based on the weight of evidence, AMD from the Britannia mine had a deleterious impact on mussel survival in a zone extending at least 2.1 km to the north and 1.7 km to the south of Britannia Creek on the east shore of Howe Sound.
AD  - Fisheries and Oceans Canada, Science Branch, West Vancouver Laboratory, 4160 Marine Drive, West Vancouver, BC, Canada V7V 1N6. groutj@pac.dfo-mpo.gc.ca
AN  - 11468969
AU  - Grout, J. A.
AU  - Levings, C. D.
DA  - Apr
ET  - 2001/07/27
IS  - 3
KW  - Mytilus edulis, Transplant, Bioaccumulation, Metals, Cu, Zn, Mining, Acid mine drainage, Caged mussels, Howe Sound, British Columbia, Canada
N1  - Grout, J A
Levings, C D
eng
Research Support, Non-U.S. Gov't
England
Mar Environ Res. 2001 Apr;51(3):265-88.
PY  - 2001
SN  - 0141-1136 (Print)
0141-1136 (Linking)
SP  - 265-88
ST  - Effects of acid mine drainage from an abandoned copper mine, Britannia Mines, Howe Sound, British Columbia, Canada, on transplanted blue mussels (Mytilus edulis)
T2  - Mar Environ Res
TI  - Effects of acid mine drainage from an abandoned copper mine, Britannia Mines, Howe Sound, British Columbia, Canada, on transplanted blue mussels (Mytilus edulis)
UR  - https://www.ncbi.nlm.nih.gov/pubmed/11468969
VL  - 51
ID  - 16
ER  - 

TY  - JOUR
AB  - This paper reviews and assesses the state of data to describe and monitor mining trends in the pan-Arctic and their social effects, and discusses drivers of change in Arctic mining. Trends in mining activity can be characterized as stasis or decline in mature regions of the Arctic, with strong growth in the frontier regions. World prices and the availability of large, undiscovered and untapped resources with favorable access and low political risk are the biggest drivers for Arctic mining, while climate change is a minor and locally variable factor. The widely available measures of mineral production and value are poor proxies for social and economic effects on Arctic communities. Historical data on mineral production and value are unavailable in electronic format for much of the Arctic, specifically Scandinavia and Russia; completing the historical record back to 1980 will require work with paper archives. The most critically needed improvement in data collection and reporting is to develop comparable measures of employment. The eight Arctic countries each use different definitions of employment and different methodologies to collect the data. Furthermore, many countries do not report employment by county and industry, so the Arctic share of mining employment cannot be identified.
AU  - Haley, Sharman
AU  - Klick, Matthew
AU  - Szymoniak, Nick
AU  - Crow, Andrew
IS  - 1-2
PY  - 2011
SN  - 1088-937X
SP  - 37-61
ST  - Observing trends and assessing data for Arctic mining
T2  - Polar Geography
TI  - Observing trends and assessing data for Arctic mining
VL  - 34
ID  - 28
ER  - 

TY  - JOUR
AB  - Heavy metal escapement associated with ore trucks is known to occur along the DeLong Mountain Regional Transportation System (DMTS) haul road corridor in Cape Krusenstern National Monument, northwest Alaska. Heavy metal concentrations in Hylocomium splendens moss (n = 226) were used in geostatistical models to predict the extent and pattern of atmospheric deposition of Cd and Ph on Monument lands. A stratified grid-based sample design was used with more intensive sampling near mine-related activity areas. Spatial predictions were used to produce maps of concentration patterns, and to estimate the total area in 10 moss concentration categories. Heavy metal levels in moss were highest immediately adjacent to the DMTS haul road (Cd > 24 mg/kg dw; Pb > 900 mg/kg dw). Spatial regression analyses indicated that heavy metal deposition decreased with the log of distance from the DMTS haul road and the DMTS port site. Analysis of subsurface soil suggested that observed patterns of heavy metal deposition reflected in moss were not attributable to subsurface lithology at the sample points. Further, moss Ph concentrations throughout the northern half of the study area were high relative to concentrations previously reported from other Arctic Alaska sites. Collectively, these findings indicate the presence of mine-related heavy metal deposition throughout the northern portion of Cape Krusenstern National Monument. Geospatial analyses suggest that the Pb depositional area extends 25 km north of the haul road to the Kisimilot/Iyikrok hills, and possibly beyond. More study is needed to determine whether higher moss heavy metal concentrations in the northernmost portion of the study area reflect deposition from mining-related activities, weathering from mineralized Pb/Zn outcrops in the broader region, or a combination of the two. South of the DMTS haul road, airborne deposition appears to be constrained by the Tahinichok Mountains. Heavy metal levels continue to diminish south of the mountains, reaching a minimum in the southernmost portion of the study area near the Igichuk Hills (45 km from the haul road). The influence of the mine site was not studied. (c) 2005 Elsevier B.V. All rights reserved.
AD  - Natl Pk Serv, Kotzebue, AK 99752 USA. Alaska Dept Fish & Game, Fairbanks, AK 99701 USA. Oregon State Univ, Dept Fisheries & Wildlife, Corvallis, OR 97331 USA. Battelle Marine Sci Lab, Sequim, WA 98382 USA. Oregon State Univ, Dept Bot & Plant Pathol, Corvallis, OR 97331 USA.
Hasselbach, L (reprint author), Natl Pk Serv, POB 1029, Kotzebue, AK 99752 USA.
linda_hasselbach@nps.gov
AN  - WOS:000232462300017
AU  - Hasselbach, L.
AU  - Ver Hoef, J. M.
AU  - Ford, J.
AU  - Neitlich, P.
AU  - Crecelius, E.
AU  - Berryman, S.
AU  - Wolk, B.
AU  - Bohle, T.
DA  - Sep
DO  - 10.1016/j.scitotenv.2004.12.084
ET  - 2005/09/16
IS  - 1-3
J2  - Sci. Total Environ.
KW  - mosses hylocomium-splendens, metal-deposition, pleurozium-schreberi, Environmental Sciences & Ecology
LA  - English
M3  - Article
N1  - ISI Document Delivery No.: 972OE
Times Cited: 17
Cited Reference Count: 33
Hasselbach, L Ver Hoef, JM Ford, J Neitlich, P Crecelius, E Berryman, S Wolk, B Bohle, T
Ver Hoef, Jay/0000-0003-4302-6895
19
0
16
Elsevier science bv
Amsterdam
PY  - 2005
SN  - 0048-9697
SP  - 211-230
ST  - Spatial patterns of cadmium and lead deposition on and adjacent to National Park Service lands in the vicinity of Red Dog Mine, Alaska
T2  - Science of the Total Environment
TI  - Spatial patterns of cadmium and lead deposition on and adjacent to National Park Service lands in the vicinity of Red Dog Mine, Alaska
UR  - <Go to ISI>://WOS:000232462300017
VL  - 348
ID  - 41
ER  - 

TY  - JOUR
AB  - The concentration and possible sources of heavy metal input to a high Arctic mire in Kongsfjord, West Spitsbergen were examined; levels of lead, copper and zinc are highest in the surface humus closest to the carboniferous limestone cliff upon which seabirds nest. The concentrations of iron, manganese, nickel, copper, zinc and lead in two cores of peat increase markedly in the upper 5 cm of consolidated peat, with the highest concentrations found in the uppermost centimetre of peat. There has, therefore, been an increase in heavy metal loading to this High Arctic mire within the last 100 years. This cannot be attributed to the direct input of heavy metals from precipitation or coal dust from the local mines as the concentrations of the same elements in these materials are three orders of magnitude lower. It is only in the vicinity of seabird colonies that this pattern is shown and the concentrations (mu g g(-1) dry wt.) of lead, copper and zinc in faecal samples of kittiwake and glaucous gull are in the range 17-32, 35-65 and 63-260, respectively. The concentrations of these heavy metals in the faeces are close to those found in the surface layers of humus closest to the cliff. This indicates that the seabirds are acting as a vector for the movement of heavy metals between the marine and terrestrial ecosystems.
AD  - Headley, AD (reprint author), UNIV BRADFORD, DEPT ENVIRONM SCI, BRADFORD BD7 1DP, W YORKSHIRE, ENGLAND.
AN  - WOS:A1996TP87000011
AU  - Headley, A. D.
DA  - Jan
DO  - 10.1016/0048-9697(95)04867-7
J2  - Sci. Total Environ.
KW  - high arctic, heavy metals, peat, guano, seabird colony, coal, ombrotrophic peat, southern spitsbergen, pollution, lead, elements, copper, zinc, Environmental Sciences & Ecology
LA  - English
M3  - Article
N1  - ISI Document Delivery No.: TP870
Times Cited: 46
Cited Reference Count: 19
Headley, AD
48
3
29
Elsevier science bv
Amsterdam
1879-1026
PY  - 1996
SN  - 0048-9697
SP  - 105-111
ST  - Heavy metal concentrations in peat profiles from the high Arctic
T2  - Science of the Total Environment
TI  - Heavy metal concentrations in peat profiles from the high Arctic
UR  - <Go to ISI>://WOS:A1996TP87000011
VL  - 177
ID  - 42
ER  - 

TY  - JOUR
AB  - This paper explores the effects of human disturbances associated with mine development in the Arctic on habitat and populations of reindeer/caribou (both Rangifer tarandus), and implications for reindeer husbandry and caribou hunting of indigenous Sami people in Sweden and First Nations in Canada. Through three case studies, we illustrate how Cree and Naskapi communities develop community-based geospatial information tools to collect field data on caribou migration and habitat changes, and how Sami reindeer herders use GIS to gather information about reindeer husbandry to better communicate impacts of mining on reindeer grazing areas. Findings indicate impacts on the use of disturbed habitat by reindeer/caribou, on migration routes, and northern livelihoods. The three cases present novel methods for community-based environmental monitoring, with applications in hazards mapping and denote the active engagement of indigenous communities in polar environmental assessments, generating community-oriented data for land use management decisions. They also illustrate how technology can lead to better communication and its role for empowerment.
AU  - Herrmann, Thora Martina
AU  - Sandström, Per
AU  - Granqvist, Karin
AU  - D’Astous, Natalie
AU  - Vannar, Jonas
AU  - Asselin, Hugo
AU  - Saganash, Nadia
AU  - Mameamskum, John
AU  - Guanish, George
AU  - Loon, Jean-Baptiste
IS  - 1
KW  - mining, disturbances, reindeer, caribou, Sami, First Nations, community-based environmental monitoring, communication, local and landscape level
PY  - 2014
SN  - 2154-896X
SP  - 28-51
ST  - Effects of mining on reindeer/caribou populations and indigenous livelihoods: community-based monitoring by Sami reindeer herders in Sweden and First Nations in Canada
T2  - The Polar Journal
TI  - Effects of mining on reindeer/caribou populations and indigenous livelihoods: community-based monitoring by Sami reindeer herders in Sweden and First Nations in Canada
VL  - 4
ID  - 20
ER  - 

TY  - JOUR
AU  - Hobart, Charles
IS  - S1
PY  - 2009
SN  - 0713-3936
SP  - 73-79
ST  - Psycho-social problems associated with resource development in three northern native communities
T2  - Canadian Journal of Community Mental Health
TI  - Psycho-social problems associated with resource development in three northern native communities
VL  - 2
ID  - 63
ER  - 

TY  - JOUR
AB  - This paper reports on four years of employment of Inuit during the construction and the operations phase of the Nanisivik mine on Northern Baffin Island. A distinctive feature of this employment is that native employees must work for six weeks before taking a rest break at home, while employees from southern Canada have a work period twice that long. The employment records show that the Inuit turnover rate has been high, with many working no more than one or two months. However, their work performances have typically been rated as above average. Many workers reported that they liked their work activity and their work associates as well as the money that they earned, so that in many ways they experienced the mine employment positively. The interviews with workers and their wives showed clearly that while they wanted and needed the money to be earned at the mine, they did not like the lengthy absences of the men from home that this work necessitated. The wives were particularly negative toward this employment, complaining about meat shortages and other problems that they experienced during their husbands' absences. However, no evidence was found that any of the workers' home communities as a whole had experienced meat shortages due to the mine employment. It was concluded that the six week long work period confronts Inuit with a dilemma. On the one hand is their need for wage employment so that they can defray the increasingly heavy capital and operating costs associated with harvesting local natural resources, fish, fur and game. On the other hand, the long work imposed absences are in conflict with both the traditional closeness of the Inuit family, and the hunters' ingrained sense of responsibility to provide meat for their families. Resolution of these dilemmas, recruitment of higher proportions of Inuit workers, and reduction of their turnover rates and providing Inuit with increased employment opportunities and reduced welfare dependency will all depend upon reducing the length of the work period.
AU  - Hobart, Charles W
PY  - 1982
SN  - 0701-1008
SP  - 53-74
ST  - Inuit employment at the Nanisivik mine on Baffin Island
T2  - Etudes/Inuit/Studies
TI  - Inuit employment at the Nanisivik mine on Baffin Island
ID  - 5
ER  - 

TY  - JOUR
AB  - Because of their close relationships to the land, water, and resources therein, and their marginalized social and economic positions, Indigenous peoples living in current or former settler colonies are particularly vulnerable to mining's impacts, yet have the potential to benefit from its opportunities as well. This paper reviews the literature on large-scale mining projects' relationships to Indigenous peoples in post/colonial contexts, focusing on Australia, Canada, Finland, Greenland, New Caledonia, Norway, and Sweden, in the aim of generating insights from comparative perspectives. First, we discuss differences in legal regimes governing Indigenous peoples' rights and implications of those rights for negotiations over mining projects. Next, we examine, in turn, mining activities' various impacts - environmental, economic, social - and how they specifically affect Indigenous communities. Finally, we explore ways that Indigenous communities living in a post/colonial context have addressed large-scale mining projects' impacts by engaging with them, through both negotiation and resistance. We conclude by summarizing our findings on the relationships of Indigenous peoples to large-scale mining projects in the focus countries and identifying what gaps remain in the literature, and we provide thoughts as to how future research could address those gaps.
AD  - Univ Wisconsin, Nelson Inst Environm Studies, Madison, WI 53706 USA
Univ Wisconsin, Dept Civil Soc & Community Studies, Madison, WI 53706 USA
Mem Univ, Dept Geog, St John, NF, Canada
UQAT, Sch Indigenous Studies, 1ere Ave, Val Dor, PQ J9P 1Y3, Canada
Univ Laval, 1030 Ave Sci Humaines, Quebec City, PQ G1V 0A6, Canada
Carleton Univ, Sch Publ Policy & Adm, 1125 Colonel Dr,5141 River Bldg, Ottawa, ON K1S 5B6, Canada
Univ Ottawa, Civil Law Sect, Fac Law, 57 Louis Pasteur 337, Ottawa, ON K1N 6N5, Canada
AN  - WOS:000438129100022
AU  - Horowitz, L. S.
AU  - Keeling, A.
AU  - Levesque, F.
AU  - Rodon, T.
AU  - Schott, S.
AU  - Theriault, S.
DA  - Jul
DO  - 10.1016/j.exis.2018.05.004
IS  - 3
J2  - Extract Ind Soc
KW  - indigenous peoples, large-scale mining projects, colonial/postcolonial, economic, environmental and social impacts, environmental, and social impacts, local community engagements, environmental-impact assessment, pine point mine, new-caledonia, northwest-territories, aboriginal people, resource curse, land claims, canada, health, legacy
LA  - English
N1  - Gm4xj
Times Cited:0
Cited References Count:159
PY  - 2018
SN  - 2214-790x
SP  - 404-414
ST  - Indigenous peoples' relationships to large-scale mining in post/colonial contexts: Toward multidisciplinary comparative perspectives
T2  - Extractive Industries and Society-an International Journal
TI  - Indigenous peoples' relationships to large-scale mining in post/colonial contexts: Toward multidisciplinary comparative perspectives
UR  - <Go to ISI>://WOS:000438129100022
VL  - 5
ID  - 18
ER  - 

TY  - CHAP
AB  - In Greenland, mining started as early as the 1850s and has taken place for copper, graphite, coal, cryolite, lead, zinc, and silver, but at present no mines are in operation. Environmental protection in connection with these operations was not an issue dealt with until the early 1970s, when the largest mine in Greenland was to start operating. Since then a legal framework has been developed for environmental protection in connection with exploration and exploitation of minerals in Greenland with standards similar to those used in North America and Western Europe. Monitoring and assessment of environmental impacts have been part of this process, in which the authors of this chapter have been deeply involved.
AU  - Johansen, Poul
AU  - Asmund, Gert
KW  - Mining Operation, Heavy Metal Pollution, Lead Concentration, Lead Level, Mitigative Measure 
PB  - Springer
PY  - 1999
SP  - 245-262
ST  - Pollution from mining in Greenland: monitoring and mitigation of environmental impacts
T2  - Environmental Impacts of Mining Activities
TI  - Pollution from mining in Greenland: monitoring and mitigation of environmental impacts
ID  - 12
ER  - 

TY  - JOUR
AB  - In monitoring the impact of a lead-zinc mine in Greenland, species of fish, prawns, seaweed and mussels have been analysed for cadmium, copper, lead and zinc for several years. These metals have been released to the marine environment in significant amounts from the mining operation.
AU  - Johansen, Poul
AU  - Hansen, Martin Munk
AU  - Asmund, Gert
AU  - Nielsen, Palle Bo
IS  - 1-2
KW  - Indicator species, Fish, Prawn, Seaweed, Mussel, Sea water, Heavy metal, Lead, Zinc, Cadmium, Copper, Mine pollution
PY  - 1991
SN  - 0275-7540
SP  - 35-55
ST  - Marine organisms as indicators of heavy metal pollution-experience from 16 years of monitoring at a lead zinc mine in Greenland
T2  - Chemistry and Ecology
TI  - Marine organisms as indicators of heavy metal pollution-experience from 16 years of monitoring at a lead zinc mine in Greenland
VL  - 5
ID  - 17
ER  - 

TY  - JOUR
AB  - The article compares decision-making on two mining projects in Sami reindeer pastures: the Nussir and Biedjovaggi initiatives in northern Norway. Key actors are reindeer pastoralists, mining companies, local politicians and the state. Based on interviews, government documents, media debates and observations of meetings between the actors, the study examines the actors' claim to land and rationalities used in political decision-making. The case comparison shows that the actor groups used similar reasoning for claiming land. The mining companies argued that mining responded to local, national and global objectives and win-win opportunities of coexistence. The pastoralists referred to their customary rights to pastures and mining as threats to their livelihoods. In the Nussir case, the politicians approved the project based on environmental assessments, public hearings and the wellbeing of society. Their assumption was that conflicting interests could be solved through dialogue. However, the decision-making process ignored the contested rationalities and power relations in land-use conflict. In the Biedjovaggi case, local politicians rejected the initiative at an early stage. Here, the mining proposal initiated a debate about identity and ethics. In both cases, politics of belonging influenced the public recognition of the pastoralists' claim to land.
AD  - Norwegian Univ Life Sci, Dept Int Environm & Dev Studies Noragric, POB 5003, NO-1432 As, Norway
AN  - WOS:000386442200004
AU  - Johnsen, K. I.
DO  - 10.1080/1088937x.2016.1156181
IS  - 1
J2  - Polar Geogr
KW  - belonging, land-use conflicts, rationality, reindeer husbandry, sami, property, ecology, power
LA  - English
N1  - Ea2rl
Times Cited:3
Cited References Count:65
PY  - 2016
SN  - 1088-937x
SP  - 58-79
ST  - Land-use conflicts between reindeer husbandry and mineral extraction in Finnmark, Norway: contested rationalities and the politics of belonging
T2  - Polar Geography
TI  - Land-use conflicts between reindeer husbandry and mineral extraction in Finnmark, Norway: contested rationalities and the politics of belonging
UR  - <Go to ISI>://WOS:000386442200004
VL  - 39
ID  - 21
ER  - 

TY  - JOUR
AU  - Jourdain, Marine
PY  - 2014
ST  - Création d’emplois et contribution des mines au développement de Kangiqsujuaq, Nunavik: un développement local Nickel
T2  - Mémoire de Master
TI  - Création d’emplois et contribution des mines au développement de Kangiqsujuaq, Nunavik: un développement local Nickel
ID  - 22
ER  - 

TY  - JOUR
AB  - The Arctic region is increasingly viewed as an important resource-base, and is being explored for its resource development potential. While many researchers in the 1960s suggested that northern populations would eventually transition from a traditional, subsistence-dominated economy to a modern, wage-based economy, more recent studies reveal that the traditional economy remains important, desirable, and of benefit to northern individuals and communities. In this thesis I explore the relationship between traditional and modern economic activities related to one resource-based sector in the Arctic, the mining sector. Specifically, I explore the relationship between northern mining developments and subsistence activities and values in two Arctic regions, Canada's Nunavik region in the Province of Quebec and the United States' Northwest Arctic Borough in the State of Alaska. The purpose of this study is to answer the following question: does mining development in the Arctic lead to an increase or decrease in the importance of land-based subsistence participation and activities of local indigenous peoples. This study draws upon recent data that was collected in the Survey of Living Conditions in the Arctic (SLICA), an international project that comparatively studies aspects of living conditions for the Inuit, Inupiat, Saami, and Indigenous peoples of Chukotka. Four mining projects are utilized as case studies in this project, in order to help explain the findings from the results of the SLICA analysis. Two of these projects are currently in full operation, and two are presently in planning and approval phases. In Nunavik, the Raglan Mine and the proposed Raglan South Nickel Project are examined, and in Alaska, the Red Dog Mine, and its proposed Aqqaluk Project expansion are addressed.
AU  - Koke, Paul E
PY  - 2008
ST  - The Impact Of Mining Development On Subsistence Practices Of Indigenous Peoples: Lessons Learned From Northern Quebec And Alaska
T2  - The University of Northern British-Columbia
TI  - The Impact Of Mining Development On Subsistence Practices Of Indigenous Peoples: Lessons Learned From Northern Quebec And Alaska
ID  - 23
ER  - 

TY  - JOUR
AU  - Kusiak, RA
AU  - Springer, Jonathan
AU  - Ritchie, AC
AU  - Muller, J
IS  - 12
PY  - 1991
SN  - 1351-0711
SP  - 808-817
ST  - Carcinoma of the lung in Ontario gold miners: possible aetiological factors
T2  - Occupational and Environmental Medicine
TI  - Carcinoma of the lung in Ontario gold miners: possible aetiological factors
VL  - 48
ID  - 49
ER  - 

TY  - JOUR
AB  - Lead and zinc levels in sediments and biota from the fjord system surrounding the lead/zinc mine at Maarmorilik, West Greenland, were investigated to evaluate the impact of waste rock and marine-deposited tailings on the marine biota. Concentrations of metal in the sediment were up to 8922+/-622 mug g(-1) (dry wt.) for lead and 19351+/-476 mug g(-1) (dry wt.) for zinc. Levels of lead and zinc were also elevated in a suite of monitor organisms. The feeding modes of the organisms were used to explain the sources of metals to the organisms. After closure of the mine, the concentrations of metals in the upper centimetres of the sediments decreased, and a decreased impact of metals on the brown alga Fucus distichus was observed. However, the metals in the sediments still affect the marine biota in the area. (C) 2001 Elsevier Science Ltd. All rights reserved.
AD  - Odense Univ, Inst Biol, DK-5230 Odense, Denmark
Natl Environm Res Inst, Dept Arctic Environm, DK-2200 Copenhagen N, Denmark
AN  - WOS:000170127700014
AU  - Larsen, TS
AU  - Kristensen, JA
AU  - Asmund, G
AU  - Bjerregaard, P
DO  - Doi 10.1016/S0269-7491(00)00214-1
IS  - 2
J2  - Environ Pollut
KW  - lead, zinc, sediments, biomonitoring, mining wastes, heavy-metal contamination, united-kingdom estuaries, cadmium, copper, accumulation, indicator
LA  - English
N1  - 457ga
Times Cited:34
Cited References Count:33
PY  - 2001
SN  - 0269-7491
SP  - 275-283
ST  - Lead and zinc in sediments and biota from Maarmorilik, West Greenland: an assessment of the environmental impact of mining wastes on an Arctic fjord system
T2  - Environmental Pollution
TI  - Lead and zinc in sediments and biota from Maarmorilik, West Greenland: an assessment of the environmental impact of mining wastes on an Arctic fjord system
UR  - <Go to ISI>://WOS:000170127700014
VL  - 114
ID  - 29
ER  - 

TY  - BOOK
A2  - Carlson, R. F.
AB  - Cominco Alaska, is one of the largest zinc/lead mines in North America. The ore body is mined as an open pit. The ore is blasted and hauled to the nearby mill complex. kt the mill, the ore Is crushed and milled to a fine powder, then metal sulfides are concentrated in flotation cells. Floats from the cells are dewatered in filter presses. The filter cake is the metal concentrate.
AD  - MacCay, C (reprint author), COMINCO ALASKA INC,ENVIRONM & REGULATORY AFFAIRS,KOTZEBUE,AK 99752, USA.
AN  - WOS:A1996BG81P00068
AU  - MacCay, C.
AU  - Coutts, J.
CY  - New York
LA  - English
N1  - ISI Document Delivery No.: BG81P
Times Cited: 0
Cited Reference Count: 0
MacCay, C Coutts, J
Proceedings Paper
8th International Conference on Cold Regions Engineering - The Cold Regions Infrastructure: An International Imperative for the 21st-Century
Aug 12-16, 1996
Univ alaska fairbanks, fairbanks, ak
Amer Soc Civil Engineers, Tech Council Cold Regions Engn
United engineering center, 345 e 47th st, new york, ny 10017-2398
PB  - Amer Soc Civil Engineers
PY  - 1996
SN  - 0-7844-0190-X
SP  - 804-815
ST  - Air quality at a zinc/lead mine in Arctic Alaska
T2  - Cold Regions Engineering: The Cold Regions Infrastructure: An International Imperative for the 21st Century
TI  - Air quality at a zinc/lead mine in Arctic Alaska
UR  - <Go to ISI>://WOS:A1996BG81P00068
ID  - 43
ER  - 

TY  - JOUR
AB  - We analysed the benthic macroinvertebrate species composition, taxonomic richness (as expected richness for 100 individuals), total abundance and biomass at 117 stream sites in the province of Dalarna. Partial least squares regression models were constructed from observations on undisturbed sites and used to predict these community parameters at sites exposed to elevated levels of copper, zinc, lead and cadmium resulting from leakage from old mine deposits. Species richness at undisturbed sites was positively related to the size of the catchment, pH, channel width. calcium concentration and the proportion of deciduous trees in the riparian zone. In streams with elevated metal concentrations, we found reductions in taxonomic richness for total macroinvertebrates, mayflies, stoneflies and combined EPT (Ephemeroptera, Plecoptera and Trichoptera). but not fur that of Trichoptera nor total abundance or biomass. Copper and zinc were those metals showing strongest negative associations with richness. Some ta,va, common at undisturbed sites, were missing at metal-polluted sites, These taxa were the mayflies Ameletus inopinatus, Ephemerella aurivilli and Heptagenia dalecarlica, the stonefly Protonemura meyeri and the caddisfly Apatania sp. (C) 1999 Elsevier Science Ltd. All rights reserved.
AD  - Umea Univ, Dept Anim Ecol, S-90187 Umea, Sweden
AN  - WOS:000080959500022
AU  - Malmqvist, Björn
AU  - Hoffsten, Per-Ola
DA  - Jul
DO  - Doi 10.1016/S0043-1354(98)00462-X
IS  - 10
J2  - Water Res
KW  - benthic macroinvertebrates, copper, heavy metals, species richness, streams, flow regulation, heavy-metals, rivers, ecosystems, responses, toxicity, insects, cadmium, larvae, copper
LA  - English
N1  - 207wv
Times Cited:60
Cited References Count:36
PY  - 1999
SN  - 0043-1354
SP  - 2415-2423
ST  - Influence of drainage from old mine deposits on benthic macroinvertebrate communities in central Swedish streams
T2  - Water Research
TI  - Influence of drainage from old mine deposits on benthic macroinvertebrate communities in central Swedish streams
UR  - <Go to ISI>://WOS:000080959500022
VL  - 33
ID  - 74
ER  - 

TY  - JOUR
AB  - A cross-sectional survey of the work force at an iron ore surface mine and beneficiation plant in Labrador identified cases with a radiologic diagnosis compatible with simple pneumoconiosis by the International Labour Organization (ILO) classification (1980). Their distribution by ILO categories 1, 2, and 3, after excluding those with confounding diagnoses for pneumoconiosis, was 30, 10, and 2 cases, respectively. ILO category was related to age, duration of current employment, and cumulative respirable dust and quartz levels, as well as to decrement in ventilatory function.
AD  - Faculty of Medicine, Memorial University of Newfoundland, St. John's, Canada.
AN  - 3265950
AU  - Martin, John R
AU  - Muir, DC
AU  - Moore, Edward
AU  - Edwards, Alison C
AU  - Becklake, Margaret
AU  - Morgan, Keith W
AU  - Anderson, Henry
AU  - Edstrom, Harry
AU  - Rusted, Ian E
AU  - Segovia, Jorge
DA  - Oct
ET  - 1988/10/01
IS  - 10
KW  - Adult, Cross-Sectional Studies, Humans, Male, Middle Aged, *Mining, Newfoundland and Labrador, Pneumoconiosis/diagnostic imaging/*epidemiology/physiopathology, Radiography, Respiratory Function Tests
N1  - Martin, J R
Muir, D C
Moore, E
Edwards, A C
Becklake, M
Morgan, K W
Anderson, H
Edstrom, H
Rusted, I E
Segovia, J
eng
J Occup Med. 1988 Oct;30(10):780-4.
PY  - 1988
SN  - 0096-1736
SP  - 780-784
ST  - Pneumoconiosis in iron ore surface mining in Labrador
T2  - Journal of occupational medicine.: official publication of the Industrial Medical Association
TI  - Pneumoconiosis in iron ore surface mining in Labrador
UR  - https://www.ncbi.nlm.nih.gov/pubmed/3265950
VL  - 30
ID  - 48
ER  - 

TY  - JOUR
AB  - Throughout the Euro-Arctic region of Russia (Murmansk region), there is a substantial increase of metal concentrations in water, which are related to local discharges from the metallurgical and mining industry, transboundary pollution, as well as indirect leaching of elements by acid precipitation. This study collates data to investigate the relationship between surface water contamination by metals, and fish and human health. Fish are used as a biological indicator to show the impact of water pollution by metals on the ecosystem's health. The etiology of fish and human diseases are related to the water pollution and accumulation of metals in organisms. High concentrations of Ni and Cd in water drives an accumulation of these elements in organs and tissues of fish, especially in kidneys. The relation between the accumulation of Ni in kidneys and the development of fish nephrocalcinosis and fibroelastosis was established. Statistical analysis demonstrated that human populations in cities close in proximity to smelters show the highest incidence of disease. The results of histological, clinical, and post-mortem examination of patients shows the highest content of toxic metals, especially Cd, in livers and kidneys. Our complex investigation of a set of disorders observed in fish and human populations indicates that there is a high probability that the negative impact on human health is caused by prolonged water contamination by heavy metals. As a novel finding, this paper shows that based on the similarity of pathological processes and bioaccumulation of metals in fish and humans, examining the content of heavy metals in fish can be used to confirm etiology and evaluate the potential risk to human health by pollution of surface waters.
AD  - [Moiseenko, T. I.; Gashkina, N. A.] Russian Acad Sci, Vetnadsky Inst Geochem & Analyt Chem, 19 Kosygin St, Moscow 119991, Russia. [Morgunov, B. A.] Natl Res Univ Higher Sch Econ, Myasnitskaya Ulitsa 20, Moscow 101000, Russia. [Megorskiy, V. V.] Russian Acad Sci, Kola Sci Ctr, Ctr Human Adaptat Arctic, 14 Fersman St, Apatity 184200, Russia. [Pesiakova, A. A.] Northern Arctic Fed Univ, Northern Dvina Emb 17, Arkhangelsk 163002, Russia.
Moiseenko, TI (reprint author), Russian Acad Sci, Vetnadsky Inst Geochem & Analyt Chem, 19 Kosygin St, Moscow 119991, Russia.
moiseenko.ti@gmail.com
AN  - WOS:000433551600004
AU  - Moiseenko, T. I.
AU  - Morgunov, B. A.
AU  - Gashkina, N. A.
AU  - Megorskiy, V. V.
AU  - Pesiakova, A. A.
C7  - 065005
DA  - Jun
DO  - 10.1088/1748-9326/aab5d2
IS  - 6
J2  - Environ. Res. Lett.
KW  - water pollution, metals, Murmansk region, bioindicators, human health, fish
LA  - English
M3  - Article
N1  - ISI Document Delivery No.: GH6JY
Times Cited: 0
Cited Reference Count: 34
Moiseenko, T. I. Morgunov, B. A. Gashkina, N. A. Megorskiy, V. V. Pesiakova, A. A.
Morgunov, Boris/O-9605-2015
Morgunov, Boris/0000-0003-1687-2244
Government of the Russian Federation [220, 14.Y26.31.0009]
This work was supported by the Government of the Russian Federation in compliance the Resolution of April 10, 2010 No. 220 (the contract from 14.03.2017 No. 14.Y26.31.0009). The author is also grateful to the Institute of North Industrial Ecology Problems of Kola Science Center RAS for the large number of analytical measurements.
0
15
Iop publishing ltd
Bristol
PY  - 2018
SN  - 1748-9326
SP  - 13
ST  - Ecosystem and human health assessment in relation to aquatic environment pollution by heavy metals: case study of the Murmansk region, northwest of the Kola Peninsula, Russia
T2  - Environmental Research Letters
TI  - Ecosystem and human health assessment in relation to aquatic environment pollution by heavy metals: case study of the Murmansk region, northwest of the Kola Peninsula, Russia
UR  - <Go to ISI>://WOS:000433551600004
VL  - 13
ID  - 33
ER  - 

TY  - JOUR
AB  - Spatial patterns of Zn, Pb and Cd deposition in Cape Krusenstern National Monument (CAKR), Alaska, adjacent to the Red Dog Mine haul road, were characterized in 2001 and 2006 using Hylocomium moss tissue as a biomonitor. Elevated concentrations of Cd, Pb, and Zn in moss tissue decreased logarithmically away from the haul road and the marine port. The metals concentrations in the two years were compared using Bayesian posterior predictions on a new sampling grid to which both data sets were fit. Posterior predictions were simulated 200 times both on a coarse grid of 2,357 points and by distance-based strata including subsets of these points. Compared to 2001, Zn and Pb concentrations in 2006 were 31 to 54% lower in the 3 sampling strata closest to the haul road (0-100, 100-2000 and 2000-4000 m). Pb decreased by 40% in the stratum 4,000-5,000 m from the haul road. Cd decreased significantly by 38% immediately adjacent to the road (0-100m), had an 89% probability of a small decrease 100-2000 m from the road, and showed moderate probabilities (56-71%) for increase at greater distances. There was no significant change over time (with probabilities all <= 85%) for any of the 3 elements in more distant reference areas (40-60 km). As in 2001, elemental concentrations in 2006 were higher on the north side of the road. Reductions in deposition have followed a large investment in infrastructure to control fugitive dust escapement at the mine and port sites, operational controls, and road dust mitigation. Fugitive dust escapement, while much reduced, is still resulting in elevated concentrations of Zn, Pb and Cd out to 5,000 m from the haul road. Zn and Pb levels were slightly above arctic baseline values in southern CAKR reference areas.
AD  - [Neitlich, Peter N.; Berryman, Shanti D.; Mines, Anaka; Hasselbach, Linda M.] Natl Pk Serv, Alaska Reg Off, Anchorage, AK 99501 USA. [Hoef, Jay M. Ver] NOAA, Natl Marine Fisheries Serv, Alaska Fisheries Sci Ctr, Marine Mammal Lab, Seattle, WA 98115 USA. [Geiser, Linda H.] US Forest Serv, USDA, Washington, DC 20250 USA. [Shiel, Alyssa E.] Oregon State Univ, Coll Earth Ocean & Atmospher Sci, Corvallis, OR 97331 USA.
Neitlich, PN (reprint author), Natl Pk Serv, Alaska Reg Off, Anchorage, AK 99501 USA.
peter_neitlich@nps.gov
AN  - WOS:000401672400119
AU  - Neitlich, P. N.
AU  - Hoef, J. M. V.
AU  - Berryman, S. D.
AU  - Mines, A.
AU  - Geiser, L. H.
AU  - Hasselbach, L. M.
AU  - Shiel, A. E.
C2  - PMC5436859
C7  - e0177936
DA  - May
DO  - 10.1371/journal.pone.0177936
ET  - 2017/05/26
IS  - 5
J2  - PLoS One
KW  - Science & Technology - Other Topics
LA  - English
M3  - Article
N1  - ISI Document Delivery No.: EV3PV
Times Cited: 0
Cited Reference Count: 31
Neitlich, Peter N. Hoef, Jay M. Ver Berryman, Shanti D. Mines, Anaka Geiser, Linda H. Hasselbach, Linda M. Shiel, Alyssa E.
Ver Hoef, Jay/0000-0003-4302-6895
National Park Service's Arctic Network (Inventory and Monitoring Program)
This research was funded by the National Park Service's Arctic Network (Inventory and Monitoring Program). The authors worked for (or on behalf of) national parks partnered with the Arctic Network, rather than directly for the network. The funders had no role in study design, data collection and analysis, decision to publish, or preparation of the manuscript. The funders did, however, provide a high-level review of the document for scientific merit. For more information about the NPS Arctic Network, please see: https:// science.riature.nps.gov/im/units/arcn/.; This research was funded by the National Park Service's Arctic Network, Inventory and Monitoring Program. We appreciate the reviews of this document from: Teck, Inc., Alison Kelley (Northwest Alaska Native Association), Scott Shock, Roxolana Kashuba and others (Exponent, Inc.), Dr. Robert Winfree (US National Park Service), Joel Hard (US National Park Service), Dr. Leigh Welling, (US National Park Service), Dr. Jim Lawler (US National Park Service), and Dr. Eric Wald (US National Park Service). Our great appreciation to Alex Rupprecht for field assistance. We appreciate the editorial suggestions of Dr. Vipin Chandra Kalia, Dr. Kendra Zamzow and an anonymous reviewer. Our thanks to Johanna Salatas (Teck, Inc) for compiling concentrate production data.
0
10
Public library science
San francisco
PY  - 2017
SN  - 1932-6203
SP  - 35
ST  - Trends in spatial patterns of heavy metal deposition on national park service lands along the Red Dog Mine haul road, Alaska, 2001-2006
T2  - Plos One
TI  - Trends in spatial patterns of heavy metal deposition on national park service lands along the Red Dog Mine haul road, Alaska, 2001-2006
UR  - <Go to ISI>://WOS:000401672400119
VL  - 12
ID  - 35
ER  - 

TY  - JOUR
AB  - This study focuses on heavy metal contamination of arctic sediments from a small Fjord system adjacent to the Pb-Zn "Black Angel" mine (West Greenland) to investigate the temporal and spatial development of contamination and to provide baseline levels before the mines re-opening in January 2009. For this purpose we collected multi-cores along a transect from Affarlikassaa Fjord, which received high amounts of tailings from 1973 to 1990, to the mouth of Qaumarujuk Fjord. Along with radiochemical dating by Pb-210 and Cs-137, geochemical analyses of heavy metals (e.g. As, Cd, Hg, Pb, and Zn) were carried out. Maximum contents were found at 12 cm depth in Affarlikassaa. After 17 years the mine last closed, specific local hydrographic conditions continue to disperse heavy metal enriched material derived from the Affarlikassaa into Qaumarujuk. Total Hg profiles from multi-cores along the transect clearly illustrate this transport and spatial distribution pattern of the contaminated material. (C) 2010 Elsevier Ltd. All rights reserved.
AD  - [Perner, K.; Leipe, Th.; Dellwig, O.; Harff, J.] Leibniz Inst Baltic Sea Res IOW, D-18119 Rostock, Germany. [Andersen, T. J.] Univ Copenhagen, Dept Geog & Geol, DK-1168 Copenhagen, Denmark. [Harff, J.] Univ Szczecin, Inst Marine Sci, Szczecin, Poland.
Perner, K (reprint author), Leibniz Inst Baltic Sea Res IOW, Seestr 15, D-18119 Rostock, Germany.
kerstin.perner@io-warnemuende.de
AN  - WOS:000279857600025
AU  - Perner, K.
AU  - Leipe, T.
AU  - Dellwig, O.
AU  - Kuijpers, A.
AU  - Mikkelsen, N.
AU  - Andersen, T. J.
AU  - Harff, J.
DA  - Jul
DO  - 10.1016/j.marpolbul.2010.01.019
ET  - 2010/03/09
IS  - 7
J2  - Mar. Pollut. Bull.
KW  - Black Angel Mine, Maarmorilik, Greenland, Mining pollution, Lead, Zinc, Mercury, lead-zinc mine, anthropogenic sources, metal contamination, mercury, geochemistry, impact, Environmental Sciences & Ecology, Marine & Freshwater Biology
LA  - English
M3  - Article
N1  - ISI Document Delivery No.: 624YG
Times Cited: 11
Cited Reference Count: 44
Perner, K. Leipe, Th. Dellwig, O. Kuijpers, A. Mikkelsen, N. Andersen, T. J. Harff, J.
Andersen, Thorbjorn/N-7560-2014
Andersen, Thorbjorn/0000-0001-5032-9945; Perner, Kerstin/0000-0002-7464-2191
Deutsche Forschungsgemeinschaft
The authors wish to thank the Deutsche Forschungsgemeinschaft (DFG) for funding the cruise MSM 05/03 with the R/V Maria S. Merian to West Greenland. Further we like to thank Captain and crew for the fantastic work and support during the sampling. Also, we want to thank C. Knudsen from GEUS for arranging the dating of sediment cores in Copenhagen. Moreover, we thank W. Weinrebe for providing the results from bathymetric measurements. For help with laboratory work at IOW we like to thank all technicians from the Marine Geology Department.
11
2
23
Pergamon-elsevier science ltd
Oxford
1879-3363
PY  - 2010
SN  - 0025-326X
SP  - 1065-1073
ST  - Contamination of arctic Fjord sediments by Pb-Zn mining at Maarmorilik in central West Greenland
T2  - Marine Pollution Bulletin
TI  - Contamination of arctic Fjord sediments by Pb-Zn mining at Maarmorilik in central West Greenland
UR  - <Go to ISI>://WOS:000279857600025
VL  - 60
ID  - 40
ER  - 

TY  - BOOK
AU  - Rasmussen, Rasmus Ole
AU  - Koroleva, Natalia E
PB  - Springer Science & Business Media
PY  - 2012
SN  - 9400710542
ST  - Social and environmental impacts in the North: Methods in evaluation of socio-economic and environmental consequences of mining and energy production in the Arctic and Sub-Arctic
TI  - Social and environmental impacts in the North: Methods in evaluation of socio-economic and environmental consequences of mining and energy production in the Arctic and Sub-Arctic
VL  - 31
ID  - 32
ER  - 

TY  - JOUR
AU  - Ritter, Archibald RM
PY  - 2000
ST  - The Impacts of Mineral Sector Development on the Community: A Synthesis of the Canadian Experience
T2  - Ottawa: Carleton University Department of Economics and School of International Affairs
TI  - The Impacts of Mineral Sector Development on the Community: A Synthesis of the Canadian Experience
ID  - 27
ER  - 

TY  - JOUR
AB  - In this article, we examine whether the social and economic impacts of mines on Inuit communities have changed over time, based on Inuit experiences. After an overview of the past experiences of Inuit with the mining industry in Inuit Nunangat between 1957 and the early 2000s, we analyze the complex relation between Inuit communities in the vicinity of mines using recent fieldwork conducted in the Inuit communities located near two active mines in Inuit Nunangat: Salluit and Kangiqsujuaq (Nunavik) and the Raglan nickel mine and Qamani'tuaq (Baker Lake, Nunavut) and the Meadowbank gold mine. We argue that much work remains to be done to understand the economic and social impacts of mining development on Inuit communities.
AD  - Univ Laval, Polit Sci, Quebec City, PQ G1K 7P4, Canada
Univ Laval, Ctr Interuniv Etud & Rech Autochtone, Quebec City, PQ G1K 7P4, Canada
UQAT, Unite Enseignement & Rech Sci Dev Humain & Social, Rouyn Noranda, PQ, Canada
AN  - WOS:000384650500002
AU  - Rodon, T.
AU  - Levesque, F.
IS  - 41
J2  - North Rev
LA  - English
N1  - Dx8ph
Times Cited:7
Cited References Count:72
PY  - 2015
SN  - 0820-0300
SP  - 13-39
ST  - Understanding the Social and Economic Impacts of Mining Development in Inuit Communities: Experiences with Past and Present Mines in Inuit Nunangat
T2  - Northern Review
TI  - Understanding the Social and Economic Impacts of Mining Development in Inuit Communities: Experiences with Past and Present Mines in Inuit Nunangat
UR  - <Go to ISI>://WOS:000384650500002
ID  - 24
ER  - 

TY  - CONF
AU  - Ruth, Walter
PB  - Encyclopedia of Global Archaeology/Springer Verlag
PY  - 2003
ST  - Consequences of sub-arctic mining activities: the human working environment: activity analysis based methods for accident prevention and remediation through planning of change
T2  - NATO advanced research workshop on methodologies in evaluation of socioeconomic and environmental consequenses of mining and energy production in the arctic and subarctic: 08/05/2002-12/05/2002
TI  - Consequences of sub-arctic mining activities: the human working environment: activity analysis based methods for accident prevention and remediation through planning of change
ID  - 31
ER  - 

TY  - JOUR
AU  - Smelror, Morten
PY  - 2011
ST  - Mining in the Arctic
T2  - Arctic Frontiers
TI  - Mining in the Arctic
ID  - 10
ER  - 

TY  - JOUR
AB  - Identification of mining-related contaminants is important in order to assess the spreading of contaminants from mining as well as for site remediation purposes. This study focuses on lead (Pb) contamination in biota near the abandoned ‘Black Angel Mine’ in West Greenland in the period 1988–2008. Stable Pb isotope ratios and total Pb concentrations were determined in lichens, seaweed and mussels as well as in marine sediments. The results show that natural background Pb (207Pb/206Pb: 0.704–0.767) and Pb originating from the mine ore (207Pb/206Pb: 0.955) have distinct isotopic fingerprints. Total Pb in lichens, seaweed, and mussels was measured at values up to 633, 19 and 1536 mg kg−1 dry weight, respectively, and is shown to be a mixture of natural Pb and ore-Pb. This enables quantification of mining-related Pb and shows that application of Pb isotope data is a valuable tool for monitoring mining pollution
AU  - Søndergaard, Jens
AU  - Asmund, Gert
AU  - Johansen, Poul
AU  - Elberling, Bo
IS  - 5
KW  - Mining pollution, Lead isotopes, Lichens, Seaweed, Mussels
PY  - 2010
SN  - 0269-7491
SP  - 1319-1326
ST  - Pb isotopes as tracers of mining-related Pb in lichens, seaweed and mussels near a former Pb-Zn mine in West Greenland
T2  - Environmental Pollution
TI  - Pb isotopes as tracers of mining-related Pb in lichens, seaweed and mussels near a former Pb-Zn mine in West Greenland
VL  - 158
ID  - 13
ER  - 

TY  - JOUR
AB  - Contamination by lead (Pb) and zinc (Zn) was studied in seawater, sediments, seaweeds and blue mussels near the former Black Angel Pb-Zn Mine in Maarmorilik, West Greenland. The mine operated during the period 1973-90 when mine waste (tailings and later waste rock) was discharged directly into the sea. Metal concentrations peaked during the mining period and Pb and Zn in seawater within the discharge area were measured up to 440 and 790 mug L(-)(1), respectively. Pb in fiord sediments, seaweeds and blue mussels just outside the discharge area were measured in concentrations up to 190, 84 and 2650 and Zn up to 300, 360 and 1190 mug g(-)(1) dry wt., respectively. Within the discharge area, seawater metal concentrations (especially Pb) decreased abruptly after mine closure. Metals concentrations in sediments and biota, however, decreased more slowly and two decades after mine closure seaweeds and blue mussels were still contaminated 12 km from the mine.
AD  - Department of Arctic Environment, National Environmental Research Institute, Aarhus University, Frederiksborgvej 399, DK-4000 Roskilde, Denmark. jens@dmu.dk
AN  - 21492930
AU  - Sondergaard, J.
AU  - Asmund, G.
AU  - Johansen, P.
AU  - Riget, F.
DA  - Jun
DO  - 10.1016/j.marenvres.2011.03.001
ET  - 2011/04/16
IS  - 5
KW  - Mining, Submarine tailings disposal, Pollution monitoring, Heavy metals, Lead, Zinc, Mytilus edulis, Fucus vesiculosus, Greenland, Arctic
N1  - Sondergaard, Jens
Asmund, Gert
Johansen, Poul
Riget, Frank
eng
England
Mar Environ Res. 2011 Jun;71(5):331-41. doi: 10.1016/j.marenvres.2011.03.001. Epub 2011 Apr 13.
PY  - 2011
SN  - 1879-0291 (Electronic)
0141-1136 (Linking)
SP  - 331-41
ST  - Long-term response of an arctic fiord system to lead-zinc mining and submarine disposal of mine waste (Maarmorilik, West Greenland)
T2  - Mar Environ Res
TI  - Long-term response of an arctic fiord system to lead-zinc mining and submarine disposal of mine waste (Maarmorilik, West Greenland)
UR  - https://www.ncbi.nlm.nih.gov/pubmed/21492930
VL  - 71
ID  - 11
ER  - 

TY  - JOUR
AB  - Lapland, the northernmost county of Finland, has promising mineral deposits and over half of all Finnish mining operations. In the 2000s two new metallic mineral mines were opened in Lapland, while three projects are undergoing the environmental impact assessment procedure (EIA). This process also involves a social impact assessment (SIA) that reports on the expected impacts of mining on the host communities. SIAs influence the permit process and the ensuing activity and officially represent the views of the local people in the planning and decision-making process.  In this study, social impact assessments are examined by discourse analysis introduced by Maarten Hajer. The document analysis identified three recurrent story lines shared by all the investigated SIAs. A story line combines elements from different domains and suggests a common understanding on an issue. The second phase of the discourse analysis was to analyse these story lines in the context they were produced.  The first story line sees mines as the only way to develop the remote regions of Lapland. Large-scale mining projects are seen as a solution to economic problems, unemployment and out-migration. The second story line stresses the importance of mines in supporting the “general interest” of the whole province. After the Second World War, the intensive use of natural resources was justified by national interests; now it is justified by the interests of the region. The third story line argues that nature has no intrinsic value – it is merely a resource to be used. With the help of such story lines, SIAs grant the right to mine in Lapland.
AU  - Suopajärvi, Leena
PY  - 2015
SN  - 2324-0652
ST  - The right to mine? Discourse analysis of social impact assessments of mining projects in Finnish Lapland in the 2000s
T2  - Barents Studies
TI  - The right to mine? Discourse analysis of social impact assessments of mining projects in Finnish Lapland in the 2000s
ID  - 1
ER  - 

TY  - JOUR
AB  - The lakes surrounding the iron ore mining region of Schefferville, Quebec, Canada, sit within a landscape of historical disturbances, two of which have been relatively well documented over time: metal contamination and nutrient loading. Based on the analysis of sediment cores, we used cladoceran zooplankton subfossil assemblages from two lakes located in Schefferville to track both alpha and beta diversity over the last 100+ years. We showed that high metal concentrations were correlated with decreased cladoceran diversity, and that the site that experienced both direct wastewater input and atmospheric metal loading (Lake Dauriat) had the greatest declines in cladoceran richness. In both lakes, turnover in cladoceran assemblages was highest in the mining period. During the period of mine closures and improvement of wastewater treatment, some decreases in metal enrichment in the sediments and increases in cladoceran richness were observed in Lake Dauriat. Overall, a combined use of species richness and beta diversity metrics showed alpha and beta diversity are not always congruent, and that there are various ways to interpret scenarios of temporal beta diversity in northern freshwater systems.
AD  - [Winegardner, Amanda K.; Salter, Natasha; Gregory-Eaves, Irene] McGill Univ, Dept Biol, 1205 Av Docteur Penfield, Montreal, PQ H3A 1B1, Canada. [Winegardner, Amanda K.; Derry, Alison M.; Beisner, Beatrix E.; Gregory-Eaves, Irene] Quebec Ctr Biodivers Sci, 1205 Av Docteur Penfield, Montreal, PQ H3A 1B1, Canada. [Aebischer, Stephane; Pienitz, Reinhard] Univ Laval, Ctr Etud Nord, 2405 Rue Terrasse, Quebec City, PQ G1V 0A6, Canada. [Derry, Alison M.; Beisner, Beatrix E.] Univ Quebec Montreal, Dept Biol Sci, CP 8888,Succursale Ctr Ville, Montreal, PQ H3C 3P8, Canada. [Wing, Boswell] Univ Colorado, Geol Sci, UCB 399, Boulder, CO 80309 USA.
Winegardner, AK (reprint author), McGill Univ, Dept Biol, 1205 Av Docteur Penfield, Montreal, PQ H3A 1B1, Canada.; Winegardner, AK (reprint author), Quebec Ctr Biodivers Sci, 1205 Av Docteur Penfield, Montreal, PQ H3A 1B1, Canada.
amanda.winegardner@gmail.com
AN  - WOS:000411897600014
AU  - Winegardner, A. K.
AU  - Salter, N.
AU  - Aebischer, S.
AU  - Pienitz, R.
AU  - Derry, A. M.
AU  - Wing, B.
AU  - Beisner, B. E.
AU  - Gregory-Eaves, I.
DA  - Oct
DO  - 10.1139/cjfas-2016-0449
IS  - 10
J2  - Can. J. Fish. Aquat. Sci.
KW  - sub-arctic quebec, illustrated guide, sediment diatoms, surface, sediment, climate-change, communities, recovery, biodiversity, zooplankton, america, Fisheries, Marine & Freshwater Biology
LA  - English
M3  - Article
N1  - ISI Document Delivery No.: FI3VH
Times Cited: 0
Cited Reference Count: 58
Winegardner, Amanda K. Salter, Natasha Aebischer, Stephane Pienitz, Reinhard Derry, Alison M. Wing, Boswell Beisner, Beatrix E. Gregory-Eaves, Irene
Beisner, Beatrix/0000-0001-6972-6887
NSERC; Northern Scientific Training program; QCBS Excellence Award; NSERC USRA; FRQNT Equipe
We thank Kathryn (Yici) Han for her work with the ephippia removal and enumeration and Alessandra Loria for advice on handling ephippia, as well as Julien Gogot and Bassam Ghaleb (UQAM - GEOTOP) for radiometric dating and assistance developing age models. Jean- Philippe Jenny also provided key insight relating to age models. Thank you to Paul del Giorgio and the CarBBAS lab for help during the 2012 field season and to Oksana Choulik at the McGill Subarctic Research Station for her hospitality and insight into Schefferville's history. This research was supported by an NSERC postgraduate scholarship to AKW, the Northern Scientific Training program (grants to AKW and NS), a QCBS Excellence Award to AKW, an NSERC USRA to NS, an NSERC Discovery Grant to IG-E and a FRQNT Equipe grant to IG-E, BEB, AMD, and Pierre Legendre. IG- E also acknowledges the Canada Research Chair program.
0
5
13
Canadian science publishing, nrc research press
Ottawa
1205-7533
PY  - 2017
SN  - 0706-652X
SP  - 1654-1667
ST  - Cladoceran diversity dynamics in lakes from a northern mining region: responses to multiple stressors characterized by alpha and beta diversity
T2  - Canadian Journal of Fisheries and Aquatic Sciences
TI  - Cladoceran diversity dynamics in lakes from a northern mining region: responses to multiple stressors characterized by alpha and beta diversity
UR  - <Go to ISI>://WOS:000411897600014
VL  - 74
ID  - 34
ER  - 

TY  - JOUR
AB  - As its name indicates, Goldenville was a famous gold mining area in Nova Scotia where large quantities of mercury were used in the gold recovery process. It is estimated that the 3 million tons of tailings left from the mining activities which lasted from 1860 to 1945 contain 470 kg of Cd, 37 300 kg of Pb, 6800 kg of Hg, 20 700 kg of As and 2600 kg of Tl. Analysis of metal contents of stream water, stream and lake sediments, tailings, and vegetation show that the tailings have been distributed over time across the stream basin to form a tailing field of approximately 2 km(2). There is a continuous release of As, Hg, Pb, Tl and other metals from the tailing field, resulting in contamination of ecosystems downstream including the Gegogan Harbor of the Atlantic Ocean. Stream water and sediments of Lake Gegogan located downstream from the mine were found toxic to the benthic community. A loss of fish habitat was observed. Although the mines were closed over 50 years ago, sedimentary records of metal loadings into Lake Gegogan show that the release of metals from the tailings has not slowed down. Analysis of metal tolerant species in the area suggests that horsetails (Equisetum rubiaceae and E. sylvaticum) can be used in phytoremediation of sites contaminated with arsenic and mercury. (C) 1999 Elsevier Science B.V. All rights reserved.
AD  - Natl Water Res Inst Branch, Burlington, ON L7R 4A6, Canada
Environm Canada, Environm Protect Branch, Dartmouth, NS B2Y 2N6, Canada
Univ Michigan, Sch Publ Hlth, Dept Environm & Ind Hlth, Ann Arbor, MI 48109 USA
AN  - WOS:000080091200004
AU  - Wong, HKT
AU  - Gauthier, A
AU  - Nriagu, JO
DA  - Mar 22
DO  - Doi 10.1016/S0048-9697(99)00021-2
IS  - 1
J2  - Sci Total Environ
KW  - phytoremediation, metal pollution, gold mining, mercury amalgamation, toxicity, trace-elements, mercury, waters, lake
LA  - English
N1  - 192qv
Times Cited:70
Cited References Count:25
PY  - 1999
SN  - 0048-9697
SP  - 35-47
ST  - Dispersion and toxicity of metals from abandoned gold mine tailings at Goldenville, Nova Scotia, Canada
T2  - Science of the Total Environment
TI  - Dispersion and toxicity of metals from abandoned gold mine tailings at Goldenville, Nova Scotia, Canada
UR  - <Go to ISI>://WOS:000080091200004
VL  - 228
ID  - 64
ER  - 

TY  - JOUR
AB  - Long-term impact of former mining activities on the marine sub-Arctic ecosystem in the Ivittuut area, Arsuk Fjord, South Greenland, was studied by transplantation experiments with the blue mussel Mytilus edulis. Measurements of metal concentration in mussels were conducted using atomic absorption spectrometry (flame AAS) and graphite furnace atomic absorption spectrometry (graphite furnace AAS). Uptake and release of Pb were documented to be slow processes. For mussels transplanted from the pristine Kugnait Bay to the polluted mining site at Ivittuut, a continuous accumulation throughout the experiments was found. Linear uptake rates of 5.86, 6.94 and 11.62 mu g Pb month(-1) for small, medium and large mussels were found for a 6-week experiment, whereas exponential uptake rates of 0.26, 0.20 and 0.28 month(-1) were found for a 9-month experiment. It is estimated that the transplanted mussels will reach the same level as the resident population 12-16 months following transplantation. Mussels transplanted from the polluted mining site at Ivittuut to the pristine Kugnait Bay depurated only 7-21% of their original Pb content, and the release was within the first 10 days following transplantation, after which the Pb content remained constant.
AD  - [Hansen, Benni Winding] Roskilde Univ Ctr, Dept Environm Social & Spatial Change, DK-4000 Roskilde, Denmark. [Zimmer, Louise Aastrup] Old Dominion Univ, Dept Ocean Earth & Atmospher Sci, Norfolk, VA 23529 USA. [Asmund, Gert; Johansen, Poul] Aarhus Univ, Dept Arctic Environm, Natl Environm Res Inst, DK-4000 Roskilde, Denmark. [Mortensen, John] Roskilde Univ Ctr, Dept Sci Syst & Models, DK-4000 Roskilde, Denmark.
Hansen, BW (reprint author), Roskilde Univ Ctr, Dept Environm Social & Spatial Change, Univ Svej 1, DK-4000 Roskilde, Denmark.
bhansen@ruc.dk
AN  - WOS:000288349800012
AU  - Zimmer, L. A.
AU  - Asmund, G.
AU  - Johansen, P.
AU  - Mortensen, J.
AU  - Hansen, B. W.
DA  - Mar
DO  - 10.1007/s00300-010-0898-5
IS  - 3
J2  - Polar Biol.
KW  - Mytilus edulis, Greenland, Pb, Release, Uptake, Transplantation, seasonal-variation, archival monitor, marine mussel, metal content, fjord system, lead, water, zinc, temperature, exposure, Biodiversity & Conservation, Environmental Sciences & Ecology
LA  - English
M3  - Article
N1  - ISI Document Delivery No.: 734QC
Times Cited: 3
Cited Reference Count: 43
Zimmer, Louise Aastrup Asmund, Gert Johansen, Poul Mortensen, John Hansen, Benni Winding
Hansen, Benni/K-3299-2015
Hansen, Benni/0000-0003-1145-561X
3
0
15
Springer
New york
PY  - 2011
SN  - 0722-4060
SP  - 431-439
ST  - Pollution from mining in South Greenland: uptake and release of Pb by blue mussels (Mytilus edulis L.) documented by transplantation experiments
T2  - Polar Biology
TI  - Pollution from mining in South Greenland: uptake and release of Pb by blue mussels (Mytilus edulis L.) documented by transplantation experiments
UR  - <Go to ISI>://WOS:000288349800012
VL  - 34
ID  - 39
ER  - 
