# Supplementary material for: Evidence of the impacts of metal mining and the effectiveness of mining mitigation measures on social–ecological systems in Arctic and boreal regions: a systematic map
Source: Environ Evid. 2022 Sep 8;11:30. doi: 10.1186/s13750-022-00282-y (PMC9452284; doi:10.1186/s13750-022-00282-y)
Supplement: Supplementary file 4 — Additional file 4: Benchmark checking results [file 13750_2022_282_MOESM4_ESM.xlsx]

## Sheet: Summary
Mine terms				Mineral terms				Location terms
Found on title	Found on abstract	Found on keywords	Found anywhere	Found on title	Found on abstract	Found on keywords	Found anywhere	Found on title	Found on abstract	Found on keywords	Found anywhere	Found for full search	Reference	Title	Abstract	Keywords
No	Yes	No	Yes	Yes	Yes	No	Yes	Yes	Yes	No	Yes	Yes	L. Archibald and M. Crnkovich (1999)	If gender mattered: A case study of Inuit women, land claims and the Voisey's Bay Nickel Project	Background The Inuit of Labrador have been engaged in a struggle to resolve their Aboriginal land claims for over 20 years. The pace of negotiations accelerated following the discovery of the world’s largest nickel deposit at Voisey’s Bay—an area to which the Inuit, along with the Innu of Labrador, hold an Aboriginal title. When the Voisey’s Bay Nickel Company (VBNC), a subsidiary of INCO, purcha…	0
Yes	No	No	Yes	Yes	No	No	Yes	No	No	No	No	No	G. Asmund (1992)	Lead and zinc pollution for marine dumping of waste rock from lead/zinc mining	0	0
Yes	Yes	No	Yes	Yes	Yes	No	Yes	Yes	Yes	No	Yes	Yes	G. Asmund, P. Johansen and B. Fallis (1991)	Disposal of mine wastes containing Pb and Zn near the ocean: an assessment of associated environmental implications in the Arctic	The past two decades have witnessed an increase in the exploration for, and development of, mineral resources at Arctic latitudes. Such effort has resulted in the commencement of production at a number of different localities in close proximity to the ocean. Since proximity to a source of transportation for the conveyance of concentrates to the market is a primary requirement governing the econom…	0
Yes	Yes	No	Yes	Yes	Yes	No	Yes	Yes	Yes	No	Yes	Yes	Y. Assefa Hassen (2016)	The Impacts of Mining on Arctic Environment and Society from Corporate Social Responsibility and Sustainable Development Perspectives: The Case of Jokkmokk (Kallak) Iron Mines in Northern Sweden	Extractive industry in Arctic is controversial due to the ecosystems and communities in the region are highly sensitive to natural and anthropogenic disturbances as it is one of the world’s global change hot-spots, as well as its uniqueness and distinctive social and ecological significance. As mining industry has developed into sophisticated operations, yet the basic causes of environmental poll…	0
Yes	No	No	Yes	Yes	No	No	Yes	No	No	No	No	No	B. R. I. Association (1979)	Socio-economic impacts of the Nanisivik mine on North Baffin region communities	0	0
Yes	Yes	No	Yes	Yes	Yes	No	Yes	No	Yes	No	Yes	Yes	D. Banks, V. P. Parnachev, B. Frengstad, W. Holden, A. A. Vedernikov and O. V. Karnachuk (2002)	Alkaline mine drainage from metal sulphide and coal mines: examples from Svalbard and Siberia	Not all water from coal or metal mines is acidic. Circum-neutral or alkaline mine drainage may be due to: (i) a low content of sulphide minerals; (ii) the presence of monosulphides rather than pyrite or marcasite; (iii) a large pyrite grain-size limiting oxidation rate; (iv) neutralization of acid by carbonate or basic silicate minerals; (v) engineering factors (introduction of lime dust for expl…	0
Yes	Yes	No	Yes	Yes	Yes	No	Yes	Yes	Yes	Yes	Yes	Yes	A. Belayneh, T. Rodon and S. Schott (2018)	Mining Economies: Inuit Business Development and Employment in the Eastern Subarctic	The Raglan mine in Nunavik, in the province of Quebec, and Voisey's Bay mine in Nunatsiavut, in the province of Newfoundland and Labrador, are important drivers of economic development in their respective regions. Existing studies and data concerning the economic impacts of extractive industries are concentrated on the national or regional impacts, and do not assess the impacts on business and hu…	impacts, nunavik
Yes	Yes	Yes	Yes	Yes	Yes	Yes	Yes	Yes	Yes	No	Yes	Yes	L.-M. Bowes-Lyon, J. P. Richards and T. M. McGee (2009)	Socio-economic impacts of the Nanisivik and Polaris mines, Nunavut, Canada	Nunavut has gained importance in the last few years as an area of high mineral potential with exploration leading to discoveries of several mineral deposits that have, or will in the coming years, become mines. As a territory with an economy based in large part on government employment, new mining operations have the potential to provide Nunavut with an alternative way to develop its economy thro…	Mine, Site Mining, Company, Local Business, Mining Project, Mine Closure
Yes	Yes	No	Yes	Yes	Yes	No	Yes	Yes	Yes	No	Yes	Yes	J. H. Bradbury and I. St‐Martin (1983)	Winding down in a Quebec mining town: A case study of Schefferville	The pattern of decline in a mining region is examined using a case study of Schefferville. A critical examination is made of Lucas's model of youth to maturity in community development, and a further two stages are suggested ‐ winding down and closure of a town. The discussion centres on the characteristics of community and corporate winding down in Schefferville: the restructuring of the local w…	0
Yes	No	Yes	Yes	Yes	Yes	Yes	Yes	Yes	Yes	Yes	Yes	Yes	W. G. Brumbaugh, M. A. Mora, T. W. May and D. N. Phalen (2010)	Metal exposure and effects in voles and small birds near a mining haul road in Cape Krusenstern National Monument, Alaska	Voles and small passerine birds were live-captured near the Delong Mountain Regional Transportation System (DMTS) haul road in Cape Krusenstern National Monument in northwest Alaska to assess metals exposure and sub-lethal biological effects. Similar numbers of animals were captured from a reference site in southern Cape Krusenstern National Monument for comparison. Histopathological examination …	Alaska, Animals, Arvicolinae/blood/*metabolism, Cadmium/analysis/metabolism/toxicity, DNA Damage, Environmental Exposure/*analysis, Environmental Monitoring, Environmental Pollutants/analysis/*metabolism/toxicity, Lead/analysis/metabolism/toxicity, Liver/metabolism, Metals/analysis/*metabolism/toxicity, Mining, Mutagens/analysis/metabolism/toxicity, Passeriformes/blood/*metabolism, Transportation…
Yes	Yes	Yes	Yes	Yes	Yes	Yes	Yes	Yes	Yes	No	Yes	Yes	M. Dang, R. Norregaard, L. Bach, C. Sonne, J. Sondergaard, K. Gustavson, P. Aastrup and B. Nowak (2017)	Metal residues, histopathology and presence of parasites in the liver and gills of fourhorn sculpin (Myoxocephalus quadricornis) and shorthorn sculpin (Myoxocephalus scorpius) near a former lead-zinc mine in East Greenland	Fourhorn sculpins (Myoxocephalus quadricornis) and shorthorn sculpins (Myoxocephalus scorpius) have been considered suitable local bioindicators for environmental monitoring studies in the Arctic. Because these species share many characteristics, data from the two species have previously been pooled when assessing marine metal contamination. A chemical and histological study was conducted on four…	Heavy metal, Mining pollution, Histological change, Bioindicator, acid-base regulation, salmon salmo-salar, fresh-water fish, exposure, pollution, biomarkers, mercury, health, deformities, mechanisms, Environmental Sciences & Ecology, Public, Environmental & Occupational, Health
Yes	Yes	No	Yes	Yes	Yes	No	Yes	Yes	Yes	No	Yes	Yes	B. Elberling, G. Asmund, H. Kunzendorf and E. J. Krogstad (2002)	Geochemical trends in metal-contaminated fiord sediments near a former lead-zinc mine in West Greenland	Disposal of sulfidic waste in marine environments implies an environmental risk due to potential release and spreading of heavy metals to sediments and biota on a regional scale. However, tailings disposal in marine systems is practised in several places. Fiord sediments near Black Angel Mine in West Greenland are contaminated by Pb and Zn as a result of mining activity and marine disposal in the…	0
Yes	Yes	Yes	Yes	Yes	Yes	Yes	Yes	Yes	Yes	Yes	Yes	Yes	B. Elberling, K. L. Knudsen, P. H. Kristensen and G. Asmund (2003)	Applying foraminiferal stratigraphy as a biomarker for heavy metal contamination and mining impact in af iord in West Greenland	Sulphidic mine waste disposed in marine environments constitutes an environmental risk to aquatic life due to potential uptake and accumulation of heavy metals in biota. Fiord sediments near the former Black Angel Mine in West Greenland are contaminated by lead and zinc as a result of submarine tailings disposal in 1973–1990. In 1999 cores were taken up to 10 km away from the disposal area. Analy…	Biomarker; Foraminifera; Melonis barleeanus; Lead pollution; Submarine tailings disposal; Bioavailable; Arctic; Mining;
No	Yes	No	Yes	Yes	Yes	Yes	Yes	Yes	Yes	No	Yes	Yes	L. A. Friedrich and N. M. Halden (2011)	Laser Ablation Inductively Coupled Plasma Mass Spectrometric Analyses of Base Metals in Arctic Char (Salvelinus alpinus) Otoliths Collected from a Flooded Base Metal Mine	Otoliths from arctic char recovered from the water body formed from an abandoned open-pit nickel copper mine contain a trace element record related to the geology of the immediate watershed, past mining activity in the area, and the fish's diet. Laser ablation inductively coupled plasma mass spectrometric analyses across the annular structure of the otoliths detected trace amounts of nickel, copp…	fish otoliths, teleost fish, micro-pixe, trace, exposure, marine, environment, deposition, indicator, strontium, Engineering, Environmental Sciences & Ecology
No	Yes	No	Yes	Yes	Yes	Yes	Yes	Yes	Yes	Yes	Yes	Yes	L. Friis, N. Carter and C. Edling (1998)	Self-reported health problems among Swedish miners one year after unemployment	Unemployment is considered to be a public health concern since deterioration in the hearth of the unemployed is often anticipated. However, for some groups, such as miners, unemployment might improve health due to a cessation of potentially harmful occupational exposures. This study evaluates the health of 79 miners in one Swedish iron-ore mine, and 226 age-matched controls from the general popul…	epidemiology, health, miners, musculoskeletal, neuropsychiatric, occupational, respiratory, unemployment, symptoms, exposure, morbidity, styrene, cold
No	Yes	No	Yes	Yes	Yes	Yes	Yes	No	Yes	Yes	Yes	Yes	M. R. Garry, S. S. Shock, J. Salatas and J. Dau (2018)	Application of a weight of evidence approach to evaluating risks associated with subsistence caribou consumption near a lead/zinc mine	Overland transport of ore concentrate from the Red Dog lead/zinc mine in northwest Alaska to its seaport has historically raised concerns among local subsistence users regarding the potential impacts of fugitive dust from the operation, including the potential uptake of metals into caribou meat. Caribou are an integral part of life for northern Alaska Natives for both subsistence and cultural rea…	Fugitive dust, Western Arctic herd, Native northern Alaskans, Metals, heavy-metals, northwest-territories, reindeer, cadmium, kidneys, canada, alaska, liver, Environmental Sciences & Ecology
Yes	Yes	No	Yes	Yes	Yes	No	Yes	Yes	Yes	No	Yes	Yes	G. Gibson and J. Klinck (2005)	Canada’s resilient north: the impact of mining on aboriginal communities	For decades, the mining sector has been a central economic driver in the Canadian North, and the discovery of large diamond deposits in the Northwest Territories has intensified the speed and scale of development. In the wake of rapid expansion, researchers and communities have scrambled to understand how individuals, families, culture, environment, livelihood, and health might be affected by thi…	0
Yes	Yes	Yes	Yes	Yes	Yes	Yes	Yes	Yes	Yes	Yes	Yes	Yes	J. A. Grout and C. D. Levings (2001)	Effects of acid mine drainage from an abandoned copper mine, Britannia Mines, Howe Sound, British Columbia, Canada, on transplanted blue mussels (Mytilus edulis)	Juvenile mussels (Mytilus edulis) were transplanted to Howe Sound, British Columbia, Canada, along an apparent pollution gradient of acid mine drainage (AMD) from an abandoned copper (Cu) mine. Cages containing 75 mussels each were placed at a total of 15 stations and were exposed to concentrations of dissolved Cu in surface waters ranging from 5 to 1009 μg/l for a period of 41 days. Mussels loca…	Mytilus edulis,Transplant,Bioaccumulation,Metals,Cu,Zn,Mining,Acid mine drainage,Caged mussels,Howe Sound,British Columbia,Canada
Yes	Yes	No	Yes	Yes	Yes	No	Yes	Yes	Yes	No	Yes	Yes	S. Haley, M. Klick, N. Szymoniak and A. Crow (2011)	Observing trends and assessing data for Arctic mining	This paper reviews and assesses the state of data to describe and monitor mining trends in the pan-Arctic and their social effects, and discusses drivers of change in Arctic mining. Trends in mining activity can be characterized as stasis or decline in mature regions of the Arctic, with strong growth in the frontier regions. World prices and the availability of large, undiscovered and untapped re…	0
No	Yes	No	Yes	Yes	Yes	Yes	Yes	Yes	Yes	No	Yes	Yes	L. Hasselbach, J. M. Ver Hoef, J. Ford, P. Neitlich, E. Crecelius, S. Berryman, B. Wolk and T. Bohle (2005)	Spatial patterns of cadmium and lead deposition on and adjacent to National Park Service lands in the vicinity of Red Dog Mine, Alaska	Heavy metal escapement associated with ore trucks is known to occur along the DeLong Mountain Regional Transportation System (DMTS) haul road corridor in Cape Krusenstern National Monument, northwest Alaska. Heavy metal concentrations in Hylocomium splendens moss (n = 226) were used in geostatistical models to predict the extent and pattern of atmospheric deposition of Cd and Ph on Monument lands…	mosses hylocomium-splendens, metal-deposition, pleurozium-schreberi, Environmental Sciences & Ecology
No	Yes	No	Yes	Yes	Yes	Yes	Yes	Yes	Yes	Yes	Yes	Yes	A. D. Headley (1996)	Heavy metal concentrations in peat profiles from the high Arctic	The concentration and possible sources of heavy metal input to a high Arctic mire in Kongsfjord, West Spitsbergen were examined; levels of lead, copper and zinc are highest in the surface humus closest to the carboniferous limestone cliff upon which seabirds nest. The concentrations of iron, manganese, nickel, copper, zinc and lead in two cores of peat increase markedly in the upper 5 cm of conso…	high arctic, heavy metals, peat, guano, seabird colony, coal, ombrotrophic peat, southern spitsbergen, pollution, lead, elements, copper, zinc, Environmental Sciences & Ecology
Yes	Yes	Yes	Yes	Yes	Yes	Yes	Yes	Yes	Yes	No	Yes	Yes	T. M. Herrmann, P. Sandström, K. Granqvist, N. D’Astous, J. Vannar, H. Asselin, N. Saganash, J. Mameamskum, G. Guanish and J.-B. Loon (2014)	Effects of mining on reindeer/caribou populations and indigenous livelihoods: community-based monitoring by Sami reindeer herders in Sweden and First Nations in Canada	This paper explores the effects of human disturbances associated with mine development in the Arctic on habitat and populations of reindeer/caribou (both Rangifer tarandus), and implications for reindeer husbandry and caribou hunting of indigenous Sami people in Sweden and First Nations in Canada. Through three case studies, we illustrate how Cree and Naskapi communities develop community-based g…	mining, disturbances, reindeer, caribou, Sami, First Nations, community-based environmental monitoring, communication, local and landscape level
No	Yes	No	Yes	Yes	Yes	No	Yes	No	No	No	No	No	C. Hobart (2009)	Psycho-social problems associated with resource development in three northern native communities	Analysis of data from three contrasting northern resource developments showed differing patterns of psycho-social stresses on native populations. At Coppermine, many Inuit employees travelled to distant work sites with frequent rotations between home and work. Relatively few North Baffin Inuit travelled to the lead-zinc mine at Nanisivik for lengthy periods in camp. In contrast, the Syncrude deve…	0
Yes	Yes	No	Yes	Yes	Yes	No	Yes	Yes	Yes	No	Yes	Yes	C. W. Hobart (1982)	Inuit employment at the Nanisivik mine on Baffin Island	This paper reports on four years of employment of Inuit during the construction and the operations phase of the Nanisivik mine on Northern Baffin Island. A distinctive feature of this employment is that native employees must work for six weeks before taking a rest break at home, while employees from southern Canada have a work period twice that long. The employment records show that the Inuit tur…	0
Yes	Yes	Yes	Yes	Yes	Yes	Yes	Yes	No	Yes	Yes	Yes	Yes	L. S. Horowitz, A. Keeling, F. Levesque, T. Rodon, S. Schott and S. Theriault (2018)	Indigenous peoples' relationships to large-scale mining in post/colonial contexts: Toward multidisciplinary comparative perspectives	Because of their close relationships to the land, water, and resources therein, and their marginalized social and economic positions, Indigenous peoples living in current or former settler colonies are particularly vulnerable to mining's impacts, yet have the potential to benefit from its opportunities as well. This paper reviews the literature on large-scale mining projects' relationships to Ind…	indigenous peoples, large-scale mining projects, colonial/postcolonial, economic, environmental and social impacts, environmental, and social impacts, local community engagements, environmental-impact assessment, pine point mine, new-caledonia, northwest-territories, aboriginal people, resource curse, land claims, canada, health, legacy
Yes	Yes	Yes	Yes	Yes	Yes	Yes	Yes	Yes	Yes	No	Yes	Yes	P. Johansen and G. Asmund (1999)	Pollution from mining in Greenland: monitoring and mitigation of environmental impacts	In Greenland, mining started as early as the 1850s and has taken place for copper, graphite, coal, cryolite, lead, zinc, and silver, but at present no mines are in operation. Environmental protection in connection with these operations was not an issue dealt with until the early 1970s, when the largest mine in Greenland was to start operating. Since then a legal framework has been developed for e…	Mining Operation, Heavy Metal Pollution, Lead Concentration, Lead Level, Mitigative Measure
Yes	Yes	Yes	Yes	Yes	Yes	Yes	Yes	Yes	Yes	No	Yes	Yes	P. Johansen, M. M. Hansen, G. Asmund and P. B. Nielsen (1991)	Marine organisms as indicators of heavy metal pollution-experience from 16 years of monitoring at a lead zinc mine in Greenland	In monitoring the impact of a lead-zinc mine in Greenland, species of fish, prawns, seaweed and mussels have been analysed for cadmium, copper, lead and zinc for several years. These metals have been released to the marine environment in significant amounts from the mining operation.	Indicator species, Fish, Prawn, Seaweed, Mussel, Sea water, Heavy metal, Lead, Zinc, Cadmium, Copper, Mine pollution
Yes	Yes	No	Yes	Yes	Yes	No	Yes	Yes	Yes	No	Yes	Yes	K. I. Johnsen (2016)	Land-use conflicts between reindeer husbandry and mineral extraction in Finnmark, Norway: contested rationalities and the politics of belonging	The article compares decision-making on two mining projects in Sami reindeer pastures: the Nussir and Biedjovaggi initiatives in northern Norway. Key actors are reindeer pastoralists, mining companies, local politicians and the state. Based on interviews, government documents, media debates and observations of meetings between the actors, the study examines the actors' claim to land and rationali…	belonging, land-use conflicts, rationality, reindeer husbandry, sami, property, ecology, power
Yes	No	No	Yes	Yes	No	No	Yes	Yes	No	No	Yes	Yes	M. Jourdain (2014)	Création d’emplois et contribution des mines au développement de Kangiqsujuaq, Nunavik: un développement local Nickel	0	0
Yes	Yes	No	Yes	Yes	Yes	No	Yes	Yes	Yes	No	Yes	Yes	P. E. Koke (2008)	The Impact Of Mining Development On Subsistence Practices Of Indigenous Peoples: Lessons Learned From Northern Quebec And Alaska	The Arctic region is increasingly viewed as an important resource-base, and is being explored for its resource development potential. While many researchers in the 1960s suggested that northern populations would eventually transition from a traditional, subsistence-dominated economy to a modern, wage-based economy, more recent studies reveal that the traditional economy remains important, desirab…	0
No	Yes	No	Yes	Yes	Yes	No	Yes	Yes	Yes	No	Yes	Yes	R. Kusiak, J. Springer, A. Ritchie and J. Muller (1991)	Carcinoma of the lung in Ontario gold miners: possible aetiological factors	A cohort of 54,128 men who worked in Ontario mines was observed for mortality between 1955 and 1986. Most of these men worked in nickel, gold, or uranium mines; a few worked in silver, iron, lead/zinc, or other ore mines. If mortality that occurred after a man had started to mine uranium was excluded, an excess of carcinoma of the lung was found among the 13,603 Ontario gold miners in the study (…	0
Yes	Yes	Yes	Yes	Yes	Yes	Yes	Yes	Yes	Yes	No	Yes	Yes	T. Larsen, J. Kristensen, G. Asmund and P. Bjerregaard (2001)	Lead and zinc in sediments and biota from Maarmorilik, West Greenland: an assessment of the environmental impact of mining wastes on an Arctic fjord system	Lead and zinc levels in sediments and biota from the fjord system surrounding the lead/zinc mine at Maarmorilik, West Greenland, were investigated to evaluate the impact of waste rock and marine-deposited tailings on the marine biota. Concentrations of metal in the sediment were up to 8922+/-622 mug g(-1) (dry wt.) for lead and 19351+/-476 mug g(-1) (dry wt.) for zinc. Levels of lead and zinc wer…	lead, zinc, sediments, biomonitoring, mining wastes, heavy-metal contamination, united-kingdom estuaries, cadmium, copper, accumulation, indicator
Yes	Yes	No	Yes	Yes	Yes	No	Yes	Yes	Yes	No	Yes	Yes	C. MacCay and J. Coutts (1996)	Air quality at a zinc/lead mine in Arctic Alaska	Cominco Alaska, is one of the largest zinc/lead mines in North America. The ore body is mined as an open pit. The ore is blasted and hauled to the nearby mill complex. kt the mill, the ore Is crushed and milled to a fine powder, then metal sulfides are concentrated in flotation cells. Floats from the cells are dewatered in filter presses. The filter cake is the metal concentrate.	0
Yes	Yes	No	Yes	Yes	Yes	Yes	Yes	Yes	Yes	No	Yes	Yes	B. Malmqvist and P.-O. Hoffsten (1999)	Influence of drainage from old mine deposits on benthic macroinvertebrate communities in central Swedish streams	We analysed the benthic macroinvertebrate species composition, taxonomic richness (as expected richness for 100 individuals), total abundance and biomass at 117 stream sites in the province of Dalarna. Partial least squares regression models were constructed from observations on undisturbed sites and used to predict these community parameters at sites exposed to elevated levels of copper, zinc, l…	benthic macroinvertebrates, copper, heavy metals, species richness, streams, flow regulation, heavy-metals, rivers, ecosystems, responses, toxicity, insects, cadmium, larvae, copper
Yes	Yes	Yes	Yes	Yes	Yes	Yes	Yes	Yes	Yes	Yes	Yes	Yes	J. R. Martin, D. Muir, E. Moore, A. C. Edwards, M. Becklake, K. W. Morgan, H. Anderson, H. Edstrom, I. E. Rusted and J. Segovia (1988)	Pneumoconiosis in iron ore surface mining in Labrador	A cross-sectional survey of the work force at an iron ore surface mine and beneficiation plant in Labrador identified cases with a radiologic diagnosis compatible with simple pneumoconiosis by the International Labour Organization (ILO) classification (1980). Their distribution by ILO categories 1, 2, and 3, after excluding those with confounding diagnoses for pneumoconiosis, was 30, 10, and 2 ca…	Adult, Cross-Sectional Studies, Humans, Male, Middle Aged, *Mining, Newfoundland and Labrador, Pneumoconiosis/diagnostic imaging/*epidemiology/physiopathology, Radiography, Respiratory Function Tests
No	Yes	No	Yes	Yes	Yes	Yes	Yes	Yes	Yes	No	Yes	Yes	T. I. Moiseenko, B. A. Morgunov, N. A. Gashkina, V. V. Megorskiy and A. A. Pesiakova (2018)	Ecosystem and human health assessment in relation to aquatic environment pollution by heavy metals: case study of the Murmansk region, northwest of the Kola Peninsula, Russia	Throughout the Euro-Arctic region of Russia (Murmansk region), there is a substantial increase of metal concentrations in water, which are related to local discharges from the metallurgical and mining industry, transboundary pollution, as well as indirect leaching of elements by acid precipitation. This study collates data to investigate the relationship between surface water contamination by met…	water pollution, metals, Murmansk region, bioindicators, human health, fish
Yes	Yes	No	Yes	Yes	Yes	No	Yes	Yes	Yes	No	Yes	Yes	P. N. Neitlich, J. M. V. Hoef, S. D. Berryman, A. Mines, L. H. Geiser, L. M. Hasselbach and A. E. Shiel (2017)	Trends in spatial patterns of heavy metal deposition on national park service lands along the Red Dog Mine haul road, Alaska, 2001-2006	Spatial patterns of Zn, Pb and Cd deposition in Cape Krusenstern National Monument (CAKR), Alaska, adjacent to the Red Dog Mine haul road, were characterized in 2001 and 2006 using Hylocomium moss tissue as a biomonitor. Elevated concentrations of Cd, Pb, and Zn in moss tissue decreased logarithmically away from the haul road and the marine port. The metals concentrations in the two years were co…	Science & Technology - Other Topics
Yes	Yes	Yes	Yes	Yes	Yes	Yes	Yes	Yes	Yes	Yes	Yes	Yes	K. Perner, T. Leipe, O. Dellwig, A. Kuijpers, N. Mikkelsen, T. J. Andersen and J. Harff (2010)	Contamination of arctic Fjord sediments by Pb-Zn mining at Maarmorilik in central West Greenland	This study focuses on heavy metal contamination of arctic sediments from a small Fjord system adjacent to the Pb-Zn "Black Angel" mine (West Greenland) to investigate the temporal and spatial development of contamination and to provide baseline levels before the mines re-opening in January 2009. For this purpose we collected multi-cores along a transect from Affarlikassaa Fjord, which received hi…	Black Angel Mine, Maarmorilik, Greenland, Mining pollution, Lead, Zinc, Mercury, lead-zinc mine, anthropogenic sources, metal contamination, mercury, geochemistry, impact, Environmental Sciences & Ecology, Marine & Freshwater Biology
Yes	No	No	Yes	Yes	Yes	No	Yes	Yes	Yes	No	Yes	Yes	R. O. Rasmussen and N. E. Koroleva (2012)	Social and environmental impacts in the North: Methods in evaluation of socio-economic and environmental consequences of mining and energy production in the Arctic and Sub-Arctic	Future development in the Arctic and Subarctic region requires careful attention to the possible consequences of the development activities themselves, in relation to their environmental, socioeconomic and cultural impacts. A more thorough understanding of the impact of future activities, however, demands the dissemination and confrontation of results from different regions and different scientif…	0
No	No	No	No	Yes	No	No	Yes	Yes	No	No	Yes	No	A. R. Ritter (2000)	The Impacts of Mineral Sector Development on the Community: A Synthesis of the Canadian Experience	0	0
Yes	Yes	No	Yes	Yes	Yes	No	Yes	No	Yes	No	Yes	Yes	T. Rodon and F. Levesque (2015)	Understanding the Social and Economic Impacts of Mining Development in Inuit Communities: Experiences with Past and Present Mines in Inuit Nunangat	In this article, we examine whether the social and economic impacts of mines on Inuit communities have changed over time, based on Inuit experiences. After an overview of the past experiences of Inuit with the mining industry in Inuit Nunangat between 1957 and the early 2000s, we analyze the complex relation between Inuit communities in the vicinity of mines using recent fieldwork conducted in th…	0
Yes	No	No	Yes	Yes	No	No	Yes	Yes	No	No	Yes	Yes	W. Ruth (2003)	Consequences of sub-arctic mining activities: the human working environment: activity analysis based methods for accident prevention and remediation through planning of change	0	0
Yes	Yes	No	Yes	Yes	Yes	No	Yes	Yes	Yes	No	Yes	Yes	M. Smelror (2011)	Mining in the Arctic	Today we see an increased interest in exploration and investments in mineral production in the high north territories and in the Arctic. As one example, iron ore mines are increasing their production and new mines are opening in all four countries in the Barents regions	0
Yes	Yes	Yes	Yes	Yes	Yes	Yes	Yes	Yes	Yes	No	Yes	Yes	J. Søndergaard, G. Asmund, P. Johansen and B. Elberling (2010)	Pb isotopes as tracers of mining-related Pb in lichens, seaweed and mussels near a former Pb-Zn mine in West Greenland	Identification of mining-related contaminants is important in order to assess the spreading of contaminants from mining as well as for site remediation purposes. This study focuses on lead (Pb) contamination in biota near the abandoned ‘Black Angel Mine’ in West Greenland in the period 1988–2008. Stable Pb isotope ratios and total Pb concentrations were determined in lichens, seaweed and mussels …	Mining pollution, Lead isotopes, Lichens, Seaweed, Mussels
Yes	Yes	Yes	Yes	Yes	Yes	Yes	Yes	Yes	Yes	Yes	Yes	Yes	J. Sondergaard, G. Asmund, P. Johansen and F. Riget (2011)	Long-term response of an arctic fiord system to lead-zinc mining and submarine disposal of mine waste (Maarmorilik, West Greenland)	Contamination by lead (Pb) and zinc (Zn) was studied in seawater, sediments, seaweeds and blue mussels near the former Black Angel Pb–Zn Mine in Maarmorilik, West Greenland. The mine operated during the period 1973–90 when mine waste (tailings and later waste rock) was discharged directly into the sea. Metal concentrations peaked during the mining period and Pb and Zn in seawater within the disch…	Mining,Submarine tailings disposal,Pollution monitoring,Heavy metals,Lead,Zinc,Mytilus edulis,Fucus vesiculosus,Greenland,Arctic
Yes	Yes	No	Yes	Yes	Yes	No	Yes	Yes	Yes	No	Yes	Yes	L. Suopajärvi (2015)	The right to mine? Discourse analysis of social impact assessments of mining projects in Finnish Lapland in the 2000s	Lapland, the northernmost county of Finland, has promising mineral deposits and over half of all Finnish mining operations. In the 2000s two new metallic mineral mines were opened in Lapland, while three projects are undergoing the environmental impact assessment procedure (EIA). This process also involves a social impact assessment (SIA) that reports on the expected impacts of mining on the host…	0
Yes	Yes	No	Yes	Yes	Yes	Yes	Yes	No	Yes	Yes	Yes	Yes	A. K. Winegardner, N. Salter, S. Aebischer, R. Pienitz, A. M. Derry, B. Wing, B. E. Beisner and I. Gregory-Eaves (2017)	Cladoceran diversity dynamics in lakes from a northern mining region: responses to multiple stressors characterized by alpha and beta diversity	The lakes surrounding the iron ore mining region of Schefferville, Quebec, Canada, sit within a landscape of historical disturbances, two of which have been relatively well documented over time: metal contamination and nutrient loading. Based on the analysis of sediment cores, we used cladoceran zooplankton subfossil assemblages from two lakes located in Schefferville to track both alpha and beta…	sub-arctic quebec, illustrated guide, sediment diatoms, surface, sediment, climate-change, communities, recovery, biodiversity, zooplankton, america, Fisheries, Marine & Freshwater Biology
Yes	Yes	Yes	Yes	Yes	Yes	Yes	Yes	Yes	Yes	No	Yes	Yes	H. Wong, A. Gauthier and J. Nriagu (1999)	Dispersion and toxicity of metals from abandoned gold mine tailings at Goldenville, Nova Scotia, Canada	As its name indicates, Goldenville was a famous gold mining area in Nova Scotia where large quantities of mercury were used in the gold recovery process. It is estimated that the 3 million tons of tailings left from the mining activities which lasted from 1860 to 1945 contain 470 kg of Cd, 37 300 kg of Pb, 6800 kg of Hg, 20 700 kg of As and 2600 kg of Tl. Analysis of metal contents of stream wate…	phytoremediation, metal pollution, gold mining, mercury amalgamation, toxicity, trace-elements, mercury, waters, lake
Yes	Yes	No	Yes	Yes	Yes	Yes	Yes	Yes	Yes	Yes	Yes	Yes	L. A. Zimmer, G. Asmund, P. Johansen, J. Mortensen and B. W. Hansen (2011)	Pollution from mining in South Greenland: uptake and release of Pb by blue mussels (Mytilus edulis L.) documented by transplantation experiments	Long-term impact of former mining activities on the marine sub-Arctic ecosystem in the Ivittuut area, Arsuk Fjord, South Greenland, was studied by transplantation experiments with the blue mussel Mytilus edulis. Measurements of metal concentration in mussels were conducted using atomic absorption spectrometry (flame AAS) and graphite furnace atomic absorption spectrometry (graphite furnace AAS). …	Mytilus edulis, Greenland, Pb, Release, Uptake, Transplantation, seasonal-variation, archival monitor, marine mussel, metal content, fjord system, lead, water, zinc, temperature, exposure, Biodiversity & Conservation, Environmental Sciences & Ecology

## Sheet: String
Mining string	(mine OR mined OR mining OR mines OR (extract* AND resource*) OR (extract* AND industr*) OR (extract* AND (mineral OR minerals)))
Mineral string	(metal* OR iron OR copper OR nickel* OR lead OR zinc OR hematite OR haematite OR magnetite OR chalcopyrite OR digenite OR azurite OR malachite OR chrysocolla OR atacamite OR ore OR mineral* OR tailing OR pyrite OR ferric OR ferrous OR goethite OR limonite OR siderite OR ochre OR cupric OR chalcocite OR tenorite OR cuprite OR bornite OR covellite OR tetrahedrite OR tennantite OR pentlandite OR mil…
Location string	(*arctic OR boreal OR boreo* OR *polar OR "snow forest" OR tundra OR taiga OR alaska OR canada OR russia OR sweden OR norway OR finland OR greenland OR iceland OR faroe OR canadian OR swedish OR norwegian OR russian OR icelandic OR subarctic OR "northern latitude" OR "high latitude" OR yukon OR nunavut OR quebec OR "northwest territories" OR newfoundland OR labrador OR alaskan OR sibera OR ural O…

## Sheet: Article abstracts - Arctic
				Missing abstract	Missing keywords	Author	Publication year	Title	Editor	Publication	Publisher	Volume	Publication	ISSN	Keywords	Abstract
					Missing	L. Archibald and M. Crnkovich	1999	If gender mattered: A case study of Inuit women, land claims and the Voisey's Bay Nickel Project			Status of Women Canada Ottawa			662280024		Background The Inuit of Labrador have been engaged in a struggle to resolve their Aboriginal land claims for over 20 years. The pace of negotiations accelerated following the discovery of the world’s largest nickel deposit at Voisey’s Bay—an area to which the Inuit, along with the Innu of Labrador, hold an Aboriginal title. When the Voisey’s Bay Nickel Company (VBNC), a subsidiary of INCO, purcha…
				Missing	Missing	G. Asmund	1992	Lead and zinc pollution for marine dumping of waste rock from lead/zinc mining		Mining in the Arctic	AA Balkema Rotterdam
					Missing	G. Asmund, P. Johansen and B. Fallis	1991	Disposal of mine wastes containing Pb and Zn near the ocean: an assessment of associated environmental implications in the Arctic		Chemistry and Ecology		5		0275-7540		The past two decades have witnessed an increase in the exploration for, and development of, mineral resources at Arctic latitudes. Such effort has resulted in the commencement of production at a number of different localities in close proximity to the ocean. Since proximity to a source of transportation for the conveyance of concentrates to the market is a primary requirement governing the econom…
					Missing	Y. Assefa Hassen	2016	The Impacts of Mining on Arctic Environment and Society from Corporate Social Responsibility and Sustainable Development Perspectives: The Case of Jokkmokk (Kallak) Iron Mines in Northern Sweden								Extractive industry in Arctic is controversial due to the ecosystems and communities in the region are highly sensitive to natural and anthropogenic disturbances as it is one of the world’s global change hot-spots, as well as its uniqueness and distinctive social and ecological significance. As mining industry has developed into sophisticated operations, yet the basic causes of environmental poll…
				Missing	Missing	B. R. I. Association	1979	Socio-economic impacts of the Nanisivik mine on North Baffin region communities			Indian and Northern Affairs Canada
					Missing	D. Banks, V. P. Parnachev, B. Frengstad, W. Holden, A. A. Vedernikov and O. V. Karnachuk	2002	Alkaline mine drainage from metal sulphide and coal mines: examples from Svalbard and Siberia		Geological Society, London, Special Publications		198		0305-8719		Not all water from coal or metal mines is acidic. Circum-neutral or alkaline mine drainage may be due to: (i) a low content of sulphide minerals; (ii) the presence of monosulphides rather than pyrite or marcasite; (iii) a large pyrite grain-size limiting oxidation rate; (iv) neutralization of acid by carbonate or basic silicate minerals; (v) engineering factors (introduction of lime dust for expl…
						A. Belayneh, T. Rodon and S. Schott	2018	Mining Economies: Inuit Business Development and Employment in the Eastern Subarctic		Northern Review			North Rev	0820-0300	impacts, nunavik	The Raglan mine in Nunavik, in the province of Quebec, and Voisey's Bay mine in Nunatsiavut, in the province of Newfoundland and Labrador, are important drivers of economic development in their respective regions. Existing studies and data concerning the economic impacts of extractive industries are concentrated on the national or regional impacts, and do not assess the impacts on business and hu…
						L.-M. Bowes-Lyon, J. P. Richards and T. M. McGee	2009	Socio-economic impacts of the Nanisivik and Polaris mines, Nunavut, Canada		Mining, society, and a sustainable world	Springer				Mine, Site Mining, Company, Local Business, Mining Project, Mine Closure	Nunavut has gained importance in the last few years as an area of high mineral potential with exploration leading to discoveries of several mineral deposits that have, or will in the coming years, become mines. As a territory with an economy based in large part on government employment, new mining operations have the potential to provide Nunavut with an alternative way to develop its economy thro…
					Missing	J. H. Bradbury and I. St‐Martin	1983	Winding down in a Quebec mining town: A case study of Schefferville		Canadian Geographer/Le Géographe canadien		27		0008-3658		The pattern of decline in a mining region is examined using a case study of Schefferville. A critical examination is made of Lucas's model of youth to maturity in community development, and a further two stages are suggested ‐ winding down and closure of a town. The discussion centres on the characteristics of community and corporate winding down in Schefferville: the restructuring of the local w…
						W. G. Brumbaugh, M. A. Mora, T. W. May and D. N. Phalen	2010	Metal exposure and effects in voles and small birds near a mining haul road in Cape Krusenstern National Monument, Alaska		Environmental monitoring and assessment		170		0167-6369	Alaska, Animals, Arvicolinae/blood/*metabolism, Cadmium/analysis/metabolism/toxicity, DNA Damage, Environmental Exposure/*analysis, Environmental Monitoring, Environmental Pollutants/analysis/*metabolism/toxicity, Lead/analysis/metabolism/toxicity, Liver/metabolism, Metals/analysis/*metabolism/toxicity, Mining, Mutagens/analysis/metabolism/toxicity, Passeriformes/blood/*metabolism, Transportation…	Voles and small passerine birds were live-captured near the Delong Mountain Regional Transportation System (DMTS) haul road in Cape Krusenstern National Monument in northwest Alaska to assess metals exposure and sub-lethal biological effects. Similar numbers of animals were captured from a reference site in southern Cape Krusenstern National Monument for comparison. Histopathological examination …
						M. Dang, R. Norregaard, L. Bach, C. Sonne, J. Sondergaard, K. Gustavson, P. Aastrup and B. Nowak	2017	Metal residues, histopathology and presence of parasites in the liver and gills of fourhorn sculpin (Myoxocephalus quadricornis) and shorthorn sculpin (Myoxocephalus scorpius) near a former lead-zinc mine in East Greenland		Environmental Research		153	Environ. Res.	0013-9351	Heavy metal, Mining pollution, Histological change, Bioindicator, acid-base regulation, salmon salmo-salar, fresh-water fish, exposure, pollution, biomarkers, mercury, health, deformities, mechanisms, Environmental Sciences & Ecology, Public, Environmental & Occupational, Health	Fourhorn sculpins (Myoxocephalus quadricornis) and shorthorn sculpins (Myoxocephalus scorpius) have been considered suitable local bioindicators for environmental monitoring studies in the Arctic. Because these species share many characteristics, data from the two species have previously been pooled when assessing marine metal contamination. A chemical and histological study was conducted on four…
					Missing	B. Elberling, G. Asmund, H. Kunzendorf and E. J. Krogstad	2002	Geochemical trends in metal-contaminated fiord sediments near a former lead-zinc mine in West Greenland		Applied Geochemistry		17	Appl Geochem	0883-2927		Disposal of sulfidic waste in marine environments implies an environmental risk due to potential release and spreading of heavy metals to sediments and biota on a regional scale. However, tailings disposal in marine systems is practised in several places. Fiord sediments near Black Angel Mine in West Greenland are contaminated by Pb and Zn as a result of mining activity and marine disposal in the…
						B. Elberling, K. L. Knudsen, P. H. Kristensen and G. Asmund	2003	Applying foraminiferal stratigraphy as a biomarker for heavy metal contamination and mining impact in af iord in West Greenland		Marine Environmental Research		55		0141-1136	Biomarker; Foraminifera; Melonis barleeanus; Lead pollution; Submarine tailings disposal; Bioavailable; Arctic; Mining;	Sulphidic mine waste disposed in marine environments constitutes an environmental risk to aquatic life due to potential uptake and accumulation of heavy metals in biota. Fiord sediments near the former Black Angel Mine in West Greenland are contaminated by lead and zinc as a result of submarine tailings disposal in 1973–1990. In 1999 cores were taken up to 10 km away from the disposal area. Analy…
						L. A. Friedrich and N. M. Halden	2011	Laser Ablation Inductively Coupled Plasma Mass Spectrometric Analyses of Base Metals in Arctic Char (Salvelinus alpinus) Otoliths Collected from a Flooded Base Metal Mine		Environmental Science & Technology		45	Environ. Sci. Technol.	0013-936X	fish otoliths, teleost fish, micro-pixe, trace, exposure, marine, environment, deposition, indicator, strontium, Engineering, Environmental Sciences & Ecology	Otoliths from arctic char recovered from the water body formed from an abandoned open-pit nickel copper mine contain a trace element record related to the geology of the immediate watershed, past mining activity in the area, and the fish's diet. Laser ablation inductively coupled plasma mass spectrometric analyses across the annular structure of the otoliths detected trace amounts of nickel, copp…
						L. Friis, N. Carter and C. Edling	1998	Self-reported health problems among Swedish miners one year after unemployment		Occupational medicine		48	Occup Med-Oxford	1471-8405	epidemiology, health, miners, musculoskeletal, neuropsychiatric, occupational, respiratory, unemployment, symptoms, exposure, morbidity, styrene, cold	Unemployment is considered to be a public health concern since deterioration in the hearth of the unemployed is often anticipated. However, for some groups, such as miners, unemployment might improve health due to a cessation of potentially harmful occupational exposures. This study evaluates the health of 79 miners in one Swedish iron-ore mine, and 226 age-matched controls from the general popul…
						M. R. Garry, S. S. Shock, J. Salatas and J. Dau	2018	Application of a weight of evidence approach to evaluating risks associated with subsistence caribou consumption near a lead/zinc mine		Science of the Total Environment		619	Sci. Total Environ.	0048-9697	Fugitive dust, Western Arctic herd, Native northern Alaskans, Metals, heavy-metals, northwest-territories, reindeer, cadmium, kidneys, canada, alaska, liver, Environmental Sciences & Ecology	Overland transport of ore concentrate from the Red Dog lead/zinc mine in northwest Alaska to its seaport has historically raised concerns among local subsistence users regarding the potential impacts of fugitive dust from the operation, including the potential uptake of metals into caribou meat. Caribou are an integral part of life for northern Alaska Natives for both subsistence and cultural rea…
					Missing	G. Gibson and J. Klinck	2005	Canada’s resilient north: the impact of mining on aboriginal communities		Pimatisiwin		3				For decades, the mining sector has been a central economic driver in the Canadian North, and the discovery of large diamond deposits in the Northwest Territories has intensified the speed and scale of development. In the wake of rapid expansion, researchers and communities have scrambled to understand how individuals, families, culture, environment, livelihood, and health might be affected by thi…
						J. A. Grout and C. D. Levings	2001	Effects of acid mine drainage from an abandoned copper mine, Britannia Mines, Howe Sound, British Columbia, Canada, on transplanted blue mussels (Mytilus edulis)		Mar Environ Res		51		0141-1136 (Print)	Mytilus edulis,Transplant,Bioaccumulation,Metals,Cu,Zn,Mining,Acid mine drainage,Caged mussels,Howe Sound,British Columbia,Canada	Juvenile mussels (Mytilus edulis) were transplanted to Howe Sound, British Columbia, Canada, along an apparent pollution gradient of acid mine drainage (AMD) from an abandoned copper (Cu) mine. Cages containing 75 mussels each were placed at a total of 15 stations and were exposed to concentrations of dissolved Cu in surface waters ranging from 5 to 1009 μg/l for a period of 41 days. Mussels loca…
					Missing	S. Haley, M. Klick, N. Szymoniak and A. Crow	2011	Observing trends and assessing data for Arctic mining		Polar Geography		34		1088-937X		This paper reviews and assesses the state of data to describe and monitor mining trends in the pan-Arctic and their social effects, and discusses drivers of change in Arctic mining. Trends in mining activity can be characterized as stasis or decline in mature regions of the Arctic, with strong growth in the frontier regions. World prices and the availability of large, undiscovered and untapped re…
						L. Hasselbach, J. M. Ver Hoef, J. Ford, P. Neitlich, E. Crecelius, S. Berryman, B. Wolk and T. Bohle	2005	Spatial patterns of cadmium and lead deposition on and adjacent to National Park Service lands in the vicinity of Red Dog Mine, Alaska		Science of the Total Environment		348	Sci. Total Environ.	0048-9697	mosses hylocomium-splendens, metal-deposition, pleurozium-schreberi, Environmental Sciences & Ecology	Heavy metal escapement associated with ore trucks is known to occur along the DeLong Mountain Regional Transportation System (DMTS) haul road corridor in Cape Krusenstern National Monument, northwest Alaska. Heavy metal concentrations in Hylocomium splendens moss (n = 226) were used in geostatistical models to predict the extent and pattern of atmospheric deposition of Cd and Ph on Monument lands…
						A. D. Headley	1996	Heavy metal concentrations in peat profiles from the high Arctic		Science of the Total Environment		177	Sci. Total Environ.	0048-9697	high arctic, heavy metals, peat, guano, seabird colony, coal, ombrotrophic peat, southern spitsbergen, pollution, lead, elements, copper, zinc, Environmental Sciences & Ecology	The concentration and possible sources of heavy metal input to a high Arctic mire in Kongsfjord, West Spitsbergen were examined; levels of lead, copper and zinc are highest in the surface humus closest to the carboniferous limestone cliff upon which seabirds nest. The concentrations of iron, manganese, nickel, copper, zinc and lead in two cores of peat increase markedly in the upper 5 cm of conso…
						T. M. Herrmann, P. Sandström, K. Granqvist, N. D’Astous, J. Vannar, H. Asselin, N. Saganash, J. Mameamskum, G. Guanish and J.-B. Loon	2014	Effects of mining on reindeer/caribou populations and indigenous livelihoods: community-based monitoring by Sami reindeer herders in Sweden and First Nations in Canada		The Polar Journal		4		2154-896X	mining, disturbances, reindeer, caribou, Sami, First Nations, community-based environmental monitoring, communication, local and landscape level	This paper explores the effects of human disturbances associated with mine development in the Arctic on habitat and populations of reindeer/caribou (both Rangifer tarandus), and implications for reindeer husbandry and caribou hunting of indigenous Sami people in Sweden and First Nations in Canada. Through three case studies, we illustrate how Cree and Naskapi communities develop community-based g…
					Missing	C. Hobart	2009	Psycho-social problems associated with resource development in three northern native communities		Canadian Journal of Community Mental Health		2		0713-3936		Analysis of data from three contrasting northern resource developments showed differing patterns of psycho-social stresses on native populations. At Coppermine, many Inuit employees travelled to distant work sites with frequent rotations between home and work. Relatively few North Baffin Inuit travelled to the lead-zinc mine at Nanisivik for lengthy periods in camp. In contrast, the Syncrude deve…
					Missing	C. W. Hobart	1982	Inuit employment at the Nanisivik mine on Baffin Island		Etudes/Inuit/Studies				0701-1008		This paper reports on four years of employment of Inuit during the construction and the operations phase of the Nanisivik mine on Northern Baffin Island. A distinctive feature of this employment is that native employees must work for six weeks before taking a rest break at home, while employees from southern Canada have a work period twice that long. The employment records show that the Inuit tur…
						L. S. Horowitz, A. Keeling, F. Levesque, T. Rodon, S. Schott and S. Theriault	2018	Indigenous peoples' relationships to large-scale mining in post/colonial contexts: Toward multidisciplinary comparative perspectives		Extractive Industries and Society-an International Journal		5	Extract Ind Soc	2214-790x	indigenous peoples, large-scale mining projects, colonial/postcolonial, economic, environmental and social impacts, environmental, and social impacts, local community engagements, environmental-impact assessment, pine point mine, new-caledonia, northwest-territories, aboriginal people, resource curse, land claims, canada, health, legacy	Because of their close relationships to the land, water, and resources therein, and their marginalized social and economic positions, Indigenous peoples living in current or former settler colonies are particularly vulnerable to mining's impacts, yet have the potential to benefit from its opportunities as well. This paper reviews the literature on large-scale mining projects' relationships to Ind…
						P. Johansen and G. Asmund	1999	Pollution from mining in Greenland: monitoring and mitigation of environmental impacts		Environmental Impacts of Mining Activities	Springer				Mining Operation, Heavy Metal Pollution, Lead Concentration, Lead Level, Mitigative Measure	In Greenland, mining started as early as the 1850s and has taken place for copper, graphite, coal, cryolite, lead, zinc, and silver, but at present no mines are in operation. Environmental protection in connection with these operations was not an issue dealt with until the early 1970s, when the largest mine in Greenland was to start operating. Since then a legal framework has been developed for e…
						P. Johansen, M. M. Hansen, G. Asmund and P. B. Nielsen	1991	Marine organisms as indicators of heavy metal pollution-experience from 16 years of monitoring at a lead zinc mine in Greenland		Chemistry and Ecology		5		0275-7540	Indicator species, Fish, Prawn, Seaweed, Mussel, Sea water, Heavy metal, Lead, Zinc, Cadmium, Copper, Mine pollution	In monitoring the impact of a lead-zinc mine in Greenland, species of fish, prawns, seaweed and mussels have been analysed for cadmium, copper, lead and zinc for several years. These metals have been released to the marine environment in significant amounts from the mining operation.
						K. I. Johnsen	2016	Land-use conflicts between reindeer husbandry and mineral extraction in Finnmark, Norway: contested rationalities and the politics of belonging		Polar Geography		39	Polar Geogr	1088-937x	belonging, land-use conflicts, rationality, reindeer husbandry, sami, property, ecology, power	The article compares decision-making on two mining projects in Sami reindeer pastures: the Nussir and Biedjovaggi initiatives in northern Norway. Key actors are reindeer pastoralists, mining companies, local politicians and the state. Based on interviews, government documents, media debates and observations of meetings between the actors, the study examines the actors' claim to land and rationali…
				Missing	Missing	M. Jourdain	2014	Création d’emplois et contribution des mines au développement de Kangiqsujuaq, Nunavik: un développement local Nickel		Mémoire de Master
					Missing	P. E. Koke	2008	The Impact Of Mining Development On Subsistence Practices Of Indigenous Peoples: Lessons Learned From Northern Quebec And Alaska		The University of Northern British-Columbia						The Arctic region is increasingly viewed as an important resource-base, and is being explored for its resource development potential. While many researchers in the 1960s suggested that northern populations would eventually transition from a traditional, subsistence-dominated economy to a modern, wage-based economy, more recent studies reveal that the traditional economy remains important, desirab…
					Missing	R. Kusiak, J. Springer, A. Ritchie and J. Muller	1991	Carcinoma of the lung in Ontario gold miners: possible aetiological factors		Occupational and Environmental Medicine		48		1351-0711		A cohort of 54,128 men who worked in Ontario mines was observed for mortality between 1955 and 1986. Most of these men worked in nickel, gold, or uranium mines; a few worked in silver, iron, lead/zinc, or other ore mines. If mortality that occurred after a man had started to mine uranium was excluded, an excess of carcinoma of the lung was found among the 13,603 Ontario gold miners in the study (…
						T. Larsen, J. Kristensen, G. Asmund and P. Bjerregaard	2001	Lead and zinc in sediments and biota from Maarmorilik, West Greenland: an assessment of the environmental impact of mining wastes on an Arctic fjord system		Environmental Pollution		114	Environ Pollut	0269-7491	lead, zinc, sediments, biomonitoring, mining wastes, heavy-metal contamination, united-kingdom estuaries, cadmium, copper, accumulation, indicator	Lead and zinc levels in sediments and biota from the fjord system surrounding the lead/zinc mine at Maarmorilik, West Greenland, were investigated to evaluate the impact of waste rock and marine-deposited tailings on the marine biota. Concentrations of metal in the sediment were up to 8922+/-622 mug g(-1) (dry wt.) for lead and 19351+/-476 mug g(-1) (dry wt.) for zinc. Levels of lead and zinc wer…
					Missing	C. MacCay and J. Coutts	1996	Air quality at a zinc/lead mine in Arctic Alaska	R. F. Carlson	Cold Regions Engineering: The Cold Regions Infrastructure: An International Imperative for the 21st Century	Amer Soc Civil Engineers			0-7844-0190-X		Cominco Alaska, is one of the largest zinc/lead mines in North America. The ore body is mined as an open pit. The ore is blasted and hauled to the nearby mill complex. kt the mill, the ore Is crushed and milled to a fine powder, then metal sulfides are concentrated in flotation cells. Floats from the cells are dewatered in filter presses. The filter cake is the metal concentrate.
						B. Malmqvist and P.-O. Hoffsten	1999	Influence of drainage from old mine deposits on benthic macroinvertebrate communities in central Swedish streams		Water Research		33	Water Res	0043-1354	benthic macroinvertebrates, copper, heavy metals, species richness, streams, flow regulation, heavy-metals, rivers, ecosystems, responses, toxicity, insects, cadmium, larvae, copper	We analysed the benthic macroinvertebrate species composition, taxonomic richness (as expected richness for 100 individuals), total abundance and biomass at 117 stream sites in the province of Dalarna. Partial least squares regression models were constructed from observations on undisturbed sites and used to predict these community parameters at sites exposed to elevated levels of copper, zinc, l…
						J. R. Martin, D. Muir, E. Moore, A. C. Edwards, M. Becklake, K. W. Morgan, H. Anderson, H. Edstrom, I. E. Rusted and J. Segovia	1988	Pneumoconiosis in iron ore surface mining in Labrador		Journal of occupational medicine.: official publication of the Industrial Medical Association		30		0096-1736	Adult, Cross-Sectional Studies, Humans, Male, Middle Aged, *Mining, Newfoundland and Labrador, Pneumoconiosis/diagnostic imaging/*epidemiology/physiopathology, Radiography, Respiratory Function Tests	A cross-sectional survey of the work force at an iron ore surface mine and beneficiation plant in Labrador identified cases with a radiologic diagnosis compatible with simple pneumoconiosis by the International Labour Organization (ILO) classification (1980). Their distribution by ILO categories 1, 2, and 3, after excluding those with confounding diagnoses for pneumoconiosis, was 30, 10, and 2 ca…
						T. I. Moiseenko, B. A. Morgunov, N. A. Gashkina, V. V. Megorskiy and A. A. Pesiakova	2018	Ecosystem and human health assessment in relation to aquatic environment pollution by heavy metals: case study of the Murmansk region, northwest of the Kola Peninsula, Russia		Environmental Research Letters		13	Environ. Res. Lett.	1748-9326	water pollution, metals, Murmansk region, bioindicators, human health, fish	Throughout the Euro-Arctic region of Russia (Murmansk region), there is a substantial increase of metal concentrations in water, which are related to local discharges from the metallurgical and mining industry, transboundary pollution, as well as indirect leaching of elements by acid precipitation. This study collates data to investigate the relationship between surface water contamination by met…
						P. N. Neitlich, J. M. V. Hoef, S. D. Berryman, A. Mines, L. H. Geiser, L. M. Hasselbach and A. E. Shiel	2017	Trends in spatial patterns of heavy metal deposition on national park service lands along the Red Dog Mine haul road, Alaska, 2001-2006		Plos One		12	PLoS One	1932-6203	Science & Technology - Other Topics	Spatial patterns of Zn, Pb and Cd deposition in Cape Krusenstern National Monument (CAKR), Alaska, adjacent to the Red Dog Mine haul road, were characterized in 2001 and 2006 using Hylocomium moss tissue as a biomonitor. Elevated concentrations of Cd, Pb, and Zn in moss tissue decreased logarithmically away from the haul road and the marine port. The metals concentrations in the two years were co…
						K. Perner, T. Leipe, O. Dellwig, A. Kuijpers, N. Mikkelsen, T. J. Andersen and J. Harff	2010	Contamination of arctic Fjord sediments by Pb-Zn mining at Maarmorilik in central West Greenland		Marine Pollution Bulletin		60	Mar. Pollut. Bull.	0025-326X	Black Angel Mine, Maarmorilik, Greenland, Mining pollution, Lead, Zinc, Mercury, lead-zinc mine, anthropogenic sources, metal contamination, mercury, geochemistry, impact, Environmental Sciences & Ecology, Marine & Freshwater Biology	This study focuses on heavy metal contamination of arctic sediments from a small Fjord system adjacent to the Pb-Zn "Black Angel" mine (West Greenland) to investigate the temporal and spatial development of contamination and to provide baseline levels before the mines re-opening in January 2009. For this purpose we collected multi-cores along a transect from Affarlikassaa Fjord, which received hi…
					Missing	R. O. Rasmussen and N. E. Koroleva	2012	Social and environmental impacts in the North: Methods in evaluation of socio-economic and environmental consequences of mining and energy production in the Arctic and Sub-Arctic			Springer Science & Business Media	31		9400710542		Future development in the Arctic and Subarctic region requires careful attention to the possible consequences of the development activities themselves, in relation to their environmental, socioeconomic and cultural impacts. A more thorough understanding of the impact of future activities, however, demands the dissemination and confrontation of results from different regions and different scientif…
				Missing	Missing	A. R. Ritter	2000	The Impacts of Mineral Sector Development on the Community: A Synthesis of the Canadian Experience		Ottawa: Carleton University Department of Economics and School of International Affairs
					Missing	T. Rodon and F. Levesque	2015	Understanding the Social and Economic Impacts of Mining Development in Inuit Communities: Experiences with Past and Present Mines in Inuit Nunangat		Northern Review			North Rev	0820-0300		In this article, we examine whether the social and economic impacts of mines on Inuit communities have changed over time, based on Inuit experiences. After an overview of the past experiences of Inuit with the mining industry in Inuit Nunangat between 1957 and the early 2000s, we analyze the complex relation between Inuit communities in the vicinity of mines using recent fieldwork conducted in th…
				Missing	Missing	W. Ruth	2003	Consequences of sub-arctic mining activities: the human working environment: activity analysis based methods for accident prevention and remediation through planning of change		NATO advanced research workshop on methodologies in evaluation of socioeconomic and environmental consequenses of mining and energy production in the arctic and subarctic: 08/05/2002-12/05/2002	Encyclopedia of Global Archaeology/Springer Verlag
					Missing	M. Smelror	2011	Mining in the Arctic		Arctic Frontiers						Today we see an increased interest in exploration and investments in mineral production in the high north territories and in the Arctic. As one example, iron ore mines are increasing their production and new mines are opening in all four countries in the Barents regions
						J. Søndergaard, G. Asmund, P. Johansen and B. Elberling	2010	Pb isotopes as tracers of mining-related Pb in lichens, seaweed and mussels near a former Pb-Zn mine in West Greenland		Environmental Pollution		158		0269-7491	Mining pollution, Lead isotopes, Lichens, Seaweed, Mussels	Identification of mining-related contaminants is important in order to assess the spreading of contaminants from mining as well as for site remediation purposes. This study focuses on lead (Pb) contamination in biota near the abandoned ‘Black Angel Mine’ in West Greenland in the period 1988–2008. Stable Pb isotope ratios and total Pb concentrations were determined in lichens, seaweed and mussels …
						J. Sondergaard, G. Asmund, P. Johansen and F. Riget	2011	Long-term response of an arctic fiord system to lead-zinc mining and submarine disposal of mine waste (Maarmorilik, West Greenland)		Mar Environ Res		71		1879-0291 (Electronic)	Mining,Submarine tailings disposal,Pollution monitoring,Heavy metals,Lead,Zinc,Mytilus edulis,Fucus vesiculosus,Greenland,Arctic	Contamination by lead (Pb) and zinc (Zn) was studied in seawater, sediments, seaweeds and blue mussels near the former Black Angel Pb–Zn Mine in Maarmorilik, West Greenland. The mine operated during the period 1973–90 when mine waste (tailings and later waste rock) was discharged directly into the sea. Metal concentrations peaked during the mining period and Pb and Zn in seawater within the disch…
					Missing	L. Suopajärvi	2015	The right to mine? Discourse analysis of social impact assessments of mining projects in Finnish Lapland in the 2000s		Barents Studies				2324-0652		Lapland, the northernmost county of Finland, has promising mineral deposits and over half of all Finnish mining operations. In the 2000s two new metallic mineral mines were opened in Lapland, while three projects are undergoing the environmental impact assessment procedure (EIA). This process also involves a social impact assessment (SIA) that reports on the expected impacts of mining on the host…
						A. K. Winegardner, N. Salter, S. Aebischer, R. Pienitz, A. M. Derry, B. Wing, B. E. Beisner and I. Gregory-Eaves	2017	Cladoceran diversity dynamics in lakes from a northern mining region: responses to multiple stressors characterized by alpha and beta diversity		Canadian Journal of Fisheries and Aquatic Sciences		74	Can. J. Fish. Aquat. Sci.	0706-652X	sub-arctic quebec, illustrated guide, sediment diatoms, surface, sediment, climate-change, communities, recovery, biodiversity, zooplankton, america, Fisheries, Marine & Freshwater Biology	The lakes surrounding the iron ore mining region of Schefferville, Quebec, Canada, sit within a landscape of historical disturbances, two of which have been relatively well documented over time: metal contamination and nutrient loading. Based on the analysis of sediment cores, we used cladoceran zooplankton subfossil assemblages from two lakes located in Schefferville to track both alpha and beta…
						H. Wong, A. Gauthier and J. Nriagu	1999	Dispersion and toxicity of metals from abandoned gold mine tailings at Goldenville, Nova Scotia, Canada		Science of the Total Environment		228	Sci Total Environ	0048-9697	phytoremediation, metal pollution, gold mining, mercury amalgamation, toxicity, trace-elements, mercury, waters, lake	As its name indicates, Goldenville was a famous gold mining area in Nova Scotia where large quantities of mercury were used in the gold recovery process. It is estimated that the 3 million tons of tailings left from the mining activities which lasted from 1860 to 1945 contain 470 kg of Cd, 37 300 kg of Pb, 6800 kg of Hg, 20 700 kg of As and 2600 kg of Tl. Analysis of metal contents of stream wate…
						L. A. Zimmer, G. Asmund, P. Johansen, J. Mortensen and B. W. Hansen	2011	Pollution from mining in South Greenland: uptake and release of Pb by blue mussels (Mytilus edulis L.) documented by transplantation experiments		Polar Biology		34	Polar Biol.	0722-4060	Mytilus edulis, Greenland, Pb, Release, Uptake, Transplantation, seasonal-variation, archival monitor, marine mussel, metal content, fjord system, lead, water, zinc, temperature, exposure, Biodiversity & Conservation, Environmental Sciences & Ecology	Long-term impact of former mining activities on the marine sub-Arctic ecosystem in the Ivittuut area, Arsuk Fjord, South Greenland, was studied by transplantation experiments with the blue mussel Mytilus edulis. Measurements of metal concentration in mussels were conducted using atomic absorption spectrometry (flame AAS) and graphite furnace atomic absorption spectrometry (graphite furnace AAS). …

## Sheet: Title
						extract		extract		extract
	mine terms												mineral terms
Title	mine	mined	mining	mines	(extract* AND resource*)	resource	(extract* AND industr*)	industr*	(extract* AND (mineral OR minerals))	mineral	SUM	Found	metal*	iron	copper	nickel*	lead	zinc	hematite	haematite	magnetite	chalcopyrite	digenite	azurite	malachite	chrysocolla	atacamite	ore	mineral*	tailing	pyrite	ferric	ferrous	goethite	limonite	siderite	ochre	cupric	chalcocite	tenorite	cuprite	bornite	covellite	tetrahedrite	tennantite	pentlandite	millerite	galena	kamacite
If gender mattered: A case study of Inuit women, land claims and the Voisey's Bay Nickel Project	No	No	No	No	No		No		No		0	No	No	No	No	Yes	No	No	No	No	No	No	No	No	No	No	No	No	No	No	No	No	No	No	No	No	No	No	No	No	No	No	No	No	No	No	No	No	No
Lead and zinc pollution for marine dumping of waste rock from lead/zinc mining	No	No	Yes	No	No		No		No		1	Yes	No	No	No	No	Yes	Yes	No	No	No	No	No	No	No	No	No	No	No	No	No	No	No	No	No	No	No	No	No	No	No	No	No	No	No	No	No	No	No
Disposal of mine wastes containing Pb and Zn near the ocean: an assessment of associated environmental implications in the Arctic	Yes	No	No	No	No		No		No		1	Yes	No	Yes	No	No	No	No	No	No	No	No	No	No	No	No	No	No	No	No	No	No	No	No	No	No	No	No	No	No	No	No	No	No	No	No	No	No	No
The Impacts of Mining on Arctic Environment and Society from Corporate Social Responsibility and Sustainable Development Perspectives: The Case of Jokkmokk (Kallak) Iron Mines in Northern Sweden	No	No	Yes	Yes	No		No		No		2	Yes	No	Yes	No	No	No	No	No	No	No	No	No	No	No	No	No	No	No	No	No	No	No	No	No	No	No	No	No	No	No	No	No	No	No	No	No	No	No
Socio-economic impacts of the Nanisivik mine on North Baffin region communities	Yes	No	No	No	No		No		No		1	Yes	No	No	No	No	No	No	No	No	No	No	No	No	No	No	No	No	No	No	No	No	No	No	No	No	No	No	No	No	No	No	No	No	No	No	No	No	No
Alkaline mine drainage from metal sulphide and coal mines: examples from Svalbard and Siberia	Yes	No	No	Yes	No		No		No		2	Yes	Yes	No	No	No	No	No	No	No	No	No	No	No	No	No	No	No	No	No	No	No	No	No	No	No	No	No	No	No	No	No	No	No	No	No	No	No	No
Mining Economies: Inuit Business Development and Employment in the Eastern Subarctic	No	No	Yes	No	No		No		No		1	Yes	No	No	No	No	No	No	No	No	No	No	No	No	No	No	No	No	No	No	No	No	No	No	No	No	No	No	No	No	No	No	No	No	No	No	No	No	No
Socio-economic impacts of the Nanisivik and Polaris mines, Nunavut, Canada	No	No	No	Yes	No		No		No		1	Yes	No	No	No	No	No	No	No	No	No	No	No	No	No	No	No	No	No	No	No	No	No	No	No	No	No	No	No	No	No	No	No	No	No	No	No	No	No
Winding down in a Quebec mining town: A case study of Schefferville	No	No	Yes	No	No		No		No		1	Yes	No	No	No	No	No	No	No	No	No	No	No	No	No	No	No	No	No	No	No	No	No	No	No	No	No	No	No	No	No	No	No	No	No	No	No	No	No
Metal exposure and effects in voles and small birds near a mining haul road in Cape Krusenstern National Monument, Alaska	No	No	Yes	No	No		No		No		1	Yes	Yes	No	No	No	No	No	No	No	No	No	No	No	No	No	No	No	No	No	No	No	No	No	No	No	No	No	No	No	No	No	No	No	No	No	No	No	No
Metal residues, histopathology and presence of parasites in the liver and gills of fourhorn sculpin (Myoxocephalus quadricornis) and shorthorn sculpin (Myoxocephalus scorpius) near a former lead-zinc mine in East Greenland	Yes	No	No	No	No		No		No		1	Yes	Yes	No	No	No	Yes	Yes	No	No	No	No	No	No	No	No	No	No	No	No	No	No	No	No	No	No	No	No	No	No	No	No	No	No	No	No	No	No	No
Geochemical trends in metal-contaminated fiord sediments near a former lead-zinc mine in West Greenland	Yes	No	No	No	No		No		No		1	Yes	Yes	No	No	No	Yes	Yes	No	No	No	No	No	No	No	No	No	No	No	No	No	No	No	No	No	No	No	No	No	No	No	No	No	No	No	No	No	No	No
Applying foraminiferal stratigraphy as a biomarker for heavy metal contamination and mining impact in af iord in West Greenland	No	No	Yes	No	No		No		No		1	Yes	Yes	No	No	No	No	No	No	No	No	No	No	No	No	No	No	No	No	No	No	No	No	No	No	No	No	No	No	No	No	No	No	No	No	No	No	No	No
Laser Ablation Inductively Coupled Plasma Mass Spectrometric Analyses of Base Metals in Arctic Char (Salvelinus alpinus) Otoliths Collected from a Flooded Base Metal Mine	No	No	No	No	No		No		No		0	No	Yes	No	No	No	No	No	No	No	No	No	No	No	No	No	No	No	No	No	No	No	No	No	No	No	No	No	No	No	No	No	No	No	No	No	No	No	No
Self-reported health problems among Swedish miners one year after unemployment	No	No	No	No	No		No		No		0	No	No	No	No	No	No	No	No	No	No	No	No	No	No	No	No	No	No	No	No	No	No	No	No	No	No	No	No	No	No	No	No	No	No	No	No	No	No
Application of a weight of evidence approach to evaluating risks associated with subsistence caribou consumption near a lead/zinc mine	No	No	No	No	No		No		No		0	No	No	No	No	No	Yes	Yes	No	No	No	No	No	No	No	No	No	No	No	No	No	No	No	No	No	No	No	No	No	No	No	No	No	No	No	No	No	No	No
Canada’s resilient north: the impact of mining on aboriginal communities	No	No	Yes	No	No		No		No		1	Yes	No	No	No	No	No	No	No	No	No	No	No	No	No	No	No	No	No	No	No	No	No	No	No	No	No	No	No	No	No	No	No	No	No	No	No	No	No
Effects of acid mine drainage from an abandoned copper mine, Britannia Mines, Howe Sound, British Columbia, Canada, on transplanted blue mussels (Mytilus edulis)	Yes	No	No	Yes	No		No		No		2	Yes	No	No	Yes	No	No	No	No	No	No	No	No	No	No	No	No	No	No	No	No	No	No	No	No	No	No	No	No	No	No	No	No	No	No	No	No	No	No
Observing trends and assessing data for Arctic mining	No	No	Yes	No	No		No		No		1	Yes	No	No	No	No	No	No	No	No	No	No	No	No	No	No	No	No	No	No	No	No	No	No	No	No	No	No	No	No	No	No	No	No	No	No	No	No	No
Spatial patterns of cadmium and lead deposition on and adjacent to National Park Service lands in the vicinity of Red Dog Mine, Alaska	No	No	No	No	No		No		No		0	No	No	No	No	No	Yes	No	No	No	No	No	No	No	No	No	No	No	No	No	No	No	No	No	No	No	No	No	No	No	No	No	No	No	No	No	No	No	No
Heavy metal concentrations in peat profiles from the high Arctic	No	No	No	No	No		No		No		0	No	Yes	No	No	No	No	No	No	No	No	No	No	No	No	No	No	No	No	No	No	No	No	No	No	No	No	No	No	No	No	No	No	No	No	No	No	No	No
Effects of mining on reindeer/caribou populations and indigenous livelihoods: community-based monitoring by Sami reindeer herders in Sweden and First Nations in Canada	No	No	Yes	No	No		No		No		1	Yes	No	No	No	No	No	No	No	No	No	No	No	No	No	No	No	No	No	No	No	No	No	No	No	No	No	No	No	No	No	No	No	No	No	No	No	No	No
Psycho-social problems associated with resource development in three northern native communities	No	No	No	No	No		No		No		0	No	No	No	No	No	No	No	No	No	No	No	No	No	No	No	No	No	No	No	No	No	No	No	No	No	No	No	No	No	No	No	No	No	No	No	No	No	No
Inuit employment at the Nanisivik mine on Baffin Island	Yes	No	No	No	No		No		No		1	Yes	No	No	No	No	No	No	No	No	No	No	No	No	No	No	No	No	No	No	No	No	No	No	No	No	No	No	No	No	No	No	No	No	No	No	No	No	No
Indigenous peoples' relationships to large-scale mining in post/colonial contexts: Toward multidisciplinary comparative perspectives	No	No	Yes	No	No		No		No		1	Yes	No	No	No	No	No	No	No	No	No	No	No	No	No	No	No	No	No	No	No	No	No	No	No	No	No	No	No	No	No	No	No	No	No	No	No	No	No
Pollution from mining in Greenland: monitoring and mitigation of environmental impacts	No	No	Yes	No	No		No		No		1	Yes	No	Yes	No	No	No	No	No	No	No	No	No	No	No	No	No	No	No	No	No	No	No	No	No	No	No	No	No	No	No	No	No	No	No	No	No	No	No
Marine organisms as indicators of heavy metal pollution-experience from 16 years of monitoring at a lead zinc mine in Greenland	Yes	No	No	No	No		No		No		1	Yes	Yes	No	No	No	Yes	Yes	No	No	No	No	No	No	No	No	No	No	No	No	No	No	No	No	No	No	No	No	No	No	No	No	No	No	No	No	No	No	No
Land-use conflicts between reindeer husbandry and mineral extraction in Finnmark, Norway: contested rationalities and the politics of belonging	No	No	No	No	No		No		Yes		1	Yes	No	No	No	No	No	No	No	No	No	No	No	No	No	No	No	No	Yes	No	No	No	No	No	No	No	No	No	No	No	No	No	No	No	No	No	No	No	No
Création d’emplois et contribution des mines au développement de Kangiqsujuaq, Nunavik: un développement local Nickel	No	No	No	Yes	No		No		No		1	Yes	No	No	No	Yes	No	No	No	No	No	No	No	No	No	No	No	No	No	No	No	No	No	No	No	No	No	No	No	No	No	No	No	No	No	No	No	No	No
The Impact Of Mining Development On Subsistence Practices Of Indigenous Peoples: Lessons Learned From Northern Quebec And Alaska	No	No	Yes	No	No		No		No		1	Yes	No	No	No	No	No	No	No	No	No	No	No	No	No	No	No	No	No	No	No	No	No	No	No	No	No	No	No	No	No	No	No	No	No	No	No	No	No
Carcinoma of the lung in Ontario gold miners: possible aetiological factors	No	No	No	No	No		No		No		0	No	No	No	No	No	No	No	No	No	No	No	No	No	No	No	No	No	No	No	No	No	No	No	No	No	No	No	No	No	No	No	No	No	No	No	No	No	No
Lead and zinc in sediments and biota from Maarmorilik, West Greenland: an assessment of the environmental impact of mining wastes on an Arctic fjord system	No	No	Yes	No	No		No		No		1	Yes	No	Yes	No	No	Yes	Yes	No	No	No	No	No	No	No	No	No	No	No	No	No	No	No	No	No	No	No	No	No	No	No	No	No	No	No	No	No	No	No
Air quality at a zinc/lead mine in Arctic Alaska	Yes	No	No	No	No		No		No		1	Yes	No	No	No	No	Yes	Yes	No	No	No	No	No	No	No	No	No	No	No	No	No	No	No	No	No	No	No	No	No	No	No	No	No	No	No	No	No	No	No
Influence of drainage from old mine deposits on benthic macroinvertebrate communities in central Swedish streams	Yes	No	No	No	No		No		No		1	Yes	No	No	No	No	No	No	No	No	No	No	No	No	No	No	No	No	No	No	No	No	No	No	No	No	No	No	No	No	No	No	No	No	No	No	No	No	No
Pneumoconiosis in iron ore surface mining in Labrador	No	No	Yes	No	No		No		No		1	Yes	No	Yes	No	No	No	No	No	No	No	No	No	No	No	No	No	Yes	No	No	No	No	No	No	No	No	No	No	No	No	No	No	No	No	No	No	No	No	No
Ecosystem and human health assessment in relation to aquatic environment pollution by heavy metals: case study of the Murmansk region, northwest of the Kola Peninsula, Russia	No	No	No	No	No		No		No		0	No	Yes	Yes	No	No	No	No	No	No	No	No	No	No	No	No	No	No	No	No	No	No	No	No	No	No	No	No	No	No	No	No	No	No	No	No	No	No	No
Trends in spatial patterns of heavy metal deposition on national park service lands along the Red Dog Mine haul road, Alaska, 2001-2006	Yes	No	No	No	No		No		No		1	Yes	Yes	No	No	No	No	No	No	No	No	No	No	No	No	No	No	No	No	No	No	No	No	No	No	No	No	No	No	No	No	No	No	No	No	No	No	No	No
Contamination of arctic Fjord sediments by Pb-Zn mining at Maarmorilik in central West Greenland	No	No	Yes	No	No		No		No		1	Yes	No	No	No	No	No	No	No	No	No	No	No	No	No	No	No	No	No	No	No	No	No	No	No	No	No	No	No	No	No	No	No	No	No	No	No	No	No
Social and environmental impacts in the North: Methods in evaluation of socio-economic and environmental consequences of mining and energy production in the Arctic and Sub-Arctic	No	No	Yes	No	No		No		No		1	Yes	No	Yes	No	No	No	No	No	No	No	No	No	No	No	No	No	No	No	No	No	No	No	No	No	No	No	No	No	No	No	No	No	No	No	No	No	No	No
The Impacts of Mineral Sector Development on the Community: A Synthesis of the Canadian Experience	No	No	No	No	No		No		No		0	No	No	No	No	No	No	No	No	No	No	No	No	No	No	No	No	No	Yes	No	No	No	No	No	No	No	No	No	No	No	No	No	No	No	No	No	No	No	No
Understanding the Social and Economic Impacts of Mining Development in Inuit Communities: Experiences with Past and Present Mines in Inuit Nunangat	No	No	Yes	Yes	No		No		No		2	Yes	No	No	No	No	No	No	No	No	No	No	No	No	No	No	No	No	No	No	No	No	No	No	No	No	No	No	No	No	No	No	No	No	No	No	No	No	No
Consequences of sub-arctic mining activities: the human working environment: activity analysis based methods for accident prevention and remediation through planning of change	No	No	Yes	No	No		No		No		1	Yes	No	Yes	No	No	No	No	No	No	No	No	No	No	No	No	No	No	No	No	No	No	No	No	No	No	No	No	No	No	No	No	No	No	No	No	No	No	No
Mining in the Arctic	No	No	Yes	No	No		No		No		1	Yes	No	No	No	No	No	No	No	No	No	No	No	No	No	No	No	No	No	No	No	No	No	No	No	No	No	No	No	No	No	No	No	No	No	No	No	No	No
Pb isotopes as tracers of mining-related Pb in lichens, seaweed and mussels near a former Pb-Zn mine in West Greenland	Yes	No	Yes	No	No		No		No		2	Yes	No	No	No	No	No	No	No	No	No	No	No	No	No	No	No	No	No	No	No	No	No	No	No	No	No	No	No	No	No	No	No	No	No	No	No	No	No
Long-term response of an arctic fiord system to lead-zinc mining and submarine disposal of mine waste (Maarmorilik, West Greenland)	Yes	No	Yes	No	No		No		No		2	Yes	No	No	No	No	Yes	Yes	No	No	No	No	No	No	No	No	No	No	No	No	No	No	No	No	No	No	No	No	No	No	No	No	No	No	No	No	No	No	No
The right to mine? Discourse analysis of social impact assessments of mining projects in Finnish Lapland in the 2000s	No	No	Yes	No	No		No		No		1	Yes	No	No	No	No	No	No	No	No	No	No	No	No	No	No	No	No	No	No	No	No	No	No	No	No	No	No	No	No	No	No	No	No	No	No	No	No	No
Cladoceran diversity dynamics in lakes from a northern mining region: responses to multiple stressors characterized by alpha and beta diversity	No	No	Yes	No	No		No		No		1	Yes	No	No	No	No	No	No	No	No	No	No	No	No	No	No	No	No	No	No	No	No	No	No	No	No	No	No	No	No	No	No	No	No	No	No	No	No	No
Dispersion and toxicity of metals from abandoned gold mine tailings at Goldenville, Nova Scotia, Canada	Yes	No	No	No	No		No		No		1	Yes	Yes	No	No	No	No	No	No	No	No	No	No	No	No	No	No	No	No	Yes	No	No	No	No	No	No	No	No	No	No	No	No	No	No	No	No	No	No	No
Pollution from mining in South Greenland: uptake and release of Pb by blue mussels (Mytilus edulis L.) documented by transplantation experiments	No	No	Yes	No	No		No		No		1	Yes	No	No	No	No	No	No	No	No	No	No	No	No	No	No	No	No	No	No	No	No	No	No	No	No	No	No	No	No	No	No	No	No	No	No	No	No	No
[truncated: 463 more columns]

## Sheet: Abstract
						extract		extract		extract
	mine terms												mineral terms
Abstract	mine	mined	mining	mines	(extract* AND resource*)	resource	(extract* AND industr*)	industr*	(extract* AND (mineral OR minerals))	mineral	SUM	Found	metal*	iron	copper	nickel*	lead	zinc	hematite	haematite	magnetite	chalcopyrite	digenite	azurite	malachite	chrysocolla	atacamite	ore	mineral*	tailing	pyrite	ferric	ferrous	goethite	limonite	siderite	ochre	cupric	chalcocite	tenorite	cuprite	bornite	covellite	tetrahedrite	tennantite	pentlandite	millerite	galena	kamacite
Background The Inuit of Labrador have been engaged in a struggle to resolve their Aboriginal land claims for over 20 years. The pace of negotiations accelerated following the discovery of the world’s largest nickel deposit at Voisey’s Bay—an area to which the Inuit, along with the Innu of Labrador, hold an Aboriginal title. When the Voisey’s Bay Nickel Company (VBNC), a subsidiary of INCO, purcha…	Yes	No	No	No	No		No		No		1	Yes	No	Yes	No	Yes	No	No	No	No	No	No	No	No	No	No	No	No	Yes	No	No	No	No	No	No	No	No	No	No	No	No	No	No	No	No	No	No	No	No
0	No	No	No	No	No		No		No		0	No	No	No	No	No	No	No	No	No	No	No	No	No	No	No	No	No	No	No	No	No	No	No	No	No	No	No	No	No	No	No	No	No	No	No	No	No	No
The past two decades have witnessed an increase in the exploration for, and development of, mineral resources at Arctic latitudes. Such effort has resulted in the commencement of production at a number of different localities in close proximity to the ocean. Since proximity to a source of transportation for the conveyance of concentrates to the market is a primary requirement governing the econom…	Yes	No	Yes	Yes	No		No		No		3	Yes	Yes	Yes	No	No	No	No	No	No	No	No	No	No	No	No	No	Yes	Yes	Yes	No	No	No	No	No	No	No	No	No	No	No	No	No	No	No	No	No	No	No
Extractive industry in Arctic is controversial due to the ecosystems and communities in the region are highly sensitive to natural and anthropogenic disturbances as it is one of the world’s global change hot-spots, as well as its uniqueness and distinctive social and ecological significance. As mining industry has developed into sophisticated operations, yet the basic causes of environmental poll…	Yes	No	Yes	Yes	No		Yes		No		4	Yes	No	Yes	No	No	No	No	No	No	No	No	No	No	No	No	No	Yes	No	Yes	No	No	No	No	No	No	No	No	No	No	No	No	No	No	No	No	No	No	No
0	No	No	No	No	No		No		No		0	No	No	No	No	No	No	No	No	No	No	No	No	No	No	No	No	No	No	No	No	No	No	No	No	No	No	No	No	No	No	No	No	No	No	No	No	No	No
Not all water from coal or metal mines is acidic. Circum-neutral or alkaline mine drainage may be due to: (i) a low content of sulphide minerals; (ii) the presence of monosulphides rather than pyrite or marcasite; (iii) a large pyrite grain-size limiting oxidation rate; (iv) neutralization of acid by carbonate or basic silicate minerals; (v) engineering factors (introduction of lime dust for expl…	Yes	No	No	Yes	No		No		No		2	Yes	Yes	No	No	No	No	No	No	No	No	No	No	No	No	No	No	No	Yes	No	Yes	No	No	No	No	No	No	No	No	No	No	No	No	No	No	No	No	No	No
The Raglan mine in Nunavik, in the province of Quebec, and Voisey's Bay mine in Nunatsiavut, in the province of Newfoundland and Labrador, are important drivers of economic development in their respective regions. Existing studies and data concerning the economic impacts of extractive industries are concentrated on the national or regional impacts, and do not assess the impacts on business and hu…	Yes	No	Yes	No	No		Yes		No		3	Yes	No	No	No	No	No	No	No	No	No	No	No	No	No	No	No	No	No	No	No	No	No	No	No	No	No	No	No	No	No	No	No	No	No	No	No	No	No
Nunavut has gained importance in the last few years as an area of high mineral potential with exploration leading to discoveries of several mineral deposits that have, or will in the coming years, become mines. As a territory with an economy based in large part on government employment, new mining operations have the potential to provide Nunavut with an alternative way to develop its economy thro…	Yes	No	Yes	Yes	No		No		No		3	Yes	No	No	No	No	Yes	Yes	No	No	No	No	No	No	No	No	No	No	Yes	No	No	No	No	No	No	No	No	No	No	No	No	No	No	No	No	No	No	No	No
The pattern of decline in a mining region is examined using a case study of Schefferville. A critical examination is made of Lucas's model of youth to maturity in community development, and a further two stages are suggested ‐ winding down and closure of a town. The discussion centres on the characteristics of community and corporate winding down in Schefferville: the restructuring of the local w…	No	Yes	Yes	No	No		No		No		2	Yes	No	No	No	No	No	No	No	No	No	No	No	No	No	No	No	No	No	No	No	No	No	No	No	No	No	No	No	No	No	No	No	No	No	No	No	No	No
Voles and small passerine birds were live-captured near the Delong Mountain Regional Transportation System (DMTS) haul road in Cape Krusenstern National Monument in northwest Alaska to assess metals exposure and sub-lethal biological effects. Similar numbers of animals were captured from a reference site in southern Cape Krusenstern National Monument for comparison. Histopathological examination …	No	No	No	No	No		No		No		0	No	Yes	No	No	No	Yes	Yes	No	No	No	No	No	No	No	No	No	No	Yes	No	No	No	No	No	No	No	No	No	No	No	No	No	No	No	No	No	No	No	No
Fourhorn sculpins (Myoxocephalus quadricornis) and shorthorn sculpins (Myoxocephalus scorpius) have been considered suitable local bioindicators for environmental monitoring studies in the Arctic. Because these species share many characteristics, data from the two species have previously been pooled when assessing marine metal contamination. A chemical and histological study was conducted on four…	Yes	No	Yes	No	No		No		No		2	Yes	Yes	Yes	Yes	No	Yes	Yes	No	No	No	No	No	No	No	No	No	Yes	No	No	No	No	No	No	No	No	No	No	No	No	No	No	No	No	No	No	No	No	No
Disposal of sulfidic waste in marine environments implies an environmental risk due to potential release and spreading of heavy metals to sediments and biota on a regional scale. However, tailings disposal in marine systems is practised in several places. Fiord sediments near Black Angel Mine in West Greenland are contaminated by Pb and Zn as a result of mining activity and marine disposal in the…	Yes	No	Yes	No	No		No		No		2	Yes	Yes	Yes	No	No	No	No	No	No	No	No	No	No	No	No	No	Yes	No	Yes	No	No	No	No	No	No	No	No	No	No	No	No	No	No	No	No	No	No	No
Sulphidic mine waste disposed in marine environments constitutes an environmental risk to aquatic life due to potential uptake and accumulation of heavy metals in biota. Fiord sediments near the former Black Angel Mine in West Greenland are contaminated by lead and zinc as a result of submarine tailings disposal in 1973–1990. In 1999 cores were taken up to 10 km away from the disposal area. Analy…	Yes	No	Yes	No	No		No		No		2	Yes	Yes	Yes	No	No	Yes	Yes	No	No	No	No	No	No	No	No	No	Yes	No	Yes	No	No	No	No	No	No	No	No	No	No	No	No	No	No	No	No	No	No	No
Otoliths from arctic char recovered from the water body formed from an abandoned open-pit nickel copper mine contain a trace element record related to the geology of the immediate watershed, past mining activity in the area, and the fish's diet. Laser ablation inductively coupled plasma mass spectrometric analyses across the annular structure of the otoliths detected trace amounts of nickel, copp…	Yes	No	Yes	No	No		No		No		2	Yes	Yes	No	Yes	Yes	Yes	Yes	No	No	No	No	No	No	No	No	No	No	Yes	No	No	No	No	No	No	No	No	No	No	No	No	No	No	No	No	No	No	No	No
Unemployment is considered to be a public health concern since deterioration in the hearth of the unemployed is often anticipated. However, for some groups, such as miners, unemployment might improve health due to a cessation of potentially harmful occupational exposures. This study evaluates the health of 79 miners in one Swedish iron-ore mine, and 226 age-matched controls from the general popul…	No	No	Yes	No	No		No		No		1	Yes	No	Yes	No	No	No	No	No	No	No	No	No	No	No	No	No	Yes	No	No	No	No	No	No	No	No	No	No	No	No	No	No	No	No	No	No	No	No	No
Overland transport of ore concentrate from the Red Dog lead/zinc mine in northwest Alaska to its seaport has historically raised concerns among local subsistence users regarding the potential impacts of fugitive dust from the operation, including the potential uptake of metals into caribou meat. Caribou are an integral part of life for northern Alaska Natives for both subsistence and cultural rea…	Yes	No	No	No	No		No		No		1	Yes	Yes	No	No	No	Yes	Yes	No	No	No	No	No	No	No	No	No	Yes	No	No	No	No	No	No	No	No	No	No	No	No	No	No	No	No	No	No	No	No	No
For decades, the mining sector has been a central economic driver in the Canadian North, and the discovery of large diamond deposits in the Northwest Territories has intensified the speed and scale of development. In the wake of rapid expansion, researchers and communities have scrambled to understand how individuals, families, culture, environment, livelihood, and health might be affected by thi…	No	No	Yes	No	No		No		No		1	Yes	No	Yes	No	No	No	No	No	No	No	No	No	No	No	No	No	No	No	No	No	No	No	No	No	No	No	No	No	No	No	No	No	No	No	No	No	No	No
Juvenile mussels (Mytilus edulis) were transplanted to Howe Sound, British Columbia, Canada, along an apparent pollution gradient of acid mine drainage (AMD) from an abandoned copper (Cu) mine. Cages containing 75 mussels each were placed at a total of 15 stations and were exposed to concentrations of dissolved Cu in surface waters ranging from 5 to 1009 μg/l for a period of 41 days. Mussels loca…	Yes	No	No	No	No		No		No		1	Yes	No	No	Yes	No	No	Yes	No	No	No	No	No	No	No	No	No	Yes	No	No	No	No	No	No	No	No	No	No	No	No	No	No	No	No	No	No	No	No	No
This paper reviews and assesses the state of data to describe and monitor mining trends in the pan-Arctic and their social effects, and discusses drivers of change in Arctic mining. Trends in mining activity can be characterized as stasis or decline in mature regions of the Arctic, with strong growth in the frontier regions. World prices and the availability of large, undiscovered and untapped re…	No	No	Yes	No	No		No		No		1	Yes	No	No	No	No	No	No	No	No	No	No	No	No	No	No	No	Yes	Yes	No	No	No	No	No	No	No	No	No	No	No	No	No	No	No	No	No	No	No	No
Heavy metal escapement associated with ore trucks is known to occur along the DeLong Mountain Regional Transportation System (DMTS) haul road corridor in Cape Krusenstern National Monument, northwest Alaska. Heavy metal concentrations in Hylocomium splendens moss (n = 226) were used in geostatistical models to predict the extent and pattern of atmospheric deposition of Cd and Ph on Monument lands…	Yes	No	Yes	No	No		No		No		2	Yes	Yes	No	No	No	No	No	No	No	No	No	No	No	No	No	No	Yes	Yes	No	No	No	No	No	No	No	No	No	No	No	No	No	No	No	No	No	No	No	No
The concentration and possible sources of heavy metal input to a high Arctic mire in Kongsfjord, West Spitsbergen were examined; levels of lead, copper and zinc are highest in the surface humus closest to the carboniferous limestone cliff upon which seabirds nest. The concentrations of iron, manganese, nickel, copper, zinc and lead in two cores of peat increase markedly in the upper 5 cm of conso…	No	Yes	No	Yes	No		No		No		2	Yes	Yes	Yes	Yes	Yes	Yes	Yes	No	No	No	No	No	No	No	No	No	Yes	No	No	No	No	No	No	No	No	No	No	No	No	No	No	No	No	No	No	No	No	No
This paper explores the effects of human disturbances associated with mine development in the Arctic on habitat and populations of reindeer/caribou (both Rangifer tarandus), and implications for reindeer husbandry and caribou hunting of indigenous Sami people in Sweden and First Nations in Canada. Through three case studies, we illustrate how Cree and Naskapi communities develop community-based g…	Yes	No	Yes	No	No		No		No		2	Yes	No	Yes	No	No	Yes	No	No	No	No	No	No	No	No	No	No	Yes	No	No	No	No	No	No	No	No	No	No	No	No	No	No	No	No	No	No	No	No	No
Analysis of data from three contrasting northern resource developments showed differing patterns of psycho-social stresses on native populations. At Coppermine, many Inuit employees travelled to distant work sites with frequent rotations between home and work. Relatively few North Baffin Inuit travelled to the lead-zinc mine at Nanisivik for lengthy periods in camp. In contrast, the Syncrude deve…	Yes	No	No	No	No		No		No		1	Yes	No	No	Yes	No	Yes	Yes	No	No	No	No	No	No	No	No	No	No	No	No	No	No	No	No	No	No	No	No	No	No	No	No	No	No	No	No	No	No	No
This paper reports on four years of employment of Inuit during the construction and the operations phase of the Nanisivik mine on Northern Baffin Island. A distinctive feature of this employment is that native employees must work for six weeks before taking a rest break at home, while employees from southern Canada have a work period twice that long. The employment records show that the Inuit tur…	Yes	No	No	No	No		No		No		1	Yes	No	No	No	No	No	No	No	No	No	No	No	No	No	No	No	Yes	No	No	No	No	No	No	No	No	No	No	No	No	No	No	No	No	No	No	No	No	No
Because of their close relationships to the land, water, and resources therein, and their marginalized social and economic positions, Indigenous peoples living in current or former settler colonies are particularly vulnerable to mining's impacts, yet have the potential to benefit from its opportunities as well. This paper reviews the literature on large-scale mining projects' relationships to Ind…	No	No	Yes	No	No		No		No		1	Yes	No	Yes	No	No	No	No	No	No	No	No	No	No	No	No	No	Yes	No	No	No	No	No	No	No	No	No	No	No	No	No	No	No	No	No	No	No	No	No
In Greenland, mining started as early as the 1850s and has taken place for copper, graphite, coal, cryolite, lead, zinc, and silver, but at present no mines are in operation. Environmental protection in connection with these operations was not an issue dealt with until the early 1970s, when the largest mine in Greenland was to start operating. Since then a legal framework has been developed for e…	Yes	No	Yes	Yes	No		No		No		3	Yes	No	Yes	Yes	No	Yes	Yes	No	No	No	No	No	No	No	No	No	No	Yes	No	No	No	No	No	No	No	No	No	No	No	No	No	No	No	No	No	No	No	No
In monitoring the impact of a lead-zinc mine in Greenland, species of fish, prawns, seaweed and mussels have been analysed for cadmium, copper, lead and zinc for several years. These metals have been released to the marine environment in significant amounts from the mining operation.	Yes	No	Yes	No	No		No		No		2	Yes	Yes	Yes	Yes	No	Yes	Yes	No	No	No	No	No	No	No	No	No	No	No	No	No	No	No	No	No	No	No	No	No	No	No	No	No	No	No	No	No	No	No
The article compares decision-making on two mining projects in Sami reindeer pastures: the Nussir and Biedjovaggi initiatives in northern Norway. Key actors are reindeer pastoralists, mining companies, local politicians and the state. Based on interviews, government documents, media debates and observations of meetings between the actors, the study examines the actors' claim to land and rationali…	No	No	Yes	Yes	No		No		No		2	Yes	No	Yes	No	No	No	No	No	No	No	No	No	No	No	No	No	Yes	No	No	No	No	No	No	No	No	No	No	No	No	No	No	No	No	No	No	No	No	No
0	No	No	No	No	No		No		No		0	No	No	No	No	No	No	No	No	No	No	No	No	No	No	No	No	No	No	No	No	No	No	No	No	No	No	No	No	No	No	No	No	No	No	No	No	No	No
The Arctic region is increasingly viewed as an important resource-base, and is being explored for its resource development potential. While many researchers in the 1960s suggested that northern populations would eventually transition from a traditional, subsistence-dominated economy to a modern, wage-based economy, more recent studies reveal that the traditional economy remains important, desirab…	Yes	Yes	Yes	No	No		No		No		3	Yes	No	No	No	Yes	Yes	No	No	No	No	No	No	No	No	No	No	Yes	No	No	No	No	No	No	No	No	No	No	No	No	No	No	No	No	No	No	No	No	No
A cohort of 54,128 men who worked in Ontario mines was observed for mortality between 1955 and 1986. Most of these men worked in nickel, gold, or uranium mines; a few worked in silver, iron, lead/zinc, or other ore mines. If mortality that occurred after a man had started to mine uranium was excluded, an excess of carcinoma of the lung was found among the 13,603 Ontario gold miners in the study (…	Yes	Yes	Yes	Yes	No		No		No		4	Yes	No	Yes	No	Yes	Yes	Yes	No	No	No	No	No	No	No	No	No	Yes	Yes	No	No	No	No	No	No	No	No	No	No	No	No	No	No	No	No	No	No	No	No
Lead and zinc levels in sediments and biota from the fjord system surrounding the lead/zinc mine at Maarmorilik, West Greenland, were investigated to evaluate the impact of waste rock and marine-deposited tailings on the marine biota. Concentrations of metal in the sediment were up to 8922+/-622 mug g(-1) (dry wt.) for lead and 19351+/-476 mug g(-1) (dry wt.) for zinc. Levels of lead and zinc wer…	Yes	No	No	No	No		No		No		1	Yes	Yes	No	No	No	Yes	Yes	No	No	No	No	No	No	No	No	No	No	No	Yes	No	No	No	No	No	No	No	No	No	No	No	No	No	No	No	No	No	No	No
Cominco Alaska, is one of the largest zinc/lead mines in North America. The ore body is mined as an open pit. The ore is blasted and hauled to the nearby mill complex. kt the mill, the ore Is crushed and milled to a fine powder, then metal sulfides are concentrated in flotation cells. Floats from the cells are dewatered in filter presses. The filter cake is the metal concentrate.	No	Yes	No	Yes	No		No		No		2	Yes	Yes	No	No	No	Yes	Yes	No	No	No	No	No	No	No	No	No	Yes	No	No	No	No	No	No	No	No	No	No	No	No	No	No	No	No	No	No	No	No	No
We analysed the benthic macroinvertebrate species composition, taxonomic richness (as expected richness for 100 individuals), total abundance and biomass at 117 stream sites in the province of Dalarna. Partial least squares regression models were constructed from observations on undisturbed sites and used to predict these community parameters at sites exposed to elevated levels of copper, zinc, l…	Yes	No	No	No	No		No		No		1	Yes	Yes	No	Yes	No	Yes	Yes	No	No	No	No	No	No	No	No	No	No	No	No	No	No	No	No	No	No	No	No	No	No	No	No	No	No	No	No	No	No	No
A cross-sectional survey of the work force at an iron ore surface mine and beneficiation plant in Labrador identified cases with a radiologic diagnosis compatible with simple pneumoconiosis by the International Labour Organization (ILO) classification (1980). Their distribution by ILO categories 1, 2, and 3, after excluding those with confounding diagnoses for pneumoconiosis, was 30, 10, and 2 ca…	Yes	No	No	No	No		No		No		1	Yes	No	Yes	No	No	No	No	No	No	No	No	No	No	No	No	No	Yes	No	No	No	No	No	No	No	No	No	No	No	No	No	No	No	No	No	No	No	No	No
Throughout the Euro-Arctic region of Russia (Murmansk region), there is a substantial increase of metal concentrations in water, which are related to local discharges from the metallurgical and mining industry, transboundary pollution, as well as indirect leaching of elements by acid precipitation. This study collates data to investigate the relationship between surface water contamination by met…	No	No	Yes	No	No		No		No		1	Yes	Yes	No	No	No	No	No	No	No	No	No	No	No	No	No	No	No	No	No	No	No	No	No	No	No	No	No	No	No	No	No	No	No	No	No	No	No	No
Spatial patterns of Zn, Pb and Cd deposition in Cape Krusenstern National Monument (CAKR), Alaska, adjacent to the Red Dog Mine haul road, were characterized in 2001 and 2006 using Hylocomium moss tissue as a biomonitor. Elevated concentrations of Cd, Pb, and Zn in moss tissue decreased logarithmically away from the haul road and the marine port. The metals concentrations in the two years were co…	Yes	No	No	No	No		No		No		1	Yes	Yes	No	No	No	No	No	No	No	No	No	No	No	No	No	No	Yes	No	No	No	No	No	No	No	No	No	No	No	No	No	No	No	No	No	No	No	No	No
This study focuses on heavy metal contamination of arctic sediments from a small Fjord system adjacent to the Pb-Zn "Black Angel" mine (West Greenland) to investigate the temporal and spatial development of contamination and to provide baseline levels before the mines re-opening in January 2009. For this purpose we collected multi-cores along a transect from Affarlikassaa Fjord, which received hi…	Yes	No	No	Yes	No		No		No		2	Yes	Yes	No	No	No	No	No	No	No	No	No	No	No	No	No	No	Yes	No	Yes	No	No	No	No	No	No	No	No	No	No	No	No	No	No	No	No	No	No	No
Future development in the Arctic and Subarctic region requires careful attention to the possible consequences of the development activities themselves, in relation to their environmental, socioeconomic and cultural impacts. A more thorough understanding of the impact of future activities, however, demands the dissemination and confrontation of results from different regions and different scientif…	No	No	No	No	No		No		No		0	No	No	Yes	No	No	No	No	No	No	No	No	No	No	No	No	No	Yes	No	No	No	No	No	No	No	No	No	No	No	No	No	No	No	No	No	No	No	No	No
0	No	No	No	No	No		No		No		0	No	No	No	No	No	No	No	No	No	No	No	No	No	No	No	No	No	No	No	No	No	No	No	No	No	No	No	No	No	No	No	No	No	No	No	No	No	No
In this article, we examine whether the social and economic impacts of mines on Inuit communities have changed over time, based on Inuit experiences. After an overview of the past experiences of Inuit with the mining industry in Inuit Nunangat between 1957 and the early 2000s, we analyze the complex relation between Inuit communities in the vicinity of mines using recent fieldwork conducted in th…	Yes	No	Yes	Yes	No		No		No		3	Yes	No	No	No	Yes	No	No	No	No	No	No	No	No	No	No	No	No	No	No	No	No	No	No	No	No	No	No	No	No	No	No	No	No	No	No	No	No	No
0	No	No	No	No	No		No		No		0	No	No	No	No	No	No	No	No	No	No	No	No	No	No	No	No	No	No	No	No	No	No	No	No	No	No	No	No	No	No	No	No	No	No	No	No	No	No
Today we see an increased interest in exploration and investments in mineral production in the high north territories and in the Arctic. As one example, iron ore mines are increasing their production and new mines are opening in all four countries in the Barents regions	No	No	No	Yes	No		No		No		1	Yes	No	Yes	No	No	No	No	No	No	No	No	No	No	No	No	No	Yes	Yes	No	No	No	No	No	No	No	No	No	No	No	No	No	No	No	No	No	No	No	No
Identification of mining-related contaminants is important in order to assess the spreading of contaminants from mining as well as for site remediation purposes. This study focuses on lead (Pb) contamination in biota near the abandoned ‘Black Angel Mine’ in West Greenland in the period 1988–2008. Stable Pb isotope ratios and total Pb concentrations were determined in lichens, seaweed and mussels …	Yes	Yes	Yes	No	No		No		No		3	Yes	No	No	No	No	Yes	No	No	No	No	No	No	No	No	No	No	Yes	No	No	No	No	No	No	No	No	No	No	No	No	No	No	No	No	No	No	No	No	No
Contamination by lead (Pb) and zinc (Zn) was studied in seawater, sediments, seaweeds and blue mussels near the former Black Angel Pb–Zn Mine in Maarmorilik, West Greenland. The mine operated during the period 1973–90 when mine waste (tailings and later waste rock) was discharged directly into the sea. Metal concentrations peaked during the mining period and Pb and Zn in seawater within the disch…	Yes	No	Yes	No	No		No		No		2	Yes	Yes	No	No	No	Yes	Yes	No	No	No	No	No	No	No	No	No	Yes	No	Yes	No	No	No	No	No	No	No	No	No	No	No	No	No	No	No	No	No	No	No
Lapland, the northernmost county of Finland, has promising mineral deposits and over half of all Finnish mining operations. In the 2000s two new metallic mineral mines were opened in Lapland, while three projects are undergoing the environmental impact assessment procedure (EIA). This process also involves a social impact assessment (SIA) that reports on the expected impacts of mining on the host…	Yes	Yes	Yes	Yes	No		No		No		4	Yes	Yes	Yes	No	No	No	No	No	No	No	No	No	No	No	No	No	No	Yes	No	No	No	No	No	No	No	No	No	No	No	No	No	No	No	No	No	No	No	No
The lakes surrounding the iron ore mining region of Schefferville, Quebec, Canada, sit within a landscape of historical disturbances, two of which have been relatively well documented over time: metal contamination and nutrient loading. Based on the analysis of sediment cores, we used cladoceran zooplankton subfossil assemblages from two lakes located in Schefferville to track both alpha and beta…	Yes	No	Yes	No	No		No		No		2	Yes	Yes	Yes	No	No	No	No	No	No	No	No	No	No	No	No	No	Yes	No	No	No	No	No	No	No	No	No	No	No	No	No	No	No	No	No	No	No	No	No
As its name indicates, Goldenville was a famous gold mining area in Nova Scotia where large quantities of mercury were used in the gold recovery process. It is estimated that the 3 million tons of tailings left from the mining activities which lasted from 1860 to 1945 contain 470 kg of Cd, 37 300 kg of Pb, 6800 kg of Hg, 20 700 kg of As and 2600 kg of Tl. Analysis of metal contents of stream wate…	Yes	No	Yes	Yes	No		No		No		3	Yes	Yes	No	No	No	No	No	No	No	No	No	No	No	No	No	No	Yes	No	Yes	No	No	No	No	No	No	No	No	No	No	No	No	No	No	No	No	No	No	No
Long-term impact of former mining activities on the marine sub-Arctic ecosystem in the Ivittuut area, Arsuk Fjord, South Greenland, was studied by transplantation experiments with the blue mussel Mytilus edulis. Measurements of metal concentration in mussels were conducted using atomic absorption spectrometry (flame AAS) and graphite furnace atomic absorption spectrometry (graphite furnace AAS). …	No	No	Yes	No	No		No		No		1	Yes	Yes	No	No	No	No	No	No	No	No	No	No	No	No	No	No	No	No	No	No	No	No	No	No	No	No	No	No	No	No	No	No	No	No	No	No	No	No
0	No	No	No	No	No		No		No		0	No	No	No	No	No	No	No	No	No	No	No	No	No	No	No	No	No	No	No	No	No	No	No	No	No	No	No	No	No	No	No	No	No	No	No	No	No	No
[truncated: 463 more columns]

## Sheet: Keywords
						extract		extract		extract
	mine terms												mineral terms
Keywords	mine	mined	mining	mines	(extract* AND resource*)	resource	(extract* AND industr*)	industr*	(extract* AND (mineral OR minerals))	mineral	SUM	Found	metal*	iron	copper	nickel*	lead	zinc	hematite	haematite	magnetite	chalcopyrite	digenite	azurite	malachite	chrysocolla	atacamite	ore	mineral*	tailing	pyrite	ferric	ferrous	goethite	limonite	siderite	ochre	cupric	chalcocite	tenorite	cuprite	bornite	covellite	tetrahedrite	tennantite	pentlandite	millerite	galena	kamacite
0	No	No	No	No	No		No		No		0	No	No	No	No	No	No	No	No	No	No	No	No	No	No	No	No	No	No	No	No	No	No	No	No	No	No	No	No	No	No	No	No	No	No	No	No	No	No
0	No	No	No	No	No		No		No		0	No	No	No	No	No	No	No	No	No	No	No	No	No	No	No	No	No	No	No	No	No	No	No	No	No	No	No	No	No	No	No	No	No	No	No	No	No	No
0	No	No	No	No	No		No		No		0	No	No	No	No	No	No	No	No	No	No	No	No	No	No	No	No	No	No	No	No	No	No	No	No	No	No	No	No	No	No	No	No	No	No	No	No	No	No
0	No	No	No	No	No		No		No		0	No	No	No	No	No	No	No	No	No	No	No	No	No	No	No	No	No	No	No	No	No	No	No	No	No	No	No	No	No	No	No	No	No	No	No	No	No	No
0	No	No	No	No	No		No		No		0	No	No	No	No	No	No	No	No	No	No	No	No	No	No	No	No	No	No	No	No	No	No	No	No	No	No	No	No	No	No	No	No	No	No	No	No	No	No
0	No	No	No	No	No		No		No		0	No	No	No	No	No	No	No	No	No	No	No	No	No	No	No	No	No	No	No	No	No	No	No	No	No	No	No	No	No	No	No	No	No	No	No	No	No	No
impacts, nunavik	No	No	No	No	No		No		No		0	No	No	No	No	No	No	No	No	No	No	No	No	No	No	No	No	No	No	No	No	No	No	No	No	No	No	No	No	No	No	No	No	No	No	No	No	No	No
Mine, Site Mining, Company, Local Business, Mining Project, Mine Closure	Yes	No	Yes	No	No		No		No		2	Yes	No	No	No	No	No	No	No	No	No	No	No	No	No	No	No	No	No	No	No	No	No	No	No	No	No	No	No	No	No	No	No	No	No	No	No	No	No
0	No	No	No	No	No		No		No		0	No	No	No	No	No	No	No	No	No	No	No	No	No	No	No	No	No	No	No	No	No	No	No	No	No	No	No	No	No	No	No	No	No	No	No	No	No	No
Alaska, Animals, Arvicolinae/blood/*metabolism, Cadmium/analysis/metabolism/toxicity, DNA Damage, Environmental Exposure/*analysis, Environmental Monitoring, Environmental Pollutants/analysis/*metabolism/toxicity, Lead/analysis/metabolism/toxicity, Liver/metabolism, Metals/analysis/*metabolism/toxicity, Mining, Mutagens/analysis/metabolism/toxicity, Passeriformes/blood/*metabolism, Transportation…	No	No	Yes	No	No		No		No		1	Yes	Yes	Yes	No	No	Yes	Yes	No	No	No	No	No	No	No	No	No	No	No	No	No	No	No	No	No	No	No	No	No	No	No	No	No	No	No	No	No	No	No
Heavy metal, Mining pollution, Histological change, Bioindicator, acid-base regulation, salmon salmo-salar, fresh-water fish, exposure, pollution, biomarkers, mercury, health, deformities, mechanisms, Environmental Sciences & Ecology, Public, Environmental & Occupational, Health	No	No	Yes	No	No		No		No		1	Yes	Yes	Yes	No	No	No	No	No	No	No	No	No	No	No	No	No	No	No	No	No	No	No	No	No	No	No	No	No	No	No	No	No	No	No	No	No	No	No
0	No	No	No	No	No		No		No		0	No	No	No	No	No	No	No	No	No	No	No	No	No	No	No	No	No	No	No	No	No	No	No	No	No	No	No	No	No	No	No	No	No	No	No	No	No	No
Biomarker; Foraminifera; Melonis barleeanus; Lead pollution; Submarine tailings disposal; Bioavailable; Arctic; Mining;	No	No	Yes	No	No		No		No		1	Yes	No	No	No	No	Yes	No	No	No	No	No	No	No	No	No	No	No	No	Yes	No	No	No	No	No	No	No	No	No	No	No	No	No	No	No	No	No	No	No
fish otoliths, teleost fish, micro-pixe, trace, exposure, marine, environment, deposition, indicator, strontium, Engineering, Environmental Sciences & Ecology	No	No	No	No	No		No		No		0	No	No	Yes	No	No	No	No	No	No	No	No	No	No	No	No	No	No	No	No	No	No	No	No	No	No	No	No	No	No	No	No	No	No	No	No	No	No	No
epidemiology, health, miners, musculoskeletal, neuropsychiatric, occupational, respiratory, unemployment, symptoms, exposure, morbidity, styrene, cold	No	No	No	No	No		No		No		0	No	No	No	No	No	No	No	No	No	No	No	No	No	No	No	No	No	No	No	No	No	No	No	No	No	No	No	No	No	No	No	No	No	No	No	No	No	No
Fugitive dust, Western Arctic herd, Native northern Alaskans, Metals, heavy-metals, northwest-territories, reindeer, cadmium, kidneys, canada, alaska, liver, Environmental Sciences & Ecology	No	No	No	No	No		No		No		0	No	Yes	Yes	No	No	No	No	No	No	No	No	No	No	No	No	No	No	No	No	No	No	No	No	No	No	No	No	No	No	No	No	No	No	No	No	No	No	No
0	No	No	No	No	No		No		No		0	No	No	No	No	No	No	No	No	No	No	No	No	No	No	No	No	No	No	No	No	No	No	No	No	No	No	No	No	No	No	No	No	No	No	No	No	No	No
Mytilus edulis,Transplant,Bioaccumulation,Metals,Cu,Zn,Mining,Acid mine drainage,Caged mussels,Howe Sound,British Columbia,Canada	Yes	No	Yes	No	No		No		No		2	Yes	Yes	No	No	No	No	No	No	No	No	No	No	No	No	No	No	No	No	No	No	No	No	No	No	No	No	No	No	No	No	No	No	No	No	No	No	No	No
0	No	No	No	No	No		No		No		0	No	No	No	No	No	No	No	No	No	No	No	No	No	No	No	No	No	No	No	No	No	No	No	No	No	No	No	No	No	No	No	No	No	No	No	No	No	No
mosses hylocomium-splendens, metal-deposition, pleurozium-schreberi, Environmental Sciences & Ecology	No	No	No	No	No		No		No		0	No	Yes	Yes	No	No	No	No	No	No	No	No	No	No	No	No	No	No	No	No	No	No	No	No	No	No	No	No	No	No	No	No	No	No	No	No	No	No	No
high arctic, heavy metals, peat, guano, seabird colony, coal, ombrotrophic peat, southern spitsbergen, pollution, lead, elements, copper, zinc, Environmental Sciences & Ecology	No	No	No	No	No		No		No		0	No	Yes	Yes	Yes	No	Yes	Yes	No	No	No	No	No	No	No	No	No	No	No	No	No	No	No	No	No	No	No	No	No	No	No	No	No	No	No	No	No	No	No
mining, disturbances, reindeer, caribou, Sami, First Nations, community-based environmental monitoring, communication, local and landscape level	No	No	Yes	No	No		No		No		1	Yes	No	Yes	No	No	No	No	No	No	No	No	No	No	No	No	No	No	No	No	No	No	No	No	No	No	No	No	No	No	No	No	No	No	No	No	No	No	No
0	No	No	No	No	No		No		No		0	No	No	No	No	No	No	No	No	No	No	No	No	No	No	No	No	No	No	No	No	No	No	No	No	No	No	No	No	No	No	No	No	No	No	No	No	No	No
0	No	No	No	No	No		No		No		0	No	No	No	No	No	No	No	No	No	No	No	No	No	No	No	No	No	No	No	No	No	No	No	No	No	No	No	No	No	No	No	No	No	No	No	No	No	No
indigenous peoples, large-scale mining projects, colonial/postcolonial, economic, environmental and social impacts, environmental, and social impacts, local community engagements, environmental-impact assessment, pine point mine, new-caledonia, northwest-territories, aboriginal people, resource curse, land claims, canada, health, legacy	No	No	Yes	No	No		No		No		1	Yes	No	Yes	No	No	No	No	No	No	No	No	No	No	No	No	No	No	No	No	No	No	No	No	No	No	No	No	No	No	No	No	No	No	No	No	No	No	No
Mining Operation, Heavy Metal Pollution, Lead Concentration, Lead Level, Mitigative Measure	No	No	Yes	No	No		No		No		1	Yes	Yes	No	No	No	Yes	No	No	No	No	No	No	No	No	No	No	No	No	No	No	No	No	No	No	No	No	No	No	No	No	No	No	No	No	No	No	No	No
Indicator species, Fish, Prawn, Seaweed, Mussel, Sea water, Heavy metal, Lead, Zinc, Cadmium, Copper, Mine pollution	Yes	No	No	No	No		No		No		1	Yes	Yes	No	Yes	No	Yes	Yes	No	No	No	No	No	No	No	No	No	No	No	No	No	No	No	No	No	No	No	No	No	No	No	No	No	No	No	No	No	No	No
belonging, land-use conflicts, rationality, reindeer husbandry, sami, property, ecology, power	No	No	No	No	No		No		No		0	No	No	No	No	No	No	No	No	No	No	No	No	No	No	No	No	No	No	No	No	No	No	No	No	No	No	No	No	No	No	No	No	No	No	No	No	No	No
0	No	No	No	No	No		No		No		0	No	No	No	No	No	No	No	No	No	No	No	No	No	No	No	No	No	No	No	No	No	No	No	No	No	No	No	No	No	No	No	No	No	No	No	No	No	No
0	No	No	No	No	No		No		No		0	No	No	No	No	No	No	No	No	No	No	No	No	No	No	No	No	No	No	No	No	No	No	No	No	No	No	No	No	No	No	No	No	No	No	No	No	No	No
0	No	No	No	No	No		No		No		0	No	No	No	No	No	No	No	No	No	No	No	No	No	No	No	No	No	No	No	No	No	No	No	No	No	No	No	No	No	No	No	No	No	No	No	No	No	No
lead, zinc, sediments, biomonitoring, mining wastes, heavy-metal contamination, united-kingdom estuaries, cadmium, copper, accumulation, indicator	No	No	Yes	No	No		No		No		1	Yes	Yes	No	Yes	No	Yes	Yes	No	No	No	No	No	No	No	No	No	No	No	No	No	No	No	No	No	No	No	No	No	No	No	No	No	No	No	No	No	No	No
0	No	No	No	No	No		No		No		0	No	No	No	No	No	No	No	No	No	No	No	No	No	No	No	No	No	No	No	No	No	No	No	No	No	No	No	No	No	No	No	No	No	No	No	No	No	No
benthic macroinvertebrates, copper, heavy metals, species richness, streams, flow regulation, heavy-metals, rivers, ecosystems, responses, toxicity, insects, cadmium, larvae, copper	No	No	No	No	No		No		No		0	No	Yes	No	Yes	No	No	No	No	No	No	No	No	No	No	No	No	No	No	No	No	No	No	No	No	No	No	No	No	No	No	No	No	No	No	No	No	No	No
Adult, Cross-Sectional Studies, Humans, Male, Middle Aged, *Mining, Newfoundland and Labrador, Pneumoconiosis/diagnostic imaging/*epidemiology/physiopathology, Radiography, Respiratory Function Tests	No	No	Yes	No	No		No		No		1	Yes	No	No	No	No	No	No	No	No	No	No	No	No	No	No	No	No	No	No	No	No	No	No	No	No	No	No	No	No	No	No	No	No	No	No	No	No	No
water pollution, metals, Murmansk region, bioindicators, human health, fish	No	No	No	No	No		No		No		0	No	Yes	No	No	No	No	No	No	No	No	No	No	No	No	No	No	No	No	No	No	No	No	No	No	No	No	No	No	No	No	No	No	No	No	No	No	No	No
Science & Technology - Other Topics	No	No	No	No	No		No		No		0	No	No	No	No	No	No	No	No	No	No	No	No	No	No	No	No	No	No	No	No	No	No	No	No	No	No	No	No	No	No	No	No	No	No	No	No	No	No
Black Angel Mine, Maarmorilik, Greenland, Mining pollution, Lead, Zinc, Mercury, lead-zinc mine, anthropogenic sources, metal contamination, mercury, geochemistry, impact, Environmental Sciences & Ecology, Marine & Freshwater Biology	No	No	Yes	No	No		No		No		1	Yes	Yes	Yes	No	No	Yes	Yes	No	No	No	No	No	No	No	No	No	No	No	No	No	No	No	No	No	No	No	No	No	No	No	No	No	No	No	No	No	No	No
0	No	No	No	No	No		No		No		0	No	No	No	No	No	No	No	No	No	No	No	No	No	No	No	No	No	No	No	No	No	No	No	No	No	No	No	No	No	No	No	No	No	No	No	No	No	No
0	No	No	No	No	No		No		No		0	No	No	No	No	No	No	No	No	No	No	No	No	No	No	No	No	No	No	No	No	No	No	No	No	No	No	No	No	No	No	No	No	No	No	No	No	No	No
0	No	No	No	No	No		No		No		0	No	No	No	No	No	No	No	No	No	No	No	No	No	No	No	No	No	No	No	No	No	No	No	No	No	No	No	No	No	No	No	No	No	No	No	No	No	No
0	No	No	No	No	No		No		No		0	No	No	No	No	No	No	No	No	No	No	No	No	No	No	No	No	No	No	No	No	No	No	No	No	No	No	No	No	No	No	No	No	No	No	No	No	No	No
0	No	No	No	No	No		No		No		0	No	No	No	No	No	No	No	No	No	No	No	No	No	No	No	No	No	No	No	No	No	No	No	No	No	No	No	No	No	No	No	No	No	No	No	No	No	No
Mining pollution, Lead isotopes, Lichens, Seaweed, Mussels	No	No	Yes	No	No		No		No		1	Yes	No	No	No	No	Yes	No	No	No	No	No	No	No	No	No	No	No	No	No	No	No	No	No	No	No	No	No	No	No	No	No	No	No	No	No	No	No	No
Mining,Submarine tailings disposal,Pollution monitoring,Heavy metals,Lead,Zinc,Mytilus edulis,Fucus vesiculosus,Greenland,Arctic	No	No	Yes	No	No		No		No		1	Yes	Yes	No	No	No	Yes	Yes	No	No	No	No	No	No	No	No	No	No	No	Yes	No	No	No	No	No	No	No	No	No	No	No	No	No	No	No	No	No	No	No
0	No	No	No	No	No		No		No		0	No	No	No	No	No	No	No	No	No	No	No	No	No	No	No	No	No	No	No	No	No	No	No	No	No	No	No	No	No	No	No	No	No	No	No	No	No	No
sub-arctic quebec, illustrated guide, sediment diatoms, surface, sediment, climate-change, communities, recovery, biodiversity, zooplankton, america, Fisheries, Marine & Freshwater Biology	No	No	No	No	No		No		No		0	No	No	No	No	No	No	No	No	No	No	No	No	No	No	No	No	No	No	No	No	No	No	No	No	No	No	No	No	No	No	No	No	No	No	No	No	No	No
phytoremediation, metal pollution, gold mining, mercury amalgamation, toxicity, trace-elements, mercury, waters, lake	No	No	Yes	No	No		No		No		1	Yes	Yes	No	No	No	No	No	No	No	No	No	No	No	No	No	No	Yes	No	No	No	No	No	No	No	No	No	No	No	No	No	No	No	No	No	No	No	No	No
Mytilus edulis, Greenland, Pb, Release, Uptake, Transplantation, seasonal-variation, archival monitor, marine mussel, metal content, fjord system, lead, water, zinc, temperature, exposure, Biodiversity & Conservation, Environmental Sciences & Ecology	No	No	No	No	No		No		No		0	No	Yes	Yes	No	No	Yes	Yes	No	No	No	No	No	No	No	No	No	No	No	No	No	No	No	No	No	No	No	No	No	No	No	No	No	No	No	No	No	No	No
0	No	No	No	No	No		No		No		0	No	No	No	No	No	No	No	No	No	No	No	No	No	No	No	No	No	No	No	No	No	No	No	No	No	No	No	No	No	No	No	No	No	No	No	No	No	No
[truncated: 463 more columns]
