# Supplementary material for: Evidence of the impacts of metal mining and the effectiveness of mining mitigation measures on social–ecological systems in Arctic and boreal regions: a systematic map
Source: Environ Evid. 2022 Sep 8;11:30. doi: 10.1186/s13750-022-00282-y (PMC9452284; doi:10.1186/s13750-022-00282-y)
Supplement: Supplementary file 5 — Additional file 5: List of records excluded at full text screening with reasons [file 13750_2022_282_MOESM5_ESM.csv]

Count	Short Title	Title	Exclusion with reason
1	Lippert (2007)	Effects of colonizing predators on yellow perch (Perca flavescens) populations in lakes recovering from acidification and metal stress	Exclude Comparator
2	Crocker (1979)	VERTICAL CRATER RETREAT MINING AT THE CENTENNIAL MINE OF HUDSON BAY MINING & SMELTING CO. , LIMITED	Exclude Outcome
3	Siew (1980)	DEWATERING OF AN UNDERGROUND ZINC MINE IN NEWFOUNDLAND	Exclude Comparator
4	Malehmir (2014)	A review of reflection seismic investigations in three major metallogenic regions: The Kevitsa Niâ€“Cuâ€“PGE district (Finland), Witwatersrand goldfields (South Africa), and the Bathurst Mining Camp (Canada)	Exclude Intervention (Mining)
5	Anon (1985)	MOBILE GOLD TREATMENT PLANT	Exclude Study Type
6	Anonymous (2001)	Red Lake becomes Canada's largest gold mine	Exclude Study Type
7	Sherriff (2010)	Water-tailings interactions at Ruttan Cu-Zn Mine Manitoba, Canada	Exclude Comparator
8	Kozyrev (1996)	An Experimental study of regularities of geological medium deformation for prediction of mining-induced earthquakes in large-scale mining	Exclude Intervention (Mineral)
9	Markusdottir (2013)	The natural and anthropogenic microbiota of Glera, a sub-arctic river in northeastern Iceland	Exclude Intervention (Mining)
10	available (1972)	ELECTROLYTIC ZINC PLANT IS LATEST ADDITION TO GROWING TG COMPLEX	Exclude Intervention (Mining)
11	Hoffman (2000)	Developmental toxicity of lead-contaminated sediment in Canada geese (Branta canadensis)	Exclude Population (Location)
12	Shotyk (2016)	Dust is the dominant source of â€œheavy metalsâ€ to peat moss (Sphagnum fuscum) in the bogs of the Athabasca Bituminous Sands region of northern Alberta	Exclude Intervention (Mineral)
13	Zhang (2015)	The treatment of acidic mine drainage using limestone ditch and compost constructed wetland system	Exclude (Other language)
14	Flinn (1997)	Scandinavian Iron Ore Mining and the British Steel Industry 1870-1914	Exclude Study Type
15	Conly (2008)	Geochemistry and Stable Isotope Composition of Hogarth and Caland Pit Lakes, Steep Rock Iron Mine, Northwestern Ontario, Canada	Exclude Comparator
16	available (2008)	Talvivaara to test bioleach effectiveness in Finland's frigid environment	Exclude Study Type
17	Rigina (1998)	Environmental impact of mining and concentration activity in the central Kola Peninsula	Exclude Comparator
18	Bull (2000)	Compensation for occupational injury and disease in Norway: ranking of job groups	Exclude Population (Subject)
19	Linke (2012)	Monitoring landscape change in multi-use west-central Alberta, Canada using the disturbance-inventory framework	Exclude Intervention (Mining)
20	Lobanova (1991)	Clinical and hygienic aspects of antimoniate ore systemic effect in miners in the extreme North of Russia	Exclude (Other language)
21	Wang (2008)	Regional Geochemical Results from Analyses of Stream-Water, Stream-Sediment, Soil, Soil-Water, Bedrock, and Vegetation Samples, Tangle Lakes District, Alaska	Exclude Intervention (Mining)
22	Regional industrial... (Korolev)	Regional industrial complexes: theory and practice (the case of gold industry in the Sverdlovsk region	Exclude (Other language)
23	Zhuang (2006)	Nickel recovery and stabilization of nickel waste tailings	Exclude Intervention (Mining)
24	Little (2006)	Distribution of arsenic and mercury in marine sediments impacted by gold mine tailings, Wine Harbour, Nova Scotia	Exclude Comparator
25	Lolaev (1997)	Geotechnics of mining, metallurgical wastes and tailing dams in permafrost regions	Exclude (Other language)
26	Dempsey (1976)	MINING IN ALASKA - THE EFFECTS OF WITHDRAWALS	Exclude Relevant Review
27	Kashulina (2018)	Monitoring of Soil Contamination by Heavy Metals in the Impact Zone of Copper-Nickel Smelter on the Kola Peninsula	Exclude Intervention (Mining)
28	LeppÃ¤nen (2018)	An overview of Cladoceran studies conducted in mine water impacted lakes	Exclude Relevant Review
29	Conrad (2008)	A fish kill related to an acid-metal spill (Little Sackville River, Nova Scotia, Canada)	Exclude Intervention (Mining)
30	Smyntek (2018)	Assessment of sulphate and iron reduction rates during reactor start-up for passive anaerobic co-treatment of acid mine drainage and sewage	Exclude Population (Location)
31	Case (1998)	Alaska native exploration and mining agreements: Negotiating equitable agreements with Alaska native interests	Exclude Relevant Review
32	Anderson (2002)	Remediation of mercury-contaminated sludge and mine waste using silica micro encapsulation	Exclude Intervention (Mining)
33	Dufresne (1981)	EVOLUTION OF MINING METHODS AT BRUNSWICK MINING AND SMELTING	Exclude Population (Subject)
34	Prikhod'ko (1971)	Development and main achievements of industrial hygiene in Siberia (1920-1970) | Razvitie i vazhne_shie dostizheniia gigieny truda v Sibri (1920-1970)	Exclude (Other language)
35	Minesite cleanup to... (1988)	Minesite cleanup to protect British Columbia rivers	Exclude Study Type
36	Oye (2013)	Source Parameters Determined from Microearthquakes in an Underground Ore Mine	Exclude Study Type
37	Trump (2018)	A sustainable Arctic: Making hard decisions	Exclude Intervtion (Non-existent)
38	Aastrup (2001)	MINEO. Use of hyperspectral data for monitoring pollution from the lead-zinc mine, Mestersvig, in Northeast Greenland	Exclude Study Type
39	Volchek (2013)	Development of technologies of obtaining of noble metal concentrates from industrial products of kola mining and metallurgical company	Exclude (Other language)
40	Artamonova (2005)	Usage of SR-XRFA Results in the Ecological Assessment of Aldan Gold Mining Region (Yakutia)	Exclude (Other language)
41	Sociology and environmental... (1997)	Sociology and environmental impact assessment	Exclude Intervention (Mineral)
42	Prusova (2018)	On the Environmental and Economic Problems of Russian Mineral Extracting Clusters	Exclude Population (Subject)
43	Zoteev (2015)	Framework of procedure to select technology of ore processing waste storage in undermined open pits and caving zones	Exclude (Other language)
44	Moiseenko (1999)	Ecotoxicological assessment of anthropogenic hydrogeochemical anomalies: An example being the Kola mining and metallurgical complex	Exclude Comparator
45	Dauvalter (2000)	Accumulation of Heavy Metals in Lake Imandra Because of Its Pollution with Industrial Waste	Exclude Comparator
46	Wakefield (1996)	Arctic mineral wealth: Equitable participation with Aboriginal landowners - A slow or fast process?	Exclude Population (Subject)
47	Westerstrand (2010)	Transport of Ca, Mg, Na, sulfate and other components of pellet production at the Kiirunavaara iron mine by process water and magnetite surfaces: a quantification	Exclude Intervention (Mining)
48	Rayne (2009)	Analytical Framework for a Risk-based Estimation of Climate Change Effects on Mine Site Runoff Water Quality	Exclude Study Type
49	Biss (1983)	pH CONTROL PLANT PRACTICE PERFORMANCE AT NIOBEC MINE QUEBEC, CANADA	Exclude Comparator
50	Marquis (1987)	(Essay on the stratigraphic and structural correlation to the east of Val d'Or: implications for gold prospecting in the area: Quebec, Canada). | Essai de correlation stratigraphique et structurale a l'est de Val-d'Or: implication pour la prospection aurifere du secteur	Exclude (Other language)
51	Calme (2000)	Biogeographic aspects of the distribution of bird species breeding in Quebec's peatlands	Exclude Intervention (Mining)
52	Landis (1998)	Three iron mining towns: a study in cultural change	Exclude Study Type
53	Rodomanskaya (2018)	The natural-resource basis of development of 'the river gates' of the Asian Russia	Exclude Population (Subject)
54	McCampbell (2015)	BC Pushing More Mines, Post-Disaster	Exclude Study Type
55	Syurin (2017)	Length of employment as a risk factor for health problems in miners of the Kola Polar region	Exclude (Other language)
56	Hovis (2007)	Hills of Silver: The Yukon's Mighty Keno Hill Mine	Exclude Study Type
57	Prno (2014)	A Systems-Based Conceptual Framework for Assessing the Determinants of a Social License to Operate in the Mining Industry	Exclude Study Type
58	Lightfoot (2001)	Chemical evolution and origin of nickel sulfide mineralization in the Sudbury Igneous Complex, Ontario, Canada	Exclude Intervention (Mining)
59	Overholser (2002)	Contemporary psychotherapy: Gold mines and land mines	Exclude Population (Subject)
60	Aubertin (1999)	Erratum: A predictive model for the water retention curve: Application to tailings from hard-rock mines	Exclude Comparator
61	Dallas (1977)	ENVIRONMENTAL HARMONY - AN OBJECTIVE IN MINE PLANNING AND DEVELOPMENT	Exclude Study Type
62	Fedje (2013)	Remediation of metal polluted hotspot areas through enhanced soil washing - Evaluation of leaching methods	Exclude Intervention (Mining)
63	Ozberk (1983)	FUTURE OF THE NICKEL INDUSTRY IN CANADA	Exclude Population (Subject)
64	Northey (2013)	Using sustainability reporting to assess the environmental footprint of copper mining	Exclude Comparator
65	Yushina (2015)	Analysis of state-of-the-art in iron ore mining and processing in Russian Federation	Exclude (Other language)
66	Saltikoff (1994)	The old mines and quarries of Helsinki metropolitan area | Helsingin seudun vanhat kaivokset ja louhokset	Exclude (Other language)
67	Veeder (1998)	The Lena Goldfields arbitration: the historical roots of three ideas	Exclude Study Type
68	Webster (2015)	Impacts and prognosis of natural resource development on water and wetlands in Canada's boreal zone	Exclude Relevant Review
69	available (2010)	Copper extraction optimized. Efficient energy and automation engineering | KupferfÃ¶derung optimiert. Effiziente energie- Und automationstechnik	Exclude (Other language)
70	Kolibaba (1994)	Prospects for use of rich iron ores of Kursk Magnetic Anomaly deposit of hole hydraulic mining in iron and steel industry	Exclude (Other language)
71	Khruschev (1980)	The Zheleznogorosk mining node as part of the industrial complex of the Kursk Magnetic Anomaly ( Russia)	Exclude Comparator
72	available (2006)	Pumping progress new models, materials and methods enhance efficiency	Exclude Population (Subject)
73	Grenier (1990)	SAFETY AND HEALTH IN THE CANADIAN MINE ENVIRONMENT - AN OVERVIEW OF VENTILATION, DUST, RADIATION AND DIESEL EMISSION RESEARCH	Exclude Relevant Review
74	Naum (2018)	The Pursuit of Metals and the Ideology of Improvement in Early Modern Sapmi, Sweden	Exclude Population (Date)
75	Miler (2015)	Chemical and morphological characteristics of solid metal-bearing phases deposited in snow and stream sediment as indicators of their origin	Exclude Comparator
76	Wettainen (2014)	Estimation of future ground vibration levels in Malmberget town due to mining-induced seismic activity	Exclude Study Type
77	Popic (2011)	Assessment of radionuclide and metal contamination in a thorium rich area in Norway	Exclude Intervention (Mineral)
78	Bromstad (2017)	The characterization, mobility, and persistence of roaster-derived arsenic in soils at Giant Mine, NWT	Exclude Intervention (Mining)
79	ForsstrÃ¶m (1954)	The Swedish mining industry in 1953	Exclude (Other language)
80	Kondrashov (2004)	Russian Far East forest disturbances and socio-economic problems of restoration	Exclude Population (Subject)
81	Anderson (2006)	Balancing native grassland conservation with economic activity	Exclude Population (Subject)
82	Voutilainen (1984)	OUTOKUMPU'S DEVELOPMENT TOWARDS INTERNATIONAL MINING ACTIVITIES	Exclude Population (Subject)
83	Bottge (1986)	COMPANY TOWNS VERSUS COMPANY CAMPS IN DEVELOPING ALASKA'S MINERAL RESOURCES	Exclude Population (Subject)
84	Chebotarev (1998)	Hygienic evaluation of microclimate in winze of mining and alluvial pits	Exclude (Other language)
85	Lennartsson (2013)	Development of a model for copper converting	Exclude Study Type
86	Anonymous (2005)	Inco to upgrade Thompson nickel facility	Exclude Population (Subject)
87	Kim (2017)	Assessing statistically significant heavy-metal concentrations in abandoned mine areas via hot spot analysis of portable XRF data	Exclude Population (Location)
88	Oye (2005)	Source parameters and scaling relations for mining-related seismicity within the PyhÃ¤salmi ore mine, Finland	Exclude Study Type
89	Wilkes (1995)	Assessing the toxicity of surface waters downstream from a gold mine using a battery of bioassays	Exclude Study Type
90	Begak (2016)	CHALLENGES OF THE ENVIRONMENTAL REFORM IN RUSSIA	Exclude Population (Subject)
91	Blaise (1984)	DÃ©tection Ã l'aide d'un bio-essai (Selenastrum capricornutum) des rÃ©percussions d'un rejet minier sur l'environnement aquatique: toxicitÃ© ou enrichissement en substance essentielle?	Exclude (Other language)
92	Axelson (1983)	Experiences and concerns on lung cancer and radon daughter exposure in mines and dwellings in Sweden	Exclude (Other language)
93	Soucek (2001)	Aluminum-dominated acute toxicity to the cladoceran Ceriodaphnia dubia in neutral waters downstream of an acid mine drainage discharge	Exclude Population (Location)
94	Giddings (1987)	GOLD AND TELLURIDE MINERALIZATION AT THE GOLDLUND MINE, NORTHWESTERN ONTARIO .1. ORE MINERALOGY	Exclude Comparator
95	Coleman (2007)	Measuring mining safety with injury statistics: Lost workdays as indicators of risk	Exclude Relevant Review
96	Thorpe (2017)	Metallurgy, process control and mineralogy integration at the Kittila Mine, Finland	Exclude Population (Subject)
97	Beruar (2011)	Sill pillar mining in the Main Orebody At Vale's Coleman mine	Exclude Study Type
98	Blaise (1987)	Acute Lethal Toxicity of Industrial Effluents in Quebec with Regard to the Rainbow Trout. | LA TOXICITE LETALE AIGUE DES EFFLUENTS INDUSTRIELS AU QUEBEC VIS-A-VIS DE LA TRUITE ARC-EN-CIEL	Exclude (Other language)
99	Landers (2005)	Construction Begins on Facility to Treat Runoff from Britannia Mine	Exclude Intervtion (Non-existent)
100	Booty (1992)	An expert system for water quality modelling	Exclude Study Type
101	Cohen (2016)	ALASKA CLEAN WATER ADVOCACY: Mining and Salmon Donâ€™t Mix	Exclude Study Type
102	Anonymous (2000)	Expansion would make Kidd Creek world's deepest base metals mine	Exclude Population (Subject)
103	Asmund (1985)	LONG TERM VARIATIONS GOVERNING THE SPREADING OF DISSOLVED METALS FROM MINE TAILINGS DISCHARGED INTO AN ARCTIC SILL FJORD	Exclude Comparator
104	Wilson (2016)	Beyond extractivism and alternative cosmologies: Arctic communities and extractive industries in uncertain times	Exclude Relevant Review
105	Rooney (1998)	Alaska's last link	Exclude Study Type
106	Guha (1982)	GOLD MINERALIZATION PATTERNS AT THE DOYON MINE (SILVERSTACK), BOUSQUET, QUEBEC	Exclude Study Type
107	Schneider (1991)	1991 annual report on Alaska's mineral resources	Exclude Relevant Review
108	De La Riva (2003)	Mine de rien. Les Canadiens francais et le travail minier a Sudbury, 1886-1930	Exclude (Other language)
109	Tindale (2011)	Colloidal arsenic composition from abandoned gold mine tailing leachates in Nova Scotia, Canada	Exclude Comparator
110	Pietro (2017)	Extreme spatial variability in riverine sediment load inputs due to soil loss in surface mining areas of the Lake Baikal basin	Exclude Population (Location)
111	Wagner (2006)	Hydrogeogeochemical characterization of effluent from mine waste rock, Cluff Lake, Saskatchewan	Exclude Intervention (Mineral)
112	Alldrick (1993)	An exploration application for lead isotope ratios, Stewart mining camp, northwestern British Columbia	Exclude Population (Subject)
113	Lutai (1979)	Characteristics of the combined action of the beryllium-containing dust from complex metal ores in the Far North (clinical hygienic and experimental studies)	Exclude (Other language)
114	Weech (2006)	Mercury exposure and reproduction in fish-eating birds breeding in the Pinchi Lake region, British Columbia, Canada	Exclude Intervention (Mineral)
115	Abrosimova (2017)	As and Sb in wastes of Komsomolsk gold-extraction factory: results of investigation of water-wastes-bacteria interaction	Exclude Comparator
116	Bandowe (2010)	Polycyclic aromatic hydrocarbons (PAHs) and their oxygen-containing derivatives (OPAHs) in soils from the Angren industrial area, Uzbekistan	Exclude Population (Location)
117	Chebotarev (1998)	Sanitary evaluation of microclimate conditions at the ore mining and alluvial pits sites	Exclude (Other language)
118	Lee (2009)	Enhancement of arsenic mobility by indigenous bacteria from mine tailings as response to organic supply	Exclude Population (Location)
119	Popic (2012)	Ecological transfer of radionuclides and metals to free-living earthworm species in natural habitats rich in NORM	Exclude Intervention (Mineral)
120	Ayras (1997)	Regional patterns of heavy metals (Co, Cr, Cu, Fe, Ni, Pb, V and Zn) and sulphur in terrestrial moss samples as indication of airborne pollution in a 188,000 km(2) area in northern Finland, Norway and Russia	Exclude Population (Subject)
121	Laneuville (2014)	Ontology and Inuit territoriality in a mining context in Qamani'tuaq (Baker Lake) in Nunavut | Ontologie et territorialitÃ© inuit en contexte d'exploitation miniÃ¨re Ã Qamani'tuaq (Baker Lake) au Nunavut	Exclude (Other language)
122	Popova (1997)	Heavy metal contamination in freshwater fish from the border region between Norway and Russia	Exclude Population (Subject)
123	Lockhart (1992)	Presence and implications of chemical contaminants in the freshwaters of the Canadian Arctic	Exclude Relevant Review
124	O'Faircheallaigh (2012)	Economic Risk and Mineral Taxation on Indigenous Lands	Exclude Relevant Review
125	Elberling (2003)	Applying foraminiferal stratigraphy as a biomarker for heavy metal contamination and mining impact in a fiord in West Greenland	Exclude Comparator
126	Shtukaturov (1976)	Comparative Analysis of the Technical Level of Soviet and Foreign Open-Pit Iron Mines. | SRAVNITEL'NYI ANALIZ TEKHNICHESKOGO UROVNYA OTECHESTVENNYKH I ZARUBEZHNYKH ZHELEZORUDNYKH KAR'EROV	Exclude (Other language)
127	Lutjen (1973)	MINING IN NORTHWEST EUROPE	Exclude Relevant Review
128	MarquÃ¨s (2017)	Concentrations of polycyclic aromatic hydrocarbons and trace elements in Arctic soils: A case-study in Svalbard	Exclude Intervention (Mineral)
129	Brundenius (2003)	Technological change and the environmental imperative: Challenges to the copper industry	Exclude Population (Subject)
130	Nikitina (2014)	Mineral resource dilemma: How to balance the interests of Government, local communities and abiotic nature	Exclude Relevant Review
131	Pakhomov (2016)	Prospects for development in the mining industry in the Western Yakutia	Exclude (Other language)
132	Arocena (2010)	Initial Soil Development Under Pioneer Plant Species in Metal Mine Waste Deposits	Exclude Population (Location)
133	Dement'yev (2003)	Mining production and mining education in the Ural	Exclude Population (Subject)
134	Fortin (2012)	Development of a risk-based inspection system for the mining and metals industry	Exclude Population (Subject)
135	Sidenko (2005)	Geochemical and mineralogical zoning of high-sulfide mine-waste at the Berikul mine-site, Kemerovo region, Russia	Exclude Comparator
136	Martin (2003)	Post-Depositional Behavior of Cu in a Metal-Mining Polishing Pond (East Lake, Canada)	Exclude Comparator
137	Shilts (1996)	Effects of acid mine effluent on sediment and water geochemistry, Ruttan Cu-Zn mine	Exclude Study Type
138	Bennett (2007)	Bioenergetics and growth of young-of the-year northern pike (Esox lucius) and burbot (Lota lota) exposed to metal mining effluent	Exclude Intervention (Mineral)
139	Bullock (2018)	Indigenous capacity for collaboration in Canadaâ€™s energy, forestry and mining sectors: research metrics and trends	Exclude Relevant Review
140	Arsene-Ploetze (2018)	Adaptation in toxic environments: comparative genomics of loci carrying antibiotic resistance genes derived from acid mine drainage waters	Exclude Population (Location)
141	Furman (2006)	Risk Assessment Test for Lead Bioaccessibility to Waterfowl in Mine-Impacted Soils	Exclude Population (Location)
142	LeBlond (2001)	Toxicity assessment of total dissolved solids in effluent of Alaskan mines using 22-h chronic MicrotoxÂ® and Selenastrum capricornatum assays	Exclude Comparator
143	Smirnov (1994)	EFFECT OF ENVIRONMENTAL-POLLUTION ON THE FRACTIONAL COMPOSITION OF LOW-MOLECULAR-WEIGHT PEPTIDES FROM DIFFERENT TISSUES OF THE WHITEFISH	Exclude (Other language)
144	Townshend (2014)	THE DUTY TO CONSULT AND ACCOMMODATE ABORIGINAL PEOPLES: A PRIMER FOR ONTARIO SURVEYORS WORKING IN RESOURCES DEVELOPMENT	Exclude Population (Subject)
145	Siegel (1985)	Indicator plant-soil mercury patterns in a mercury-rich mining area of British Columbia	Exclude Intervention (Mineral)
146	Melnichenko (1976)	Working conditions of miners handling explosives containing trinitrotoluene and prevention of their poisonings (Russian)	Exclude (Other language)
147	Wilson (1991)	Tailings management in the Canadian arctic. Echo Bay's lupin mine	Exclude Population (Subject)
148	Yeend (1990)	Gold placers, geomorphology, and paleo-drainage of Eureka Creek and Tofty areas, Alaska	Exclude Relevant Review
149	Ahlmark (1964)	PRESENT STATUS OF SILICOSIS IN SWEDEN. | DEN AKTUELLA SILIKOSSITUATIONEN I SVERIGE	Exclude (Other language)
150	Levings (1976)	Industrial disruption of invertebrate communities on beaches in Howe Sound, B.C	Exclude Comparator
151	Burtsev (2018)	Determination of parameters and areas of use of permanent trenches laid on the part of opencast mining flanks	Exclude (Other language)
152	Chan (2003)	Comparison of Four Sesbania Species to Remediate Pb/Zn and Cu Mine Tailings	Exclude Population (Location)
153	Chernen'kova (2009)	Assessment of Forest Biodiversity in the Zone Exposed to the Infl uence of the Mining Integrated Plant Severonikel	Exclude (Other language)
154	ForsstrÃ¶m (1955)	The production of Swedish mines and metallurgical plants in 1954	Exclude Study Type
155	Dunn (2016)	Contaminated soils sources, properties and impacts	Exclude Study Type
156	available (2012)	12th International Multidisciplinary Scientific GeoConference and EXPO, SGEM 2012, Volume 1	Exclude Relevant Review
157	Glozier (2002)	Assessing metal mine effects using benthic invertebrates for Canada's environmental effects program	Exclude Intervention (Mineral)
158	Lutay (1977)	Working conditions and problems relating to epidemiology of silicosis at the ore mining enterprises of non ferrous metallurgy of Eastern Siberia, the far east and extreme north	Exclude (Other language)
159	Martin (1982)	Depletion and Natural Resources	Exclude Population (Subject)
160	Tkachev (2017)	Cultural landscape formation within the Ural-Mugodzhary Region in the Late Bronze Age: Development of copper ore resources and a strategy of adaptation to the mountain-steppe ecosystem	Exclude (Other language)
161	Burt (1987)	(Technology On The Frontier: Mining In Old Ontario)	Exclude Population (Date)
162	Voinov (2004)	Understanding Human and Ecosystem Dynamics in the Kola Arctic: A Participatory Integrated Study	Exclude Study Type
163	Zilenina (2017)	Study of problem of waste chemical current sources in Russia and in European countries	Exclude Intervention (Mining)
164	Wickland (2005)	Self-weight consolidation of mixtures of mine waste rock and tailings	Exclude Population (Subject)
165	Algebraistova (2017)	Flow sheet and reactant treatment for lead-zinc ore bulk flotation	Exclude (Other language)
166	Brienne (2000)	Selenium release and removal from the Red Dog mine operation	Exclude Relevant Review
167	Proceedings of the 31st... (2004)	Proceedings of the 31st Annual Aquatic Toxicity Workshop: October 24 to 27, 2004, Charlottetown, Prince Edward Island	Exclude Study Type
168	Timokhin (1982)	Industrial hygiene of miners in the Far North | Gigiena truda gornorabochikh Kra_nego Severa	Exclude (Other language)
169	Whyte (1987)	Geochemical Alteration Associated with the Selbaie Copper-Zinc-Silver Deposit	Exclude Comparator
170	Manansala (1987)	Deep seabed mining	Exclude Population (Location)
171	Ponomarev (2017)	Sovrudnik mining company: Long-term balanced growth strategy Information about authors	Exclude (Other language)
172	Sharma (2012)	Applications of osmium and iridium as biogeochemical tracers in the environment	Exclude Relevant Review
173	Shulkin (2014)	Infl uence of mining activity on the chemical composition of water ecosystems	Exclude (Other language)
174	Lightfoot (2005)	Geology and geochemistry of the sudbury igneous complex, Ontario, Canada: Origin of nickel sulfide mineralization associated with an impact-generated melt sheet	Exclude Comparator
175	Desbarats (2011)	Geochemistry of mine waters draining a low-sulfide, gold-quartz vein deposit, Bralorne, British Columbia	Exclude Comparator
176	Kock (2006)	Geomicrobiological investigation of two different mine waste tailings generating acid mine drainage	Exclude Population (Location)
177	Anonymous (1999)	New discoveries at the Red Dog zinc-lead deposit	Exclude Study Type
178	available (2012)	Outokumpu's Kemi mine set to double production | Bergwerk Kemi von outokumpu verdoppelt produktion	Exclude Population (Subject)
179	Berube (1984)	INFLUENCE OF THE MINERALOGIC COMPOSITION OF ORE IN THE OPERATIONAL PERFORMANCES OF GRINDING AND FLOTATION OF THE NUMBER 1 CONCENTRATOR AT MINES-GASPE (MURDOCHVILLE, QUEBEC)	Exclude (Other language)
180	Cherry (1983)	MACASSA MINE, KIRKLAND LAKE	Exclude Relevant Review
181	Elphick (2018)	Application of innovative techniques for investigation of cause studies in environmental effects monitoring for metal mines in Canada: Need for technical guidance	Exclude Study Type
182	Breffle (2013)	Socioeconomic Evaluation of the Impact of Natural Resource Stressors on Human-Use Services in the Great Lakes Environment: A Lake Michigan Case Study	Exclude Intervention (Mining)
183	Sondergaard (2013)	Modelling atmospheric bulk deposition of Pb, Zn and Cd near a former Pb-Zn mine in West Greenland using transplanted Flavocetraria nivalis lichens	Exclude Study Type
184	Day (1967)	CLOSURE OF THE BELL ISLAND IRON ORE MINES	Exclude Relevant Review
185	Fashola (2016)	Heavy metal pollution from gold mines: environmental effects and bacterial strategies for resistance	Exclude Relevant Review
186	Nirola (2016)	Remediation of metalliferous mines, revegetation challenges and emerging prospects in semi-arid and arid conditions	Exclude Relevant Review
187	Brooks (2018)	An integrative biological effects assessment of a mine discharge into a Norwegian fjord using field transplanted mussels	Exclude Intervention (Mineral)
188	Hogan (2014)	Biosurfactant complexation of metals and applications for remediation	Exclude Study Type
189	Elberling (2001)	Reactivity of covered sulfidic waste near Maarmorilik in West Greenland	Exclude Intervention (Mineral)
190	Huertas (2012)	Characterization of airborne particles in an open pit mining region	Exclude Population (Location)
191	Demenchuk (2016)	POLLUTION ASSESSMENT OF TRANSBOUNDARY WATERBODIES OF THE KALININGRAD REGION BY HEAVY METALS AND BIOGENIC SUBSTANCES	Exclude Intervention (Mineral)
192	Kalinowski (2004)	Microbial leaching of uranium and other trace elements from shale mine tailings at Ranstad	Exclude Intervention (Mining)
193	Tuusjarvi (2013)	Tracking changes in the global impacts of metal concentrate acquisition for the metals industry in Finland	Exclude Relevant Review
194	Galvez-Cloutier (2003)	Retention of heavy metals in the post '96 flood sediment layer deposited in the Saguenay River, Quebec, Canada	Exclude Population (Subject)
195	Taschereau (2000)	Arsenic in mine tailings - The Chimo mine case study	Exclude Comparator
196	Werniuk (1997)	Miracle on Opap Lake	Exclude Population (Subject)
197	Henriksen (1998)	Hunters coping with miners. A brief history of Innu mobilization against exploitation	Exclude Relevant Review
198	Stine (1986)	TAILINGS DISPOSAL IN AN ALPINE ENVIRONMENT	Exclude Population (Location)
199	Za_tseva (1980)	Experience with the sanitary improvement of the working conditions for workers in contact with mercury in gold-dressing plants | Opyt ozdorovleniia uslovi_ truda rabochikh, soprikasaiushchikhsia s rtut'iu, na zolotoobogatitel'nykh fabrikakh	Exclude (Other language)
200	Hong (1988)	Biological benificiation of an Alaskan ore	Exclude Intervention (Mineral)
201	available (1981)	Major conservation study to determine future Arctic region	Exclude Intervention (Mining)
202	Durand (1987)	Experimental Mine of Loussavaara at Kiruna (Sweden). | LA MINE EXPERIMENTALE DE LUOSSAVAARA A KIRUNA (SUEDE)	Exclude (Other language)
203	Siurin (2014)	Occupational morbidity among miners engaged into contemporary method of extracting copper-nickel ores in Kola Transpolar regions	Exclude (Other language)
204	Golik (2017)	Mining industry - The basis for sustainable development of North Ossetia-Alania	Exclude (Other language)
205	Nelsen (2010)	Sustainable socio-economic development in mining communities: north-central British Columbia perspectives	Exclude Relevant Review
206	Desbarats (2005)	Temporal variation in discharge chemistry and portal flow from the 8-Level adit, Lynx Mine, Myra Falls Operations, Vancouver Island, British Columbia	Exclude Comparator
207	Yamaji (2016)	Root fungal endophytes enhance heavy-metal stress tolerance of Clethra barbinervis growing naturally at mining sites via growth enhancement, promotion of nutrient uptake and decrease of heavy-metal concentration	Exclude Population (Subject)
208	Bradley (1980)	Modelling mining. Open pit copper production in British Columbia	Exclude Study Type
209	Ellis (1995)	Review of 23 years of STD: Island Copper Mine, Canada	Exclude Relevant Review
210	Herbert (2006)	Hills of silver - The Yukon's mighty Keno Hill mine	Exclude Study Type
211	Galley (2001)	Developing a new national strategy for mineral deposits research in Canada	Exclude Relevant Review
212	Minenko (1992)	Metallurgical works and peasantry: problems of social organization of industry in Russia and Sweden in early-industrial period: collection of research works	Exclude (Other language)
213	Badri (2013)	A new practical approach to risk management for underground mining project in Quebec	Exclude Intervention (Mineral)
214	VÃ¤isÃ¤nen (2004)	Groundwater and factors affecting its quality: Examples from the Rovaniemi district of Northern Finland and western Nicaragua	Exclude Population (Location)
215	Andersson (2013)	Steel eco-cycle' - A Swedish cross-pollination environmental research program	Exclude Intervention (Mineral)
216	available (1976)	Submersible pumps play major role in reactivating Northern Ontario gold mine	Exclude Population (Subject)
217	Gignac (1998)	Remote mining in the Canadian Arctic - The Falconbridge Limited Raglan experience	Exclude Study Type
218	Mariano (2012)	Rare Earth Mining and Exploration in North America	Exclude Population (Location)
219	Sutulov (1986)	COPPER SUPPLY OUTLOOK FOR THE 1980'S	Exclude Population (Subject)
220	Yacoob (2013)	Examining Model Predictions of Zinc and Copper Aqueous Speciation and Freshwater Ecotoxicity: Case Study of Ross Lake, Flin Flon, Manitoba, Canada	Exclude Comparator
221	Kudasheva (2011)	Osteopenia in workers engaged into mining industry	Exclude (Other language)
222	available (2013)	2013 2nd International Conference on Energy and Environmental Protection, ICEEP 2013	Exclude Study Type
223	Contamination of underground waters with metals at plants of the mining and metallurgical complex in Middle Ural region	SEDIMENT TOXICITY IN LAKES ALONG THE RIVER KOLBACKSAN, CENTRAL SWEDEN	Exclude Intervention (mining)
224	Anonymous (1999)	Sumitomo to explore underground gold deposit in Alaska	Exclude Study Type
225	Yeend (1991)	Gold placers of the Circle district, Alaska - past, present, and future	Exclude Relevant Review
226	Tarbaev (2013)	Mineral resources are the basis of industrial development of Komi Republic	Exclude (Other language)
227	Groves (2007)	Analysis of fatalities and injuries involving mining equipment	Exclude Population (Location)
228	Anonymous (2002)	Red Lake increases gold output	Exclude Population (Subject)
229	Bullis (2001)	Gold deposits, exploration realities, and the unsustainability of very large gold producers	Exclude Relevant Review
230	Peacey (2003)	Metal Mine Tailings and Sludge CO-Deposition in a Tailings Pond	Exclude Comparator
231	Edinger (2012)	Gold Mining and Submarine Tailings Disposal Review and Case Study	Exclude Population (Location)
232	Stammler (2016)	Resources, Rights and Communities: Extractive Mega-Projects and Local People in the Russian Arctic	Exclude Intervention (Mineral)
233	Brandt (1987)	Environmental Impacts of an Old Mine Tailings Deposit - Modelling of Water Balance, Alkalinity and pH	Exclude Study Type
234	Johnson (1974)	COPPER-NICKEL SULFIDES IN A LAYERED ULTRAMAFIC BODY, RENZY MINE, SOUTHWESTERN QUEBEC	Exclude Study Type
235	Singhal (2012)	Canadian & American Mines Handbook Water in Mineral Processing	Exclude Study Type
236	Kastelic (1978)	GROUND PREPARATION FOR ALASKAN GOLD MINING VENTURES	Exclude Intervention (Mining)
237	Litvinenko (2017)	Post-soviet period changes in resource utilization and their impact on population dynamics in chukotka autonomous Okrug (Russia)	Exclude Relevant Review
238	Antoninova (2012)	Geoecological Estimation of Land and Water Utilization in the Ural Natural and Technogenic Mineral Resource Exploitation Areas	Exclude Study Type
239	Asmund (1994)	Managing the environment at the Black Angel Mine, Greenland	Exclude Relevant Review
240	Prudhomme (1988)	INDUSTRIAL MINERALS IN CANADA - DEVELOPMENT TRENDS AND RECENT INITIATIVES AT ENERGY, MINES AND RESOURCES CANADA	Exclude Intervention (Mining)
241	Duhaime (2005)	An inventory of abandoned mining exploration sites in Nunavik, Canada	Exclude Study Type
242	Brachman (2017)	A new laboratory apparatus for measuring leakage through geomembrane holes beneath mine tailings	Exclude Population (Subject)
243	Kelly (2008)	Assessment of Metal Attenuation in a Natural Wetland System Impacted by Alkaline Mine Tailings, Cobalt, Ontario, Canada	Exclude Intervention (Mining)
244	available (2017)	GEOTECHNICAL PRACTICE FOR STABILITY IN OPEN PIT MINING, PROCEEDINGS OF THE 2ND INTERNATIONAL CONFERENCE ON STABILITY IN OPEN PIT MINING, VANCOUVER, BC, NOV 1-2 1971	Exclude Study Type
245	Anon (1982)	EXPANSION AT SIILINJARVI	Exclude Intervention (Mining)
246	available (2014)	14th International Multidisciplinary Scientific Geo-Conference and Expo 2014: Science and Technologies in Geology, Exploration and Mining	Exclude Study Type
247	Corral (2009)	Gold mining: Formation and resource estimation, economics and environmental impact	Exclude Population (Location)
248	Davis (2006)	Mineral-induced lung disease in modern industry: Part 1: Pneumoconioses caused by particles and fibers	Exclude Intervention (Mineral)
249	Stenis (2011)	Optimization of Mining by Application of the Equality Principle	Exclude Outcome
250	Langston (2013)	Mining the boreal north	Exclude Relevant Review
251	Bortnikova (2018)	Characterization of a gold extraction plant environment in assessing the hazardous nature of accumulated wastes (Kemerovo region, Russia)	Exclude Intervention (Mining)
252	Hoekzema (1986)	PLACER GOLD SAMPLING IN AND NEAR THE CHUGACH NATIONAL FOREST, ALASKA	Exclude Intervention (Mineral)
253	Benarchid (2018)	Application of Quebec recycling guidelines to assess the use feasibility of waste rocks as construction aggregates	Exclude Comparator
254	Vlokh (2016)	Development prospects for Kachkanar Mining and Processing Integrated Works	Exclude (Other language)
255	Baker (1978)	ECOPHYSIOLOGICAL ASPECTS OF ZINC TOLERANCE IN SILENE MARITIMA WITH	Exclude Intervention (Mining)
256	Ellis (2003)	The precautionary principle and environmental monitoring	Exclude Study Type
257	Ghomshei (2000)	Hydrochemical and stable isotope assessment of tailings pond leakage, Nickel Plate Mine, British Columbia	Exclude Study Type
258	Anonymous (2000)	Inco to develop nickel deposit in Ontario	Exclude Population (Subject)
259	Flinn (1954)	Scandinavian iron ore mining and the British steel industry	Exclude Study Type
260	Kalinin (2013)	Changes, made in 2011 in Russian mining legislation	Exclude (Other language)
261	Arakcheev (2012)	A4: Information and analytical systems in management of natural resources: Problems and solutions	Exclude Population (Subject)
262	Laforce (2010)	The evolution of mining regimes in Canada: Emergence of the new forms of regulation and their implications | L'Ã©volution des rÃ©gimes miniers au canada: L'Ã©mergence de nouvelles formes de rÃ©gulation et ses implications	Exclude (Other language)
263	Sengupta (1988)	Mineral-Resource Development Policy in Arctic Alaska	Exclude Population (Subject)
264	Anokhin (2014)	Methodology of accounting for effect of ore and host rock damage ratio on seismic risk	Exclude (Other language)
265	available (2006)	7th International Conference on Acid Rock Drainage 2006, ICARD - Also Serves as the 23rd Annual Meetings of the American Society of Mining and Reclamation	Exclude Study Type
266	Condon (2006)	Geochemical and geotechnical characteristics of filter-pressed tailings at the Greens Creek Mine, admiralty Island, Alaska	Exclude Relevant Review
267	Dimitriu (2010)	Impact of reclamation of surface-mined boreal forest soils on microbial community composition and function	Exclude Intervention (Mining)
268	Collings (1984)	INDUSTRIAL MINERALS IN CANADA: AN UPDATE OF PROBLEMS FACING THE INDUSTRY	Exclude Relevant Review
269	Gudkov (2012)	Heap bioleaching of gold-bearing refractory ores	Exclude Population (Subject)
270	Grekhnev (2015)	Conservation as the method of disposal areas reclamation under climatic conditions in the south of the Russia's Far East	Exclude (Other language)
271	Deeter (2008)	The Cost of Pebble Mine	Exclude Population (Subject)
272	Fritze (1991)	Forest soil microbial response to emissions from an iron and steel works	Exclude Intervention (Mining)
273	Moncur (2006)	Spatial variations in water composition at a northern Canadian lake impacted by mine drainage	Exclude Comparator
274	Norviit (1962)	Rehabilitation activity in the Boliden Company mines	Exclude (Other language)
275	Alam (2012)	Optimization of digestion parameters for analysing the total sulphur of mine tailings by inductively coupled plasma optical emission spectrometry	Exclude Population (Subject)
276	Dave (1986)	GEOPHYSICAL AND BIOHYDROGEOCHEMICAL INVESTIGATIONS OF AN INACTIVE SULPHIDE TAILINGS BASIN, NORANDA, QUEBEC, CANADA	Exclude Comparator
277	Hunter (2014)	Pebble Mine Project Could Destroy Salmon's Habitat	Exclude Study Type
278	Anonymous (2012)	Brucejack Mining Camp Wastewater Treatment System Project	Exclude Study Type
279	Kiku (2003)	Risk of the incidence of urinary tract diseases in industrial centers of the Maritime Territory | Risk rasprostraneniia zabolevaniÃ­ mochevydelitel'noi sistemy v promyshlennykh tsentrakh Primorskogo kraia	Exclude (Other language)
280	Kullerud (2011)	Sustainability: A green Arctic	Exclude Study Type
281	Novoselov (2016)	Conflicts management in natural resources use and environment protection on the regional level	Exclude Population (Subject)
282	available (2011)	8th International Mining Geology Conference 2011, Proceedings	Exclude Study Type
283	Qvarfort (1992)	The high occurrence of arsenic in macadam products from an iron mine in central Sweden: Significance for environmental contamination	Exclude Population (Subject)
284	Avdeev (2013)	Training of specialists for russian mining industry in Transbaikalia State University	Exclude (Other language)
285	Pedersen (1995)	Effects of changing environmental rules: Kitsault molybdenum mine, Canada	Exclude Relevant Review
286	Spanjer (2005)	Behavioral responses of bats to gates at eaves and mines	Exclude Intervention (Mineral)
287	Macdonald (2015)	Forest restoration following surface mining disturbance: challenges and solutions	Exclude Relevant Review
288	Cook (1983)	PLACE MINING IN ALASKA	Exclude Intervention (Mining)
289	Morgenstern (2002)	Jobs versus the Environment: An Industry-Level Perspective	Exclude Intervention (Mining)
290	Tarasenko (2005)	ABOUT TASKS OF RUSSIA MINING AND METALLURGICAL TRADE UNION UNDER CONDITIONS OF CHANGES IN SOCIAL POLICY OF THE STATE	Exclude (Other language)
291	Bortnikova (2016)	The combination of geoelectrical measurements and hydro-geochemical studies for the evaluation of groundwater pollution in mining tailings areas	Exclude Comparator
292	Wotton (1986)	THE EFFECT OF NICKEL AND COPPER DEPOSITION FROM A MINING AND SMELTING COMPLEX ON CONIFEROUS REGENERATION IN THE BOREAL FOREST OF NORTHERN MANITOBA	Exclude Population (Subject)
293	Aho (2002)	An examination of resource transportation alternatives in Northwest Alaska	Exclude Outcome
294	Tse (2012)	Selenium speciation and localization in chironomids from lakes receiving treated metal mine effluent	Exclude Intervention (Mineral)
295	Placencia-Gomez (2010)	Integrated geophysical and geochemical study on AMD generation at the Haveri Au-Cu mine tailings, SW Finland	Exclude Study Type
296	Kolotov (2003)	Chlorophyll content as a primary indicator of the environment degradation due to contamination with heavy metals	Exclude Relevant Review
297	Reed (1981)	The airborne electromagnetic discovery of the Detour zinc- copper- silver deposit, northwestern Quebec	Exclude Population (Subject)
298	Syurin (2015)	OCCUPATIONAL HEALTH HAZARDS ARISING DURING MINING AND PROCESSING OF APATITE ORES IN KOLA HIGH NORTH	Exclude (Other language)
299	Beamish (1975)	An exmination of the possible effects of Sudbury nickel mining and smelting operations on fishes and the water chemistry of lakes within the Whitefish Lake Indian Reserve	Exclude Population (Subject)
300	Ojala (2015)	Mining Sapmi: Colonial Histories, Sami Archaeology, and the Exploitation of Natural Resources in Northern Sweden	Exclude Relevant Review
301	Levesque (1983)	Cubanite from Chibougamau, Quebec	Exclude Intervention (Mineral)
302	Anon (1982)	RAUTUVAARA AND HANNUKAINEN MINES	Exclude Study Type
303	Taylor (1999)	A hazards analysis program for spill prevention and contingency planning	Exclude Intervention (Mineral)
304	Pope (1983)	GOLD MINING IN ONTARIO	Exclude Population (Subject)
305	Zver'kov (1976)	Experience in controlling vibration disease at "Pechenga Nickel" Combine mines	Exclude (Other language)
306	Forrest (2010)	Swedish gold	Exclude Study Type
307	Autoertin (2006)	Investigations of layered cover systems acting as oxygen barriers to limit acid mine drainage	Exclude Outcome
308	Santisi (2010)	Copper, Gold and Salmon: Toxic Concerns Surround Pebble Mine Project in Alaska's Bristol Bay	Exclude Study Type
309	Brooks (1982)	Pollution by arsenic in a gold-mining district in Nova Scotia	Exclude Comparator
310	Yuval (1996)	DC resistivity and IP methods in acid mine drainage problems: Results from the Copper Cliff mine tailings impoundments	Exclude Study Type
311	Sternal (2017)	The impact of submarine copper mine tailing disposal from the 1970s on Repparfjorden, northern Norway	Exclude Comparator
312	Tarakanovskij (2002)	Gold mining industry of Russia: Necessity of fixing the positive tendencies	Exclude (Other language)
313	Bell (1975)	SOME RECENT EXPERIENCES IN THE TREATMENT OF ACIDIC, METAL-BEARING MINE DRAINAGES	Exclude Intervention (Mining)
314	Zhang (2018)	Digital mapping and spatial characteristics analyses of heavy metal content in reclaimed soil of industrial and mining abandoned land	Exclude Population (Location)
315	Howatson (1979)	Mining ( Vancouver Island)	Exclude Study Type
316	Shukin (1981)	Quebec Cartier-Mount Wright tailings disposal	Exclude Comparator
317	Moiseenko (2009)	Anthropogenic transformations of the Arctic ecosystem of Lake Imandra: Tendencies for recovery after long period of pollution	Exclude Relevant Review
318	Beckett (1982)	Lichens and Mosses as Monitors of Industrial Activity Associated with Uranium Mining in Northern Ontario, Canada--Part 3: Accumulations of Iron and Titanium and their Mutual Dependence	Exclude Intervention (Mineral)
319	St Clair (1974)	Lung cancer mortality in LKAB's mines at Malmberget | LUNGCANCERDODLIGHET VID LKAB:S GRUVOR I MALMBERGET	Exclude (Other language)
320	J (2001)	Using airborne magnetic and electromagnetic data to monitor mine tailings in Copper Cliff, Northern Ontario	Exclude Comparator
321	Sukhoi Log--One of the... (1995)	Sukhoi Log--One of the world's largest underdeveloped gold resources	Exclude Intervention (Mining)
322	Kemov (2011)	The effect of Â«tailing storehouseÂ» of Mikhailosky Mining Enterprise on adjoining agrocenoses	Exclude (Other language)
323	Anon (1977)	DEVELOPMENTS IN WESTERN CANADA	Exclude Intervention (Mineral)
324	Johnson (1984)	GOLD PLACER MINING IN ALASKA AND SEDIMENT DISCHARGE	Exclude Study Type
325	Malina (2017)	Drainage system at Lebedinsky GOK	Exclude (Other language)
326	Dixit (1993)	Acidification and metal contamination in Whitepine Lake (Sudbury, Canada): A paleolimnological perspective	Exclude Comparator
327	Lewis (2000)	Poirier Site Reclamation program	Exclude Comparator
328	PUMP IS KEY TO ENERGY-SAVING... (1988)	PUMP IS KEY TO ENERGY-SAVING AT THE MACASSA GOLD MINE	Exclude Study Type
329	Moncur (2005)	Release, transport and attenuation of metals from an old tailings impoundment	Exclude Comparator
330	Andersson (2018)	Geochemistry of a copper mine tailings deposit in Repparfjorden, northern Norway	Exclude Study Type
331	Odhiambo (1996)	Transport and fate of mine tailings in a coastal fjord of British Columbia as inferred from the sediment record	Exclude Comparator
332	Spiro (2013)	Lacustrine sediments and lichen transplants: two contrasting and complimentary environmental archives of natural and anthropogenic lead in the South Urals, Russia	Exclude Population (Subject)
333	Vu (1987)	STRUCTURE OF THE FERDERBER GOLD DEPOSIT, BELMORAL MINES LTD, VAL-D-OR, QUEBEC	Exclude Population (Subject)
334	Ericsson (2007)	Searching for optimum mining	Exclude Population (Subject)
335	Liberda (2015)	Mining in subarctic Canada: Airborne PM2.5 metal concentrations in two remote First Nations communities	Exclude Intervention (Mineral)
336	Akhmediyanov (2014)	Mining-technical recultivation of uchaly open pit, using dehydrated concentration tailings	Exclude (Other language)
337	Anonymous (2009)	U.S. Supreme Court clears the way for Kensington gold mine	Exclude Study Type
338	Crowder (1989)	Metal contamination in sediments and biota of the Bay of Quinte, Lake Ontario, Canada	Exclude Intervention (Mining)
339	Dedenko (2012)	On the question of forest land reclamation of anthropogenic-cretaceous landscape of CFD	Exclude (Other language)
340	Saywell (1958)	METALS AND MEN - THE STORY OF CANADIAN MINING - LEBOURDAIS,DM	Exclude Study Type
341	Diment (1987)	FLY IN/FLY OUT PRACTICE AT CANADIAN MINES	Exclude Study Type
342	Pedersen (1993)	The early diagenesis of submerged sulphide-rich mine tailings in Anderson Lake, Manitoba	Exclude Intervention (Mining)
343	available (2013)	2nd International Conference on Energy, Environment and Sustainable Development, EESD 2012	Exclude Study Type
344	Zheglova (2009)	Occupational risk and health disorders criteria in metal mining industry workers	Exclude (Other language)
345	Buchanan (1982)	A government inquiry into mine waste disposal at Island Copper mine	Exclude Comparator
346	Betournay (2001)	Decommissioning shallow mine workings in permafrost terrains	Exclude Study Type
347	Sperling (1988)	Dewatering the overburden at Highland Valley Copper	Exclude Population (Subject)
348	Bankhead (2011)	Salmon or Gold	Exclude Study Type
349	Kay (2013)	Evolution of microbial â€œstreamerâ€ growths in an acidic, metal-contaminated stream draining an abandoned underground copper mine	Exclude Population (Location)
350	Ranangen (2018)	Exploring corporate social responsibility practice versus stakeholder interests in Nordic mining	Exclude Relevant Review
351	Widmark (1979)	CONDITIONS FOR A FEASIBLE EXPANSION OF THE BOLIDEN COPPER DEPOSIT IN AITIK, SWEDEN	Exclude Study Type
352	Bocharov (2017)	THE IMPACT OF MINING ON GROUNDWATER STAROOSKOL-GUBKINSKY DISTRICT OF THE KMA	Exclude (Other language)
353	Mitchell (1985)	Acute toxicity of mine tailings to four marine species	Exclude Study Type
354	Dubnie (1972)	SURFACE MINING PRACTICE IN CANADA	Exclude Population (Subject)
355	Korkka-Niemi (1999)	Contaminative tailings drainage impact on groundwater at Hitura, Finland	Exclude Comparator
356	Nahir (2000)	Case study: Development of a rehabilitation plan for the abandoned Arctic Gold and Silver mine site	Exclude Comparator
357	available (2005)	Defining sustainable development: Not as easy as it sounds	Exclude Study Type
358	Dusseault (1984)	SWELLING CLAYS AND POST-RECLAMATION MINE SUBSIDENCE IN ALBERTA	Exclude Intervention (Mineral)
359	Kujanpaa (1989)	Finland's Kemi chromite deposit	Exclude Intervention (Mining)
360	Lamzin (2002)	Features of extensive deposit mining in the Oktyabrsky mine	Exclude Intervention (Mining)
361	Schmidt (2012)	Geologic processes influence the effects of mining on aquatic ecosystems	Exclude Population (Location)
362	Azcue (1994)	Role of sediment porewater in the cycling of arsenic in a mine-polluted lake	Exclude Comparator
363	Placencia-GÃ³mez (2015)	Spectral induced polarization (SIP) response of mine tailings	Exclude Intervention (Mining)
364	Reimann (1999)	Comparison of plant and precipitation chemistry in catchments with different levels of pollution on the Kola Peninsula, Russia	Exclude Intervention (Mining)
365	Baresel (2009)	Diffuse subsurface zinc loads from mining areas in the DalÃ¤lven River Basin, Sweden	Exclude Comparator
366	Anon (1982)	MINING AND MINERAL EXPLORATION IN FINLAND	Exclude Study Type
367	Betournay (2009)	Abandoned metal mine stability risk evaluation	Exclude Study Type
368	Bruce (2002)	Risk-management process for tailings control	Exclude Study Type
369	Maekinen (2013)	Sedimentation dynamics and metal loading in Lake Pyhaejaervi, Finland	Exclude Comparator
370	Parsons (2006)	Assessing and reducing risks from historical gold mine tailings in Nova Scotia, Canada	Exclude Intervention (Mineral)
371	Manyshin (1984)	State of and Prospects for Sanitation of the Working Conditions in Gold-Mining Industry. | SOSTOYANIE I PERSPEKTIVY OZDOROVLENIYA USLOVII TRUDA V ZOLOTODOBYVAYUSHCHEI PROMYSHLENNOSTI	Exclude (Other language)
372	Lloyd (1960)	TRANSPORTATION OF UNGAVA IRON ORE	Exclude Population (Subject)
373	available (2007)	Legendary Swedish iron mine reopens	Exclude Study Type
374	Chebotarev (1997)	Peculiarities of working environment in open extraction of gold sand in Far North	Exclude (Other language)
375	BergbÃ¤ck (1994)	Accumulated environmental impact: the case of cadmium in Sweden	Exclude Study Type
376	Cabral (1998)	Developments in the use of deinking residues in cover systems for acid generating mine tailings	Exclude Comparator
377	Dirszowsky (2016)	Biogeochemical evidence of eutrophication and metal contamination of Frame Lake, City of Yellowknife, Northwest Territories, Canada	Exclude Comparator
378	McMaster (2003)	Not just another day on the job - Implementation of sustainable development in the minerals industry	Exclude Study Type
379	Ma (2013)	Cross-border conflict resolution: sediment contamination dispute in Lake Roosevelt	Exclude Population (Location)
380	Doll (1984)	Nickel exposure: a human health hazard	Exclude Population (Location)
381	Elkanov (2013)	Realization of social policy at Kola Mining and Metallurgical Company	Exclude (Other language)
382	Piciacchia (1995)	Dam construction and utility corridor relocation in pit at Syncrude Canada Ltd	Exclude Study Type
383	Purvis (1996)	A review of lichens in metal-enriched environments	Exclude Relevant Review
384	Rybnikova (2018)	HYDROGEOLOGICAL INVESTIGATIONS IN MININGAT THE POST-OPERATIONAL STAGE	Exclude (Other language)
385	Beukes (2017)	Review of Cr(VI) environmental practices in the chromite mining and smelting industry - Relevance to development of the Ring of Fire, Canada	Exclude Intervention (Mining)
386	Bocking (1995)	Groundwater impacts of 66 years of base metal mining, concentrating and smelting at Falconbridge, Ontario	Exclude Comparator
387	Forest-limit fluctuation... (Airoldi)	Forest-limit fluctuation in response to land use and climate variability: A history of the alpine forest regions around Roros, Sor-Trondelag, Norway, and the social and ecological implications of past industrialization	Exclude Population (Subject)
388	Jamieson (2014)	The Legacy of Arsenic Contamination from Mining and Processing Refractory Gold Ore at Giant Mine, Yellowknife, Northwest Territories, Canada	Exclude Relevant Review
389	Anon (1987)	Garpenberg Mine. | LA MINE DE GARPENBERG	Exclude (Other language)
390	Iaroslavtsev (1980)	Data on the state of the protective function of the nasal cavity in miners in the process of adapting to undergound operations in the northern Transbaikalia | Nekotorye dannye o sostoianii zashchitno_ funktsii nosovo_ polosti u shakhterov v protsesse adaptatsii k podzemnym rabotam v usloviiakh Zaba_kal'skogo Severa	Exclude (Other language)
391	MÃ¤ntylahti (2002)	Arsenic and heavy metal concentrations in agricultural soils in South Savo province	Exclude Population (Subject)
392	Gardner (1993)	Offshore mining regulatory processes - a case study	Exclude Population (Subject)
393	Gerin-Lajoie (2002)	Remember Kirkland Lake: The Gold Miners' Strike of 1941-42, revised edition	Exclude Population (Subject)
394	Hodgson (2007)	Northern Dynasty Mines' Pebble project: A strategic resource for Alaska	Exclude Population (Subject)
395	Josephy (2008)	Northern exposures, northern risks: toxicology in Canada	Exclude Intervention (Mining)
396	Groccia (2016)	Quantifying rock mass bulking at a deep underground nickel mine	Exclude Comparator
397	Maniatis (2005)	Biological removal of arsenic from tailings pond water at Canadian mine	Exclude Comparator
398	Annels (1994)	Structural reconstruction and mineral resource evaluation at Zinkgruvan Mine, Sweden	Exclude Study Type
399	Slukovskaya (2018)	Rehabilitation of industrial barren in arctic region using mining wastes	Exclude Study Type
400	Alferiev (2017)	Mine work at Lebedinsky MPP: History, current condition and development prospects	Exclude (Other language)
401	Silva (2004)	Characterization of gold mine tailing to evaluate the arsenic and heavy metal solubility and local revegetation	Exclude (Other language)
402	Anon (1984)	OUTOKUMPU EXPANDS AT HOME AND ABROAD	Exclude Population (Subject)
403	Thomas (1992)	Arctic terrestrial ecosystem contamination	Exclude Intervention (Mining)
404	MacDowell (1991)	MacDowell, Laurel S. Remember Kirkland Lake: The History And Effects Of The Kirkland Lake Gold Miners' Strike, 1941-1942 // Review	Exclude Population (Subject)
405	Chigoeva (2018)	Concentration of heavy metals in water flows in the area of unalsky tailing dump and ardon river	Exclude (Other language)
406	Vasiliadas (1991)	Dangerous truth - interethnic competition in a northeastern Ontario goldmining center	Exclude Population (Subject)
407	Kullerud (1999)	Cl-scapolite, Cl-amphibole, and plagioclase equilibria in ductile shear zones at Nusfjord, Lofoten, Norway: Implications for fluid compositional evolution during fluid-mineral interaction in the deep crust	Exclude Intervention (Mining)
408	Banwart (1998)	Assessing mine water pollution: From laboratory to field scale	Exclude Intervention (Mining)
409	Grossman (2012)	Gold Rush Legacy: American Minerals and the Knowledge Economy: Commentary	Exclude Population (Location)
410	Nikanov (2008)	HYGIENIC ASSESSMENT OF EXPOSURE AND DETERMINATION OF ITS VALUE IN PRODUCTION OF NICKEL, COPPER AND COBALT AT MINING AND SMELTING COMPLEX IN KOLA HIGH NORTH	Exclude (Other language)
411	Azcue (1993)	Arsenic forms in mine-polluted sediments of Moira Lake, Ontario	Exclude Comparator
412	Yudelman (1984)	Canadian mineral policy debated. Industry reaction to a major federal initiative	Exclude Study Type
413	Al (1995)	Storm-water hydrograph separation of run off from the Kidd creek mine-tailings impoundment, Timmins, Ontario	Exclude Comparator
414	Gardner (1958)	MINING IN THE GREAT NORTH .3. MINERAL-RESOURCES OF THE NORTHWEST TERRITORIES AND RELATED PROBLEMS	Exclude (Other language)
415	Opekunov (2018)	Influence of the exploitation of Sibay deposit (the Southern Urals) on the transformation of metal migration in subordinate landscapes	Exclude (Other language)
416	available (2014)	Spectral Analysis and Source Parameters of Icequakes	Exclude Population (Location)
417	Bjor (2015)	A comparison between standard methods and structural nested modelling when bias from a healthy worker survivor effect is suspected: an iron-ore mining cohort study	Exclude Population (Subject)
418	Kleinmann (2007)	Dear Readers	Exclude Study Type
419	Harvey (2007)	Context of the deilmann orebody, key lake mine, Saskatchewan	Exclude Intervention (Mineral)
420	Leary (1975)	CAPITAL AND LABOR REQUIREMENTS FOR IRON ORE MINING AND BENEFICIATING	Exclude Relevant Review
421	Bergeron (2012)	Urban and industrial drivers of phytoplankton communities in Sudbury, Ontario, urban lakes	Exclude Intervention (mining)
422	O'Toole (1972)	Environmental trace element survey at a heavy metals refining site	Exclude Intervention (Mining)
423	Bersenev (2006)	V. Gavrilov. The Mining and Metallurgical Urals in the XVIIth-XXth Centuries: Selected Works	Exclude (Other language)
424	Bragina (2014)	Pedogenic processes on mining dumps (a case study of southern Kemerovo oblast)	Exclude Intervention (Mineral)
425	Straskraba (1994)	The differences in underground mines dewatering with the application of caving or backfilling mining methods	Exclude Population (Location)
426	Maceachern (1985)	GEOCHEMICAL STUDIES ON GOLD IN TILL IN NOVA SCOTIA	Exclude Comparator
427	Heikkinen (2002)	Groundwater and surface water contamination in the area of the Hitura nickel mine, Western Finland	Exclude Comparator
428	Poelzer (2015)	A Stake in Mining: Participatory Elements in Swedish Mine Development	Exclude Population (Subject)
429	Davidson (2012)	Effects of Land Cover Disturbance on Stream Invertebrate Diversity and Metal Concentrations in a Small Urban Industrial Watershed	Exclude Comparator
430	White (1981)	MANITOBA - NORTHERN MINING CENTERS PRODUCE NICKEL, COPPER, AND ZINC ORES	Exclude Study Type
431	Mustafin (2008)	Spent Deposits of Mining Industry in Trans-Ural Region as Sources of Environmental Contamination	Exclude (Other language)
432	Kikuchi (2011)	Application of phytoremediation from experimental stage to practical stage: Comparative study in the Southern part and the Northern part of the European region	Exclude Population (Location)
433	Russian Mining Giant... (2016)	Russian Mining Giant Takes Blame for Turning River Red	Exclude Study Type
434	Cristescu (2013)	Perception of Human-Derived Risk Influences Choice at Top of the Food Chain	Exclude Population (Subject)
435	Mella (1984)	COORDINATION SYSTEM IN THE WORLD'S BIGGEST UNDERGROUND MINE, LKAB KIRUNA, SWEDEN	Exclude Population (Subject)
436	Zosin (2010)	Variations in wastewater composition in the water use system of Kovdorskii Mining-and-Processing Integrated Works	Exclude Study Type
437	Dvurechenskiy (2015)	Dynamics of iron content in the soils of technogenic landscapes of forest-steppe areas in the Kuznetsk basin	Exclude Intervention (Mineral)
438	TYNAGH - IRELANDS PIONEER... (1977)	TYNAGH - IRELANDS PIONEER IN MODERN LEAD-ZINC MINING	Exclude Study Type
439	Kostryukova (2017)	IMPACT OF COPPER-ZINC SULPHIDE ORES MINING ON WATER QUALITY IN UZELGA RIVER (SOUTH URAL, RUSSIA)	Exclude Comparator
440	Nuttall (2012)	The Isukasia iron ore mine controversy: Extractive industries and public consultation in Greenland	Exclude Relevant Review
441	Percival (2014)	Mineralogy and spectral reflectance of soils and tailings from historical gold mines, Nova Scotia	Exclude Comparator
442	Leont'ev (2000)	Iron ore resources in Russia and problems in processing the titanium-magnetites	Exclude (Other language)
443	Walker (1984)	GEOCHEMICAL ENVIRONMENT OF WESTMIN RESOURCES BUTTLE LAKE MINE, VANCOUVER ISLAND, BRITISH COLUMBIA	Exclude Study Type
444	Badri (2012)	A mining project is a field of risks: A systematic and preliminary portrait of mining risks	Exclude Intervention (Mineral)
445	Dufresne (1996)	Mineral fiber content of lungs in patients with mesothelioma seeking compensation in Quebec	Exclude Intervention (Mineral)
446	Bedell (2009)	Simple mine waste management planning for successful operations in the Canadian Low Arctic	Exclude Population (Subject)
447	Bradbury (1979)	Towards an alternative theory of resource-based town development in Canada	Exclude Relevant Review
448	Dauvalter (2014)	Flow of heavy metals (Ni and Cu) in the catchment area of a subarctic lake	Exclude Study Type
449	Rodon (2013)	Rankin Inlet Raglan mine development and Inuit communities	Exclude (Other language)
450	Brooks (1972)	MINE HEALTH AND SAFETY AS AN ANALYTIC PROBLEM	Exclude Study Type
451	Pedersen (2018)	Long-term dispersion and availability of metals from submarine mine tailing disposal in a fjord in Arctic Norway	Exclude Comparator
452	Williams (2015)	Acid mine drainage and stream recovery: Effects of restoration on water quality, macroinvertebrates, and fish	Exclude Population (Location)
453	Liang (2019)	Critical loads of acidity and exceedances for 1138 lakes and ponds in the Canadian Arctic	Exclude Study Type
454	O'Kane (2006)	Choosing representative climate years for predicting long-term performance of mine waste cover systems	Exclude Study Type
455	Palace (2003)	The mobility of arsenic in a Canadian freshwater system receiving gold mine effluents	Exclude Outcome
456	Andre (2010)	Molecular genetic differentiation in earthworms inhabiting a heterogeneous Pb-polluted landscape	Exclude Population (Location)
457	Anon (2013)	Finland: Roach Samples Show Elevated Levels of Cadmium	Exclude Comparator
458	Dudley (1991)	Sorption of cadmium and copper from an acid mine waste extract by two calcareous soils: Column studies	Exclude Population (Location)
459	Anon (1986)	COPPER SUPPLY: A REVIEW AND OUTLOOK	Exclude Population (Subject)
460	Sharma-Wagner (2000)	Occupation and prostate cancer risk in Sweden	Exclude Population (Subject)
461	Le Bourdais (1957)	Metals and men; the story of Canadian mining	Exclude Study Type
462	Solin (1987)	Mining Activity of Outokumpu Outside Finland. | OUTOKUMMUN ULKOMAINEN KAIVOSTOIMINTA	Exclude (Other language)
463	Taylor (1978)	OCCUPATIONAL HEALTH AND SAFETY IN METALLURGICAL PLANTS	Exclude Study Type
464	Dedegkaev (2017)	Environmental security of mountain territories in validity areas of dressing plants	Exclude (Other language)
465	Litvin (2018)	The acid treatment of the well on Bazhenov oil formation after hydraulic fracturing operation	Exclude (Other language)
466	Lilis (1984)	Distribution of blood lead, blood cadmium, urinary cadmium, and urinary arsenic levels in employees of a copper smelter	Exclude Intervention (Mining)
467	Bain (1995)	The hydrogeochemistry of a sand aquifer affected by discharge from the nickel rim tailings, Sudbury, Ontario	Exclude Comparator
468	Mann (1986)	GRANT 265. METAL UPTAKE BY MICROORGANISMS: RETARDATION OF TOXIC HEAVY METAL DISPERSION FROM TAILING ENVIRONMENTS, ELLIOT LAKE, TIMMINS, AND SUDBURY	Exclude Intervention (Mineral)
469	Borgeson (1969)	MINING AND GEOLOGY AT SCULLY MINE	Exclude Population (Subject)
470	Lokshin (2016)	Extraction of rare-earth metals from phosphogypsum and extraction phosphorous acid, obtained during khibiny apatite concentrate processing	Exclude (Other language)
471	Zaidi (1985)	The effluent treatment processes operating at Canadian gold mills | PROCEDES ACTUELS DE TRAITEMENT DES EFFLUENTS DES MINES D'OR CANADIENNES	Exclude (Other language)
472	Zinoviev (2015)	The dynamics of the real wages of miners in Siberia in the late 19th - early 20th centuries	Exclude (Other language)
473	Abrosimova (2015)	Results of mine tailings â€“ water interaction: A column leaching study on the example of waste materials of Komsomolsky gold processing plant	Exclude Intervention (Mining)
474	Li (1973)	DRAMATIC MODERNIZATION PROGRAM IMPROVES OVERALL PRODUCTION AT JEFFREY MINE	Exclude Intervention (Mineral)
475	Lukichev (2017)	Evaluating efficiency of ecologically balanced mining technology for strategic Partomchorr deposit in the Arctic zone of Russia	Exclude (Other language)
476	BarregÃ¥rd (2005)	Exposure to Hg in the general population of Europe and the Arctic	Exclude Relevant Review
477	Tsai (2001)	A study of workers' exposures to the inhalable and 'total' aerosol fractions in the primary nickel production industry using mannequins to simulate personal sampling	Exclude (Other language)
478	Kapustin (2018)	Economic and technological aspects of sustainable development of mountain areas in the production of high-performance welding materials	Exclude (Other language)
479	Opekunova (2017)	Soil contamination in the impact zone of mining enterprises in the Bashkir Transural region	Exclude Comparator
480	Ahlbrandt (2004)	Updated United Nations Framework Classification for reserves and resources of extractive industries	Exclude Intervention (Mineral)
481	Arnekleiv (1995)	Downstream effects of mine drainage on benthos and fish in a Norwegian river: a comparison of the situation before and after river rehabilitation	Exclude Intervention (Mining)
482	Lutai (1977)	Working conditions and problems of epidemiology of silicosis in the non-ferrous metal ore-mining plants of eastern Siberia, Far East and Extreme North	Exclude (Other language)
483	Mahoney (2005)	Arsenic readily released to pore waters from buried mill tailings	Exclude Intervention (Mineral)
484	Shekov (2016)	MUSEUMIFICATION OF ABANDONED MINING-INDUSTRIAL ENTERPRISES AS A MATTER FOR SCIENTIFIC RESEARCH	Exclude Population (Subject)
485	Weeks (2000)	Water management during the Pinto Valley removal action	Exclude Comparator
486	Brooks (2015)	Biological effects of long term fine limestone tailings discharge in a fjord ecosystem	Exclude Intervention (mineral)
487	van Noort (2018)	Acid neutralization by mining waste dissolution under conditions relevant for agricultural applications	Exclude Population (Subject)
488	Wiber (1986)	ENVIRONMENTAL PROGRAM FOR THE DEVELOPMENT OF A GOLD MINE	Exclude Population (Subject)
489	Rao (1992)	Acid mine drainage as a coagulant	Exclude Population (Subject)
490	Anawar (2015)	Sustainable rehabilitation of mining waste and acid mine drainage using geochemistry, mine type, mineralogy, texture, ore extraction and climate knowledge	Exclude Relevant Review
491	Hogan (2006)	Abandoned mines in Canada	Exclude Study Type
492	Voronov (2015)	On modern state and development prospects of transport logistics	Exclude (Other language)
493	Rosborg (2011)	Corrosion rate of pure copper in an oxic bentonite/saline groundwater environment	Exclude Population (Subject)
494	Hester (1979)	CURRENT DEVELOPMENTS AT RIO ALGOM, ELLIOT LAKE	Exclude Intervention (Mineral)
495	Goodarzi (1995)	Volatile elements and radionuclides in Highvale and Whitewood Mines, Alberta, Canada	Exclude Intervention (Mineral)
496	Ponton (2009)	Assessment of Nickel Contamination in Lakes Using the Phantom Midge Chaoborus As a Biomonitor	Exclude Population (Subject)
497	Lay (1991)	Heavy minerals and aggregates developments nearshore Nova Scotia, Canada	Exclude Population (Subject)
498	Shekhar (2018)	Draw control strategies in sublevel caving mines - A baseline mapping of LKAB's Malmberget and Kiirunavaara mines	Exclude Population (Subject)
499	Bannatyne (1984)	SUMMARY OF INDUSTRIAL MINERALS IN MANITOBA	Exclude Outcome
500	Lippmann (1994)	Deposition and retention of inhaled fibres: Effects on incidence of lung cancer and mesothelioma	Exclude Intervention (Mining)
501	Simard (2013)	The mining industry and urban development in the north: The case of fermont in Quebec | L'industrie miniÃ¨re et le dÃ©veloppement urbain en milieu nordique: l'exemple de Fermont au QuÃ©bec	Exclude (Other language)
502	Doncheva (1977)	PREDICTION OF ENVIRONMENTAL-IMPACT OF MINING AND METALLURGICAL PRODUCTION IN TAYGA ZONE (WITH REFERENCE TO COPPER-NICKEL-COMPLEXES OF MOCHEGORSK AND SUDBURY)	Exclude Intervention (Mining)
503	Carlsson (2002)	Sequential extraction of sulfide-rich tailings remediated by the application of till cover, Kristineberg mine, northern Sweden	Exclude Comparator
504	Truscott (1927)	The empire mining and metallurgical congress in Canada	Exclude Study Type
505	Archer (1971)	Lung cancer among populations having lung irradiation	Exclude Study Type
506	Korsakova (2013)	Diversity of bacteria of the family Halomonadaceae at the mining area of the Verkhnekamsk salt deposit	Exclude Intervention (Mineral)
507	Southam (1992)	Enumeration of Thiobacilli within pH-Neutral and Acidic Mine Tailings and Their Role in the Development of Secondary Mineral Soil	Exclude Comparator
508	Proceedings of the 38th... (2013)	Proceedings of the 38th Annual Aquatic Toxicity Workshop: October 2 to 5, 2011, Winnipeg, Manitoba	Exclude Relevant Review
509	Karnachuk (2009)	Bacteria of the sulfur cycle in the sediments of gold mine tailings, Kuznetsk Basin, Russia	Exclude Comparator
510	Rapant (2011)	Application of health risk assessment method for geological environment at national and regional scales	Exclude Population (Subject)
511	Batoyeva (2009)	Local Monitoring of Water Objects Pollution in the Area of the Mining Enterprise	Exclude (Other language)
512	available (2011)	Productivity increase in the Aitik copper mine | ProduktivitÃ¤tssteigerung in der Aitik-Kupfermine	Exclude (Other language)
513	Phillips (1986)	Snow chemistry in the flin flon area of Manitoba, 1981-1984	Exclude Comparator
514	McPherson (2007)	HILLS OF SILVER: THE YUKON'S MIGHTY KENO HILL MINE	Exclude Population (Subject)
515	Athey (2013)	Alaska's Mineral Industry 2013	Exclude Comparator
516	Allard (1987)	Environmental impacts of an old mine tailings deposit-hydrochemical and hydrological background	Exclude Relevant Review
517	Arciszewski (2010)	Guidance for the collection and sampling of slimy sculpin (Cottus cognatus) in northern Canadian lakes for environmental effects monitoring (EEM)	Exclude Population (Subject)
518	Marsden (2014)	Mount Polley spill impacts all of us; Mining industry's credibility is challenged by accidents	Exclude Study Type
519	Nagovitsin (2015)	Continuous seismic monitoring at rockburst-hazardous deposits in the Norilsk area	Exclude (Other language)
520	Antoniev (1974)	Incidence of occupational dermatoses among workers of a mining metallurgy plant (Russian)	Exclude (Other language)
521	Tarasenko (2005)	SOCIAL ASPECTS OF RESTRUCTURIZATION FOR RUSSIA MINING AND METALLURGICAL COMPLEX	Exclude (Other language)
522	Biggar (2005)	Spray freezing decontamination of tailings water at the Colomac Mine	Exclude Comparator
523	Bertoni (1983)	GOLD PRODUCTION IN THE SUPERIOR PROVINCE OF THE CANADIAN SHIELD	Exclude Population (Subject)
524	Lobanova (1991)	Clinical and hygienic aspects of the effect of antimony ore on workers in the Far North	Exclude (Other language)
525	Whiteside (1979)	SIMPLIFIED ZINC PROCESS DOES NOT GENERATE SO2	Exclude Population (Subject)
526	Golosov (2012)	Redistribution of sediment and sediment-associated contaminants in the River Chern basin during the last 50 years	Exclude Comparator
527	Kemp (2011)	Just relations and company-community conflict in mining	Exclude Population (Location)
528	Munk (2007)	Chemical Data for Rock, Sediment, Biological, Precipitate, and Water Samples from Abandoned Copper Mines in Prince William Sound, Alaska	Exclude Study Type
529	Schaff (1982)	ALASKA MINERAL DEVELOPMENT: 1982-2000	Exclude Study Type
530	Yeats (1998)	Water chemistry measurements associated with mine water discharge into coastal waters off Nova Scotia	Exclude Comparator
531	Yusupov (2018)	Mercury distribution in the environment of mining areas in the Altai Republic (Russia)	Exclude (Other language)
532	Klaverkamp (2002)	Metals and metallothionein in fishes and metals in sediments from lakes impacted by uranium mining and milling in northern Saskatchewan	Exclude Intervention (Mineral)
533	Azam (2009)	Statistical modeling of polymer-aided dewatering for tailings thickening	Exclude Population (Subject)
534	Chebotarev (1969)	Incidence of silicosis and the effectiveness of preventive measures at the Bale_ mines (1947 to 1967) | Zabolevaemost' silikozom i Ã©ffektivnost' profilakticheskikh meropriiatii na rudnikakh Baleia (s 1947 po 1967 g)	Exclude (Other language)
535	Fugiel (2017)	Environmental impact and damage categories caused by air pollution emissions from mining and quarrying sectors of European countries	Exclude Population (Location)
536	Kislov (2010)	The Yermakovskoye fluorite-beryllium deposit: Avenues for improving ecological security of revitalization of the mining operations	Exclude Intervention (Mineral)
537	Warner (1984)	MINING ON PORCUPINE CREEK CIRCLE DISTRICT	Exclude Study Type
538	Alaska's mineral potential,...	g	Exclude Population (Subject)
539	Blowes (1995)	Microbiological, chemical, and mineralogical characterization of the kidd creek mine tailings impoundment, timmins area, ontario	Exclude Comparator
540	Puustinen (2001)	Lake ores and iron industry in Finland during the period 1811-1916	Exclude Population (Subject)
541	Stanley (2016)	Resilient Settler Colonialism: â€œResponsible Resource Development,â€ â€œFlow-Throughâ€ Financing, and the Risk Management of Indigenous Sovereignty in Canada	Exclude Study Type
542	Tkach (2015)	Chersky Institute of Mining of the North SB RAS - 35 years of operation in the area of permafrost zone development	Exclude (Other language)
543	Macphail (1994)	In-pit crushing and conveying at Highland Valley Copper	Exclude Population (Subject)
544	Banks (2004)	Heat pumps as a tool for energy recovery from mining wastes	Exclude Population (Subject)
545	Gowans (1984)	PRODUCING LEAD AND ZINC IN CANADA'S HIGH ARCTIC	Exclude Population (Subject)
546	Naumova (2000)	Characteristics of occupational factors and the workers' health state in strip mining of tungsten and molybdenum ores	Exclude (Other language)
547	Biegalski (1998)	Source-Receptor Modeling Using Trace Metals in Aerosols Collected at Three Rural Canadian Great Lakes Sampling Stations	Exclude Study Type
548	Filion (1990)	Acid mine drainage research in Canada	Exclude Population (Subject)
549	Hedley (2017)	UNDERGROUND MINING METHODS IN CANADA	Exclude Intervention (Mineral)
550	Kryukov (2018)	Revaluation of 'old' ore mining areas of the Amur River region (Russia)	Exclude Population (Subject)
551	Moynihan (2011)	THE ORIGIN OF MINERALIZED FRACTURES AT THE BLUEBELL MINE SITE, RIONDEL, BRITISH COLUMBIA	Exclude Population (Subject)
552	Lawson (2013)	A draft framework to quantify and cumulate risks of impacts from large development projects for marine mammal populations: a case study using shipping associated with the Mary River Iron Mine project	Exclude Intervention (Mining)
553	Telmer (2006)	The role of smelter emissions and element remobilization in the sediment chemistry of 99 lakes around the Horne smelter, Quebec	Exclude Population (Subject)
554	Blaise (1987)	(Acute lethal toxicity of Quebec's industrial effluents to rainbow trout.)	Exclude (Other language)
555	Corriveau (2011)	Mineralogical characterization of arsenic in gold mine tailings from three sites in Nova Scotia	Exclude Comparator
556	Anonymous (2008)	LKAB begins test mining of magnetite in Sweden	Exclude Study Type
557	Anonymous (2014)	Imperial Metals Spill Tailings in British Columbia	Exclude Population (Subject)
558	Van-Van-E (2014)	Scientific principles of formation of ore mining regions of Far Eastern Federal District	Exclude (Other language)
559	Bioaccumulation of zinc...	Bioaccumulation of zinc and cadmium in too stream systems	Exclude Population (Location)
560	Koskela (1983)	CONSOLIDATED BACKFILLING AT OUTOKUMPU OY'S VIHANTI, KERETTI AND VAMMALA MINES	Exclude Population (Subject)
561	NEWFOUNDLAND ZINC MINE... (1989)	NEWFOUNDLAND ZINC MINE TO CLOSE	Exclude Study Type
562	Gopalapillai (2014)	Root length of aquatic plant, Lemna minor L., as an optimal toxicity endpoint for biomonitoring of mining effluents	Exclude Population (Subject)
563	Fox (1978)	INTERPRETATION OF DRILL-HOLE GEOCHEMICAL DATA FROM THE VOLCANIC ROCKS OF THE HANSON LAKE MINE, SASKATCHEWAN	Exclude Comparator
564	Schultz (1986)	The Alaskan public lands: diffusing the challenge of multiple use conflicts	Exclude Population (Subject)
565	Volden (1997)	Overbank sediments from the surroundings of the Russian nickel mining and smelting industry on the Kola Peninsula	Exclude Population (Subject)
566	Dopp (1979)	( Company towns for ore mining in the Canadian Cordilleras - basic motives and planning principles). | ' Company towns' des Erzbergbaus in den Kanadischen Kordillieren - Grundungsmotive und Planungsprinzipien	Exclude (Other language)
567	Bascur (2014)	Drastic reductions in energy and water consumption in large iron and steel metallurgical complexes	Exclude Population (Subject)
568	Smirnov (2005)	Problems in expansion of vanadium-containing steel production in Russia	Exclude (Other language)
569	Crowley (2018)	Wildlife health indicators and mercury exposure: A case study of river otters (Lontra canadensis) in central British Columbia, Canada	Exclude Intervention (Mineral)
570	Aleksandrov (2016)	The Kolskaya Mine-and-Mill copper-nickel ore processing tailings thickened slurry hydrotransport parameters study	Exclude (Other language)
571	Jr (1975)	GIANT YELLOWKNIFE MINES, LTD. , NORTHWEST TERRITORIES, CANADA: 1974 OPERATING DATA TO JUNE 1	Exclude Population (Subject)
572	Oberg (1980)	COMPUTER-CONTROLLED ORE TRANSPORTATION AT THE KIIRUNAVAARA IRON ORE MINE IN KIRUNA, SWEDEN	Exclude Population (Subject)
573	Jr (1975)	CAMPBELL RED LAKE MINES, BALMERTOWN, ONTARIO: 1974 OPERATING DATA	Exclude Population (Subject)
574	Whitehead (1998)	Dispersion of tailings from the Walton Ba-Cu-Pb-Zn mine site, Nova Scotia	Exclude Comparator
575	Batista (2017)	PIONEER MEDITERRANEAN SHRUB SPECIES REVEGETATING SOILS DEVELOPED ON MINING SOILS/SPOILS	Exclude Population (Location)
576	MÃ¼ller (2002)	Adsorption of trace elements on pyrite surfaces in sulfidic mine tailings from Kristineberg (Sweden) a few years after remediation	Exclude Comparator
577	Aul (1991)	Optimizing methane drainage systems to reduce mine ventilation requirements	Exclude Population (Location)
578	available (2017)	Giant tin dredge for TEMCO	Exclude Intervention (Mineral)
579	Collings (1979)	MINERAL WASTE RESOURCES OF CANADA REPORT NO. 3 - MINING WASTES IN BRITISH COLUMBIA	Exclude Intervention (Mining)
580	Masloboev (2016)	Methods to reduce the environmental hazards of mining and processing of minerals in the arctic regions	Exclude Relevant Review
581	Kolluru (1998)	Integrated model to simulate the transport and fate of mine tailings in deep waters	Exclude Study Type
582	Anon (1981)	NASLIDEN MINE, SWEDEN	Exclude Population (Subject)
583	Anonymous (2015)	Design Flaw Cited in Mount Polley Dam Failure	Exclude Population (Subject)
584	Frechette (1988)	Thee-dimensional study of chemical and detrital dispersion in the glacial and glaciolaucustrine sediments resting on the rhyolitic complex of the Hunter mine, Palmarolle region, Abitibi. M.Sc. thesis | Etude tridimensionnelle de la dispersion chimique et detritique dans les sediments glaciaires et glaciolacustres reposant sur le complexe rhyolitique de la mine Hunter region de Palmarolle, Abitibi…	Exclude (Other language)
585	available (2014)	Department of Defense Arctic Strategy	Exclude Population (Subject)
586	Lighthall (1987)	Innovative tailings disposal methods in Canada	Exclude Relevant Review
587	Jingfors (1983)	Caribou disturbance research on the Beverly calving grounds, Northwest Territories, Canada ( Rangifer tarandus groenlandicus)	Exclude Intervention (Mining)
588	Fortin (2000)	Occurrence of sulfate-reducing bacteria under a wide range of physico-chemical conditions in Au and Cu-Zn mine tailings	Exclude Population (Subject)
589	Wiley (2011)	Cooperational assessment of mine waste rock for remediation and reuse	Exclude Population (Location)
590	Azcue (1994)	Effects of abandoned gold mine tailings on the arsenic concentrations in water and sediments of jack of Clubs Lake, B.C	Exclude Comparator
591	Gibadullin (2014)	Uchalinsky mining and processing integrated works: 60 years on the way of stability and social responsibility	Exclude (Other language)
592	Allcock (1982)	SKARN AND PORPHYRY COPPER MINERALIZATION AT MINES GASPE, MURDOCHVILLE, QUEBEC	Exclude Study Type
593	Snelgrove (1953)	Mines and mineral resources of Newfoundland	Exclude Population (Subject)
594	Anon (1984)	POLARIS MINE: PRODUCTION SUCCESS IN THE RUGGED ARCTIC	Exclude Population (Subject)
595	Gamberg (2005)	Spatial and temporal trends of contaminants in terrestrial biota from the Canadian Arctic	Exclude Relevant Review
596	Savvaitova (1995)	Changes in the ichthyofauna of the Norilsk-Pyasinskiy water system under the impact of intensive pollution from human activity	Exclude Relevant Review
597	Schwartz (2011)	Sudden cardiac death, founder populations, and mushrooms: what is the link with gold mines and modifier genes?	Exclude Study Type
598	Gombos (2004)	ALASKA DEPARTMENT OF ENVIRONMENTAL CONSERVATION V. E.P.A	Exclude Population (Subject)
599	Baldwin (2005)	"A grey wee town". An environmental history of early silver mining at Cobalt, Ontario	Exclude Relevant Review
600	Carlson (2000)	Mineralogy of precipitates formed from mine effluents in Finland	Exclude Population (Subject)
601	Lutay (1974)	Hygienic assessment of work conditions and health status of workers engaged in the cyanide process stage at gold extraction plants (Russian)	Exclude (Other language)
602	Koptsik (2007)	Sulphur behaviour in forest soils near the largest SO2 emitter in northern Europe	Exclude Population (Subject)
603	Siurin (2016)	Features of health disorders in miners employed at northern copper-nickel mines	Exclude (Other language)
604	White (1985)	SHAFT SINKING IN THE HEMLO GOLD DISTRICT	Exclude Population (Subject)
605	Ammirati (1979)	NEW MELANOTUS FROM GOLD-MINE TIMBERS IN ONTARIO	Exclude Study Type
606	Anonymous (2000)	A Century of Achievements--Development of Canada's Minerals Industries	Exclude Population (Subject)
607	Galvez-Cloutier (1998)	An evaluation of fresh water sediments contamination: The Lachine Canal sediments case, Montreal, Canada. Part II: Heavy metal particulate speciation study	Exclude Intervention (Mining)
608	Makarova (2014)	Gold mining industry of Republic of Bashkortostan as a cultural and historical phenomenon	Exclude (Other language)
609	Badalian (2018)	_nalysis of standards and methodology for assessing impact of emissions on the atmospheric air quality prevailing in Russian federation	Exclude (Other language)
610	Tycholiz (2016)	Geophysical delineation of acidity and salinity in the Central Manitoba gold mine tailings pile, Manitoba, Canada	Exclude Study Type
611	Lewis (1985)	A Note on Mining with Investment in Capital [The Effect of Capital Intensity on the Optimal Rate of Extraction of a Mineral Deposit]	Exclude Population (Subject)
612	Crowe (2002)	Health, safety & environment management, and iso 14001 in shell Canada: Addressing increasing public expectations in exploration, development, and operations	Exclude Population (Subject)
613	Senhorinho (2018)	Bioprospecting freshwater microalgae for antibacterial activity from water bodies associated with abandoned mine sites	Exclude Population (Subject)
614	von Braun (2002)	Environmental lead contamination in the Rudnaya Pristan--Dalnegorsk mining and smelter district, Russian far East	Exclude Comparator
615	Weatherwax (2008)	The utilization of coarse pre-concentration rejects in the preparation of underground backfills at Xstrata Nickel's Ontario operations	Exclude Population (Subject)
616	Anon (1969)	CANADA'S DYNAMIC MINING INDUSTRY 1970-2000	Exclude Population (Subject)
617	Zablotska (2013)	Mortality (1950-1999) and cancer incidence (1969-1999) of workers in the Port Hope cohort study exposed to a unique combination of radium, uranium and gamma-ray doses	Exclude Intervention (Mineral)
618	Derome (2011)	Interaction between environmental pollution and land-cover/land-use change in arctic areas	Exclude Relevant Review
619	Al (1997)	Aqueous geochemistry and analysis of pyrite surfaces in sulfide-rich mine tailings	Exclude Comparator
620	Benzaazoua (2004)	Kinetic tests comparison and interpretation for prediction of the Joutel tailings acid generation potential	Exclude Population (Subject)
621	Pajak (2017)	Accumulative response of Scots pine (Pinus sylvestris L.) and silver birch (Betula pendula Roth) to heavy metals enhanced by Pb-Zn ore mining and processing plants: Explicitly spatial considerations of ordinary kriging based on a GIS approach	Exclude Population (Location)
622	Turunen (2016)	Factors Controlling the Migration of Tailings-Derived Arsenic: A Case Study at the Yara SiilinjÃ¤rvi Site | Kontrollierende Faktoren bei der Arsen-Migration aus Tailings: Eine Fallstudie aus dem Yara SiilinjÃ¤rvi-Gebiet | Factores que controlan la migraciÃ³n de arsÃ©nico proveniente de colas: un estudio de caso en el sitio Yara SiilinjÃ¤rvi	Exclude Comparator
623	Review of proposed Intra-basin... (2015)	Review of proposed Intra-basin Transfers as part of the Environmental Impact Statement for the Blackwater Mine project	Exclude Relevant Review
624	Russell (2001)	[More with less: working reorganization in the Canadian mining industry]	Exclude Study Type
625	Buckney (1998)	Patterns of metal contamination and aquatic plant distribution in a stream system polluted by acid mine drainage	Exclude Population (Location)
626	Wren (1997)	Ecosystem recovery in the Onaping River, Sudbury, Ontario	Exclude Comparator
627	Pedersen (2017)	Metal speciation of historic and new copper mine tailings from Repparfjorden, Northern Norway, before and after acid, base and electrodialytic extraction	Exclude Population (Subject)
628	Aktamov (2016)	The Mining Industryin the Cross-Borders Regions of Russia and Mongolia:Social and Environmental Aspects	Exclude (Other language)
629	Goncharova (2015)	Potential of Technogenic Mineral Raw Materials in Russia and the Issues of Its Rational Use	Exclude Relevant Review
630	Lin (1997)	Mobilization and retention of heavy metals in mill-tailings from Garpenberg sulfide mines, Sweden	Exclude Intervention (Mineral)
631	Andrey (2014)	Substantiation of the technological processes for effective extraction of PGM from dunites, Urals platinum belt, Russia	Exclude Population (Subject)
632	Trahant (1995)	Managing Change and Implementing Total Quality in the Mining-Industry	Exclude Population (Subject)
633	Wallsten (2015)	Toward Social Material Flow Analysis: On the Usefulness of Boundary Objects in Urban Mining Research	Exclude Population (Subject)
634	Drozdova (2013)	ACCUMULATION OF HEAVY METALS BY SOME BRASSICACEAE SPECIES OF THE NORTH CAUCASUS	Exclude Intervention (Mining)
635	Malinovsky (2002)	Aqueous transport and fate of pollutants in mining area: A case study of Khibiny apatite-nepheline mines, the Kola Peninsula, Russia	Exclude Intervention (Mineral)
636	Bjorlykke (1985)	Metallogeny of Finnmark, north Norway	Exclude Population (Subject)
637	Mioc (2015)	Mapping online the environmental impact of mining operations in New Brunswick	Exclude Study Type
638	Westerstrand (2011)	Geochemical Effects of Increased Production on Recirculated Process Water at the Kiirunavaara Iron Mine, Northern Sweden	Exclude Population (Subject)
639	Biles (2000)	Eskay Creek Mine and mill - a continuing success	Exclude Study Type
640	Mosai (2017)	Adsorption of Cadmium, Copper and Chromium by an Agricultural Soil Impacted by Mining Activities	Exclude Population (Location)
641	Anon (1978)	NEW GRASS SHOWING PROMISE IN RECLAMATION WORK	Exclude Study Type
642	Arnold (2016)	Quantification of the inevitable: the influence of soil macrofauna on soil water movement in rehabilitated open-cut mined lands	Exclude Study Type
643	Mount Polley Dam Failure... (2014)	Mount Polley Dam Failure Raises Bar for Pebble Mine Backers	Exclude Population (Subject)
644	Walker (2011)	The use of snow, soil and lichens as biomonitors of contaminants in airborne particulate matter in North-Eastern European Russia	Exclude Intervention (Mining)
645	Maw (1986)	Innovative underground methods in Swedish mines	Exclude Population (Subject)
646	Romsaas (2000)	Reform of the Norwegian Mineral Legislation and the Interests of the Sami People	Exclude Population (Subject)
647	Lyapina (2016)	Assessment of mercury content in poplar leaves of Novokuznetsk agglomeration	Exclude Intervention (Mining)
648	Scroggins (2001)	Monitoring sublethal toxicity in effluent under the metal mining EEM Program	Exclude Relevant Review
649	Babkin (2001)	Ambient air pollution in naturally doped ore processing	Exclude (Other language)
650	Marysyuk (2016)	Features of seismic activity in Skalistaya mine	Exclude (Other language)
651	Opekunova (2017)	Phytoindicational properties of the vegetation in landscape transformation studies on Sibay chalcopyrite deposits (Southern Urals)	Exclude Outcome
652	Technical Review of... (2011)	Technical Review of Baffinland's Mary River Project Draft Environmental Impact Statement (EIS)	Exclude Population (Subject)
653	Wiklund (1984)	ENVIRONMENTAL CONTROL OF MERCURY, ARSENIC AND SO//2 IN THE BOLIDEN SMELTER, SWEDEN	Exclude Intervention (Mining)
654	Cherkashin (2017)	Environmental aspects of copper-sulphide and complex ore mining in the Northern Caucasus (in terms of Dagestan and Karachay-Cherkessia) Information about authors	Exclude (Other language)
655	Danon-Schaffer (2002)	Investigation, remediation and cost allocation of contaminants from the Britannia Mine in British Columbia: A case study	Exclude Comparator
656	Roch (1985)	The effects of heavy metal contamination on the aquatic biota of Buttle Lake and the Campbell River drainage (Canada)	Exclude Comparator
657	Vuorinen (1988)	Pollution of Lakes in a Former Mining and Smeltering Area: Evidence from Successive Extraction and Pollen Analysis of Lake Sediments Part 2. Lake DammsjÃ¶n	Exclude Comparator
658	Ericsson (1981)	The rise and fall of Swedish iron ore mining	Exclude Population (Subject)
659	Fyon (1982)	GOLD EXPLORATION POTENTIAL USING OXYGEN, CARBON, AND HYDROGEN STABLE ISOTOPE SYSTEMATICS OF CARBONATIZED ROCK AND QUARTZ VEINS, TIMMINS AREA	Exclude Population (Subject)
660	Bennett (2002)	Technological change and employment conditions in traditionally heavily unionized industries	Exclude Study Type
661	Gaster (2015)	The role of seedling nutrient status on development of ectomycorrhizal fungal communities in two soil types following surface mining disturbance	Exclude Outcome
662	Yurkevich (2017)	Study of water-rock interaction in sulfide mining tailings using geochemical and geoelectrical methods	Exclude Population (Subject)
663	Li (2016)	Ecological restoration alters microbial communities in mine tailings profiles	Exclude Population (Location)
664	Johnsen (2016)	Land-use conflicts between reindeer husbandry and mineral extraction in Finnmark, Norway: contested rationalities and the politics of belonging	Exclude Population (Subject)
665	Bhattacharya (2006)	Environmental assessment of abandoned mine tailings in Adak, VÃ¤sterbotten district (northern Sweden)	Exclude Comparator
666	Vetluzhskikh (2010)	Flora and vegetation of gold mining waste dumps in Mariinskaya taiga	Exclude Comparator
667	Hansen (1994)	Childrenite and millisite from VastanÃ¥ Iron Mine, SkÃ¥ne, Sweden	Exclude Study Type
668	R (1969)	COPPER, NICKEL, LEAD AND ZINC DEPOSITS OF ONTARIO	Exclude Population (Subject)
669	Sidenko (2010)	Delineation of metal sources in runoff from East Tailings Management Area (ETMA), Lynn Lake, Manitoba, Canada as a means to optimize remediation efforts	Exclude Comparator
670	(British Columbia mining... (1987)	(British Columbia mining industry has always teetered forth and back on its boom and bust fulcrum)	Exclude Study Type
671	Bayah (1984)	Oxygen depletion of static air by backfill material at the Thompson mine	Exclude Comparator
672	Mun (2008)	The morbidity of stomach cancer among the workers of key industries of the Kuznetsk Basin (Kuzbas)	Exclude (Other language)
673	Anisimov (2016)	Environmental Safety in Mining and Processing of Mineral Raw Materials under the Conditions of Rational Nature Management as Exemplified by the Kursk Magnetic Anomaly Region	Exclude Population (Subject)
674	Bamber (2008)	Integrated mining, processing and waste disposal systems for reduced energy and operating costs at Xstrata Nickel's Sudbury Operations	Exclude Population (Subject)
675	Allan (1997)	Introduction: Mining and metals in the environment	Exclude Study Type
676	Gifford (2010)	Building local legitimacy into corporate social responsibility: Gold mining firms in developing nations	Exclude Population (Subject)
677	Cullen (2005)	Arsenic in Yellowknife, Canada	Exclude Population (Subject)
678	Richards (2006)	The application of sustainable development principles in the minerals industry: Examples of best-Practice and challenges for the future	Exclude Study Type
679	Bradbury (1985)	The rise and fall of the 'Fourth Empire of the St. Lawrence': the Quebec-Labrador iron ore mining region	Exclude Population (Subject)
680	Chakraborty (2006)	Chemical speciation of Co, Ni, Cu, and Zn in mine effluents and effects of dilution of the effluent on release of the above metals from their metalâ€“dissolved organic carbon (DOC) complexes	Exclude Outcome
681	Farjana (2018)	Life-Cycle environmental impact assessment of mineral industries	Exclude Relevant Review
682	Kraemer (2005)	Dynamics of Cd, Cu and Zn accumulation in organs and sub-cellular fractions in field transplanted juvenile yellow perch (Perca flavescens)	Exclude Intervention (Mining)
683	Steinke (2008)	Chelation of molybdenum in Medicago sativa (alfalfa) grown on reclaimed mine tailings	Exclude Comparator
684	Barbour (1993)	Evaluation of the saturated-unsaturated groundwater conditions of a thickened tailings deposit	Exclude Comparator
685	Cattaneo (2011)	Littoral diatoms as indicators of recent water and sediment contanation by metals in lakes	Exclude Intervention (Mining)
686	Kessler (1991)	Environmental forcing of primary production in a tidally energetic fjord subject to mine tailing discharge	Exclude Intervention (Mining)
687	Tailings system makes... (1983)	Tailings system makes inroads in Canadian mining	Exclude Study Type
688	North (2013)	Generating Rights for Communities Harmed by Mining: Legal and Other Action	Exclude Study Type
689	Ingri (1993)	Environmental monitoring with river suspended matter: case study in the River DalÃ¤lven, central Sweden	Exclude Comparator
690	Pedersen (1985)	Early diagenesis of copper and molybdenum in mine tailings and natural sediments in Rupert and Holberg inlets, British Columbia	Exclude Comparator
691	Borisenkova (1996)	Dust and gas factors in extraction of polymetallic ore in Arctic conditions and their hygienic assessment	Exclude (Other language)
692	Dolgopolova (2006)	Dust dispersal and Pb enrichment at the rare-metal Orlovkaâ€“Spokoinoe mining and ore processing site: Insights from REE patterns and elemental ratios	Exclude Intervention (Mineral)
693	Donkers (1984)	MINING AND RECOVERY OF PLACER MINERALS	Exclude Population (Subject)
694	Holley (2016)	The Pebble Mine Dialogue: A Case Study in Public Engagement and the Social License to Operate	Exclude Population (Subject)
695	Di (2016)	UAPB and PRB Reactors for Underground In-situ Remediation of Acid Mine Drainage	Exclude Population (Location)
696	Gray (2003)	The southwestern Alaska mercury belt	Exclude Intervention (Mineral)
697	Schneider (1993)	1993 annual report on Alaska's mineral resources	Exclude Study Type
698	Asmund (2003)	Underwater tailings placement at Island Copper Mine	Exclude Population (Subject)
699	Laird (2007)	Gastrointestinal Microbes Increase Arsenic Bioaccessibility of Ingested Mine Tailings Using the Simulator of the Human Intestinal Microbial Ecosystem	Exclude Outcome
700	Weech (2004)	Mercury in fish from the Pinchi Lake Region, British Columbia, Canada	Exclude Intervention (Mineral)
701	Anon (1984)	MAGNESITE DEPOSITS AT KILMAR, QUEBEC	Exclude Population (Subject)
702	Syurin (2016)	The characteristics of vibration disease of miners in conditions of modern technologies of mining ore raw materials in the Kola High North	Exclude (Other language)
703	Tanila (1973)	COMPUTER CONTROL PAYS OFF AT FINNISH COPPER FLOTATION MILL	Exclude Population (Subject)
704	Armstrong (1983)	PLACER GOLD EXPLORATION	Exclude Population (Subject)
705	McLellan (1985)	Government regulatory control of surface mining operations - New performance guideline models for progressive rehabilitation	Exclude Population (Subject)
706	Äor (2007)	ECO-CHEMICAL STATUS OF THE KORBEVAÄŒKA RIVER IN SOUHT-EASTERN SERBIA	Exclude Population (Location)
707	Feng (2015)	Deinococcus metalli sp. nov., isolated from an abandoned lead-zinc mine	Exclude Outcome
708	Lyons (1991)	Metal mining in polar regions	Exclude Population (Subject)
709	Woyshner (1995)	Neutralization potential and the porous envelope effect: Two favourable conditions for decommissioning of the fault lake tailings site, Falconbridge, Ontario	Exclude Comparator
710	Young (2013)	Natural Revegetation of a Boreal Gold Mine Tailings Pond	Exclude Comparator
711	Tsaneva (2004)	Correlations between certain hearing changes and vegetative balance in miners	Exclude Population (Location)
712	Reig (2018)	Application of selectrodialysis for the removal of As from metallurgical process waters: Recovery of Cu and Zn	Exclude Population (Subject)
713	available (1983)	FIFTH ANNUAL CONFERENCE ON ALASKAN PLACER MINING	Exclude Study Type
714	McAllister (2014)	Challenges of space and place for corporate 'citizens' and healthy mining communities: The case of Logan Lake, BC and Highland Valley Copper	Exclude Population (Subject)
715	Almgren (1984)	EDUCATION IN MINING AND ROCK EXCAVATION IN SWEDEN	Exclude Population (Subject)
716	Brown (1984)	TAILINGS DISPOSAL AND RECLAMATION CONCEPTS AT TWO DIVERSE LOCATIONS	Exclude Population (Subject)
717	Egidarev (2015)	Assessment of the environmental effect of placer gold mining in the Amur river basin	Exclude Outcome
718	Cuervo (2017)	Downstream Geomorphic Response of the 2014 Mount Polley Tailings Dam Failure, British Columbia	Exclude Comparator
719	available (2012)	[The impact of ecologic risk factors in mining cities of South Ural]	Exclude (Other language)
720	Gondor (2016)	Inuit knowledge and environmental assessment in Nunavut, Canada	Exclude Population (Subject)
721	Jackson (1978)	The biogeochemistry of heavy metals in polluted lakes and streams at Flin Flon, Canada, and a proposed method for limiting heavy-metal pollution of natural waters	Exclude Comparator
722	Gregurek (1998)	Trace elements and precious metals in snow samples from the immediate vicinity of nickel processing plants, Kola Peninsula, northwest Russia	Exclude Intervention (Mining)
723	Sandlos (2016)	Toxic Legacies, Slow Violence, and Environmental Injustice at Giant Mine, Northwest Territories	Exclude Comparator
724	Alexander (1986)	Arctic Ocean pollution	Exclude Study Type
725	Kalabin (2016)	Environmental appraisal of the area of Kachkanar mining-and-processing plant by satellite monitoring data	Exclude Outcome
726	Mason (1983)	GOLD MINERALIZATION IN THE BEARDMORE-GERALDTON AREA	Exclude Comparator
727	Akhmetov (2014)	Extraction of bottom and sidewall ore reserves of the open-pit mine from the dividing pillar in the molodezhny deposit	Exclude (Other language)
728	Sahota (1999)	Reclamation activities at the nickel plate mine tailings facility	Exclude Outcome
729	Snowball (1966)	Development of an air pollution control program at comincoâ€™s kimberley operation	Exclude Study Type
730	Zaslavskaya (2008)	Technogenic transformation of the chemical composition of water bodies in the Norilsk hydrological region	Exclude (Other language)
731	Harp (1967)	The distribution of Tendipes plumosus (Linne) in mineral acid water	Exclude Population (Location)
732	White (2000)	Biological treatment of cyanide containing wastewater	Exclude Population (Location)
733	Klemez (2013)	Tax stimulation of environmental security in mining industry	Exclude (Other language)
734	Angelstam (2013)	Learning About the History of Landscape Use for the Future: Consequences for Ecological and Social Systems in Swedish Bergslagen	Exclude Study Type
735	Mian (2007)	Erosion characteristics and resuspension of sub-aqueous mine tailings	Exclude Outcome
736	Arilahti (2011)	Evidence for internal diffusion of sulphide from groundwater into grain boundaries ahead of crack tip in Cu OFP copper	Exclude Population (Subject)
737	Desbarats (2007)	Temporal variations in the chemistry of circum-neutral drainage from the 10-Level portal, Myra Mine, Vancouver Island, British Columbia	Exclude Comparator
738	Anokhin (2015)	Rating of copper-nickel ore loss and dilution in cut-and-fill stoping at the Talnakh and Oktyabrsky deposits	Exclude (Other language)
739	Arens (2017)	Problems and prospects of introduction of physicochemical technologies in Russian mines	Exclude (Other language)
740	Fourie (2001)	Defining an appropriate steady state line for Merriespruit gold tailings	Exclude Population (Location)
741	Al (1999)	The hydrogeology of a tailings impoundment formed by central discharge of thickened tailings: implications for tailings management	Exclude Comparator
742	Science review of the... (2014)	Science review of the final environmental impact statement addendum for the early revenue phase of Baffinland's Mary River Project	Exclude Comparator
743	Sowa (2003)	Aspects of sustainability following closure of the Steep Rock iron mines, Ontario	Exclude Comparator
744	Cowan (1969)	THE ECOLOGY OF THE NORTH: KNOWLEDGE IS THE KEY TO SANE DEVELOPMENT	Exclude Population (Subject)
745	Friedrich (2010)	Determining Exposure History of Northern Pike and Walleye to Tailings Effluence Using Trace Metal Uptake in Otoliths	Exclude Comparator
746	Lempinen (2011)	In fight over alaskan mine, public interest turns to science	Exclude Study Type
747	Skripal (2008)	OCCUPATIONAL MORBIDITY, ITS FEATURES ON ENTERPRISES OF MINING AND CHEMICAL COMPLEX IN KOLA POLAR REGION	Exclude (Other language)
748	available (2001)	Resolution of seminar of Federal mining and Industrial Inspection of Russia 'About experience in inspection of meeting the subsoil protection requirements during comparing and implementing the projects to exploit useful mineral deposits'	Exclude (Other language)
749	Winterhalder (1996)	Environmental degradation and rehabilitation of the landscape aroundSudbury, a major mining and smelting area	Exclude Study Type
750	Aho (1956)	Geology and genesis of ultrabasic nickel-copper-pyrrhotite deposits at the pacific nickel property, Southwestern British Columbia	Exclude Population (Subject)
751	Ali (2008)	Real-time water quality monitoring as a regulatory tool for mining sites - The Newfoundland and Labrador experience	Exclude Comparator
752	Boyarko (2017)	Mining monotowns in Russia	Exclude Study Type
753	Shamordin (2018)	Issues of Legal Regulation of Mining Land Reclamation	Exclude (Other language)
754	Schneider (1994)	1994 Annual report on Alaska's mineral resources	Exclude Population (Subject)
755	Tsuji (2007)	Identifying potential receptors and routes of contaminant exposure in the traditional territory of the Ouje-Bougoumou Cree: Land use and a geographical information system	Exclude Population (Subject)
756	Xie (2018)	Mineralogical characteristics of sediments and heavy metal mobilization along a river watershed affected by acid mine drainage	Exclude Population (Location)
757	Wilson (2007)	Bioaccumulation and partitioning of heavy metals in vegetation growing in vicinity of abandoned copper and tungsten mines	Exclude Population (Location)
758	Shpanskii (1973)	Influence of Climate on the Organization and Planning of Mining Works at an Open Pit Mine. | VLIYANIE KLIMATA NA ORGANIZATSIYU I PLANIROVANIE GORNYKH RABOT V KAR'ERE	Exclude (Other language)
759	Bolen (2014)	Modern air pollution control for iron ore induration	Exclude Intervention (Mineral)
760	Anon (1979)	MINING IN BELOW FREEZING CONDITIONS AT THE BLACK ANGEL IN GREENLAND	Exclude Study Type
761	Gallinger (2006)	Linking the world to eliminate acid rock drainage	Exclude Population (Subject)
762	LeClerc (2015)	From cutlines to traplines: Post-industrial land use at the Pine Point mine	Exclude Outcome
763	Awoh (2013)	Field Study of the Chemical and Physical Stability of Highly Sulphide-Rich Tailings Stored Under a Shallow Water Cover	Exclude Comparator
764	available (2007)	A new era of nordic mining	Exclude Study Type
765	Kyul (2017)	Influence of anthropogenic activity on transformation of landscapes by natural hazards	Exclude Outcome
766	Nikolaev (2001)	Production of welding materials from minerals of North-West Russia	Exclude Intervention (Mineral)
767	Viluksela (1966)	Finland's ore resources	Exclude (Other language)
768	Malehmir (2010)	Reflection seismic imaging and physical properties of base-metal and associated iron deposits in the Bathurst Mining Camp, New Brunswick, Canada	Exclude Comparator
769	Brown (2017)	Identifying Environmental and Natural Resource Management Conflict Potential Using Participatory Mapping	Exclude Population (Subject)
770	Stroemberg (1999)	Weathering kinetics of waste rock from the Aitik copper mine, Sweden: scale dependent rate factors and pH controls in large column experiments	Exclude Outcome
771	Anonymous (2000)	New zinc mine to be developed in Sweden	Exclude Study Type
772	McGregor (1998)	The solid-phase controls on the mobility of heavy metals at the Copper Cliff tailings area, Sudbury, Ontario, Canada	Exclude Comparator
773	Aston (1991)	Pre-mining seafloor topography determination over the Phalen mine workings, Sydney Coalfield, Nova Scotia	Exclude Comparator
774	Ling (2013)	Moving metals or indigenous mining? Provenancing Scandinavian Bronze Age artefacts by lead isotopes and trace elements	Exclude Population (Date)
775	Ahlmark (1978)	The mortality of silicosis	Exclude (Other language)
776	Crusius (2003)	Tale of two pit lakes: Initial results of a three-year study of the Main Zone and Waterline pit lakes near Houston, British Columbia, Canada	Exclude Comparator
777	Forsythe (1972)	Anglo-Rouyn Copper Mine, Ore Bay, Lac La Ronge, Saskatchewan	Exclude Comparator
778	Syurin (2012)	BEHAVIORAL RISK FACTORS OF BRONCHOPULMONARY PATHOLOGY IN KOLA NORTH MINERS	Exclude (Other language)
779	Yeend (1989)	Gold in placer deposits: gold placers	Exclude Study Type
780	Nikolaev (2002)	Status and the main problems of development of iron ore complex in Russia	Exclude (Other language)
781	Backblom (2014)	The mining contribution to regional growth examples from the arctic region	Exclude Study Type
782	Arefieva (2016)	Mine water: chemical composition and treatment	Exclude Intervention (Mineral)
783	AuquÃ© (2007)	Coupling hydrological and geochemical simulations to assess spatial heterogeneity and chemical evolution of groundwaters at two candidate repository sites in Sweden	Exclude Intervention (Mining)
784	J (1970)	Mining practices at Noranda's Boss Mountain operation	Exclude Population (Subject)
785	Rosler (1994)	Progression of hearing loss caused by occupational noise	Exclude Relevant Review
786	Kilburn (2004)	NEW OWNERS IN THEIR OWN LAND: MINERALS AND INUIT LAND CLAIMS	Exclude Study Type
787	Tokarev (2015)	Experience of emulsion explosives manufacturing and use in open pit and underground mines of Kola Mining and Metallurgical Company	Exclude (Other language)
788	Bortnikova (2019)	Mechanisms of low-temperature vapor-gas streams formation from sulfide mine waste	Exclude Outcome
789	Maratkanov (2001)	Establishment of state inspection at metallurgical enterprises in Ural region	Exclude (Other language)
790	PÃ¶ykiÃ¶ (2005)	The use of Scots pine ( Pinus sylvestris L.) bark as a bioindicator for environmental pollution monitoring along two industrial gradients in the Kemi-Tornio area, northern Finland	Exclude Intervention (Mining)
791	Zinoviev (2016)	Insurance for miners in Siberia in the late 19th - early 20th centuries	Exclude (Other language)
792	Gordon (1996)	The Northern Gold Fleet: Twentieth-Century Dredging in Alaska	Exclude Study Type
793	Nielsen (1988)	Mining in Norway - Past or Future? | Norwegens Bergbau - Vergangenheit oder Zukunft?	Exclude (Other language)
794	Goode (2008)	The michelin project, Labrador, Canada	Exclude Intervention (Mineral)
795	Malovichko (2007)	Specific features of dynamics of induced seismicity in mining regions of the Urals	Exclude Intervention (Mineral)
796	Lavergren (2009)	Metal dispersion in groundwater in an area with natural and processed black shale â€“ Nationwide perspective and comparison with acid sulfate soils	Exclude Comparator
797	van der Walt (1984)	COOLING THE WORLD'S COLDEST MINE	Exclude Population (Subject)
798	Anonymous (2000)	Hudson Bay zinc plant will be enlarged	Exclude Study Type
799	Morales (2005)	Analysis of bacterial diversity in acidic pond water and compost after treatment of artificial acid mine drainage for metal removal	Exclude Outcome
800	Solovieva (2002)	Extent, Environmental Impact and Long-term Trends in Atmospheric Contamination in the Usa Basin of East-European Russian Arctic	Exclude Intervention (Mineral)
801	Lubkova (2017)	ACID GENERATION AND METAL LEACHING POTENTIAL OF SULFIDE-BEARING ROCKS IN THE VERHNE-KRICHALSKAYA AREA (WESTERN CHUKOTKA, RUSSIA)	Exclude (Other language)
802	Garnett (1995)	Tailings disposal at a marine placer mining operation by WestGold, Alaska	Exclude Comparator
803	Glazyrina (2017)	Economic and ecological models in Russiaâ€™s mining sector	Exclude Population (Subject)
804	Ta (1970)	FACTORS AFFECTING FEASIBILITY OF UNDERGROUND MINES	Exclude Population (Subject)
805	Bascur (2012)	Drastic specific energy and water reductions in mine to mill operations	Exclude Population (Subject)
806	Langmuir (2006)	Solubility products of amorphous ferric arsenate and crystalline scorodite (FeAsO4 center dot 2H(2)O) and their application to arsenic behavior in buried mine tailings	Exclude Intervention (Mineral)
807	Yakhontova (1982)	Russian with English summary | (The role of bacteria in the hypergene process in ore deposits.)	Exclude (Other language)
808	Josephson (2016)	Russia, state capitalism and arctic degradation	Exclude Study Type
809	Gorin (2017)	Hydrological regime and pollution of the river and gulf Pechenga (Varanger-fjord of the Barents Sea) based on long-period data of Hydrometeorological department	Exclude (Other language)
810	Maboeta (2006)	The effect of platinum mining on surrounding soils and vegetation: A preliminary assessment	Exclude Intervention (Mineral)
811	Lyapunov (2015)	Ecological-geochemical characteristic of surface water of the gold mine pioneer in amur region	Exclude (Other language)
812	McLaughlin (1985)	Comparison of selected washing treatments on Agrostis gigantea samples from mine tailings near Copper Cliff, Ontario, before analysis for Cu, Ni, Fe and K content	Exclude Outcome
813	Rupp (1984)	Canadian Palaipaphos (Cyprus) survey project: Second preliminary report, 1980-1982	Exclude Study Type
814	Schafrik (2011)	Due diligence in mine feasibility studies for the assessment of social risk	Exclude Population (Subject)
815	Lerner (2017)	Mitigating the Risks of Resource Extraction for Industrial Actors and Northern Indigenous Peoples	Exclude Population (Subject)
816	Alekseev (2011)	Industrial organization in Russia	Exclude Population (Subject)
817	Anon (1984)	LUPIN: ARCTIC GOLD MINE EXCEEDS DESIGN CAPACITY	Exclude Study Type
818	Foley (1986)	CHROMITE RESOURCES IN ALASKA	Exclude Intervention (Mineral)
819	Baimanova (2001)	Flow volume curve evaluation of respiratory function in wolfram-molybdenum miners | Otsenka funktsii vneshnego dykhaniia po petle potok-ob'em u rabochikh vol'frammolibdenovogo rudnika	Exclude (Other language)
820	Grenon (2014)	Quantifying the impact of small variations in fracture geometric characteristics on peak rock mass properties at a mining project using a coupled DFN-DEM approach	Exclude Comparator
821	Hp (1969)	%'WABUSH STORY'%'. DEVELOPMENT OF AN IRON MINING GIANT	Exclude Population (Subject)
822	Madsen (1991)	STOPE DEVELOPMENT FOR RAISE MINING AT THE NAMEW LAKE MINE	Exclude Population (Subject)
823	Syurin (2018)	OBESITY OF THE NORTHERN MINERS: PREVALENCE, RISK FACTORS, CLINICAL SIGNIFICANCE	Exclude (Other language)
824	Baker (1988)	UPPERS DRILLING FOR MECHANIZED CUT-AND-FILL STOPING AT BRUNSWICK MINING AND SMELTING NO. 12 MINE	Exclude Population (Subject)
825	Craigen (2007)	Controls on arsenic speciation in mine tailings and co-existing pore water in freshwater and marine settings from the Lower Seal Harbour Gold District, Nova Scotia, Canada	Exclude Comparator
826	Barrow (1994)	Land degradation: development and breakdown of terrestrial environments	Exclude Population (Subject)
827	Davies (2017)	In situ characterisation of complex suspended particulates surrounding an active submarine tailings placement site in a Norwegian fjord	Exclude Comparator
828	Yanful (1993)	CONSTRUCTION AND MONITORING OF A COMPOSITE SOIL COVER ON AN EXPERIMENTAL WASTE-ROCK PILE NEAR NEWCASTLE, NEW-BRUNSWICK, CANADA	Exclude Comparator
829	Notkin (1968)	Industrial accidents in the Noril'ska ore mines | Proizvodstvenny_ travmatizm na gornorudnykh predpriiatiiakh Noril'ska	Exclude (Other language)
830	SjÃ¶berg (1978)	Exemption applications a gold mine in negotiations. Basic staff is low in most hospitals | DispensansÃ¶kningarna guldgruva i fÃ¶rhandlingarna. Grundbemanningen fÃ¶r lÃ¥g pÃ¥ de flesta sjukhus	Exclude (Other language)
831	Dauvalter (2002)	Chemical content of the bottom deposits of subarctic lakes under the influence of mining metallurgy	Exclude (Other language)
832	Galbraith (1987)	ENVIRONMENTAL AND RECLAMATION REGULATIONS AND PRACTICE FOR GOLD PROPERTIES IN BRITISH COLUMBIA	Exclude Population (Subject)
833	Ahtiainen (1983)	Sysmaejaervi -- a lake polluted by mining waste-water	Exclude Comparator
834	Wickland (2010)	Hydraulic conductivity and consolidation response of mixtures of mine waste rock and tailings	Exclude Outcome
835	available (2017)	17th International Multidisciplinary Scientific Geoconference, SGEM 2017	Exclude Population (Subject)
836	Dobretsov (2010)	Mineral resources and development in the Russian Arctic	Exclude Population (Subject)
837	Aleksandrova (2016)	Key issues for improving of carbonaceous ore beneficiation processes for the extraction of valuable components	Exclude Population (Subject)
838	Gagnon (1985)	USE OF REMOTE SENSING FOR DESCRIBING AND EVALUATING THE REGENERATION POTENTIAL OF AN ABANDONED MINING WASTE SITE, WESTERN QUEBEC, CANADA	Exclude Comparator
839	Kharuk (2001)	Estimation of gold mining impact on a condition of middle Siberian taiga landscapes using 'Landsat-7' data	Exclude (Other language)
840	Pankov (2016)	[The dynamics of the occupational morbidity rate in the Eastern Siberia]	Exclude (Other language)
841	Thompson (2017)	In situ backfill monitoring - Lessons learned and a new case study	Exclude Comparator
842	Cristescu (2016)	Wildlife habitat selection on landscapes with industrial disturbance	Exclude Study Type
843	Garven (2003)	Coupled heat and fluid flow modeling of the Carboniferous Kuna Basin, Alaska: Implications for the genesis of the Red Dog Pb-Zn-Ag-Ba ore district	Exclude Comparator
844	Lolaev (1997)	Site investigation of tailing dam in permafrost region	Exclude Study Type
845	Blangy (2014)	Impacts of mining development on humans and caribou in Qamani'tuaq, Nunavut: A participatory approach	Exclude (Other language)
846	Lundgren (1996)	Competitiveness and sustainability in natural resource exploitation	Exclude Population (Subject)
847	Anon (1983)	ESSO MINERALS PLANS EXPANSION AT BYRON CREEK	Exclude Intervention (Mineral)
848	Svetlov (2018)	A Study of Interaction of Mine Drainage Waters with Impregnated Copper-Nickel Ores	Exclude Comparator
849	Chebotarev (1979)	Hygienic Evaluation of Working Conditions at the Balei Gold-Extracting Factory. | GIGIENICHESKAYA OTSENKA USLOVII TRUDA NA BALEISKOI SOLOTOIZVLEKATEL'NOI FABRIKE	Exclude (Other language)
850	Pennington (2015)	The Biogeochemistry of Metal-Contaminated Peatlands in Sudbury, Ontario, Canada	Exclude Intervention (Mining)
851	Vogelsang (1979)	(Generations of mining settlements in the north of Canada - examples Goldfields, Eldorado, Uranium City and Rabbit Mine City). | Generationen von Bergbausiedlungen im Norden Kanadas - die Beispiele Goldfields, Eldorado, Uranium City und Rabbit Mine City	Exclude Intervention (Mineral)
852	Baranov (2014)	Ore extraction beyond ultimate pit limit in the south wall of uchalinsky open-pit mine	Exclude (Other language)
853	Anthoine (1979)	Should the lung cancer of iron-miners in Lorraine be considered an occupational disease? (author's transl)	Exclude (Other language)
854	Herbert (1996)	Metal retention by iron oxide precipitation from acidic ground water in Dalarna, Sweden	Exclude (Other language)
855	Martynova (1978)	Dental caries incidence in a population living in a district with an increased molybdenum content in the soil | Rorazhaemost' kariesom naseleniia, prozhivaiushchego v ra_one s povyshennym soderzhaniem molibdena v pochve	Exclude (Other language)
856	Guerin (2006)	Nickel and uranium loading estimates from a 20-year old waste rock pile: A comparison of field estimates and laboratory leaching tests	Exclude Intervention (Mineral)
857	Skripal (2016)	Health state and morbidity of underground mines in mining chemical enterprise in Arctic area of Russian Federation	Exclude (Other language)
858	Kihlstedt (1972)	Waste water in metal mining industries	Exclude Study Type
859	Ala-RÃ¤mi (2018)	Micro-enterprises supporting regional competitiveness in post-mining activities: The case of Callio PyhÃ¤jÃ¤rvi, Finland	Exclude Population (Subject)
860	available (2011)	[Comparative analysis of mortality among population of industrial mono-cities in Sverdlovsky region]	Exclude (Other language)
861	Vernet (1992)	Impact of heavy metals on the environment	Exclude Study Type
862	Kulkybaev (2001)	The state of the adaptation system of women during the postpartum period under the influence of an industrial complex | Sostoianie adaptatsionnoi sistemy u zhenshchin v poslerodovom periode v usloviiakh vozdeistviia promyshlennogo kompleksa	Exclude (Other language)
863	Kozlov (2000)	Uptake and excretion of nickel and copper by leaf-mining larvae of Eriocrania semipurpurella (Lepidoptera: Eriocraniidae) feeding on contaminated birch foliage	Exclude Intervention (Mining)
864	Goodman (1985)	CROWS NEST RESOURCES' LINE CREEK MINE	Exclude Intervention (Mineral)
865	de Ruiter (1983)	NANISIVIK MINE CANADA'S FIRST MINE NORTH OF THE ARCTIC CIRCLE	Exclude Population (Subject)
866	Quinn (2003)	Analyzing trophic transfer of metals in stream food webs using nitrogen isotopes	Exclude Population (Location)
867	Kwong (1994)	Attenuation of acid rock drainage in a natural wetland system	Exclude Comparator
868	Martin (1976)	METAL MINING IN CANADA, 1976-2000	Exclude Population (Subject)
869	McCampbell (2015)	British Columbia planning major mining operations, despite Mount Polley tailings pond blowout	Exclude Study Type
870	Purvis (2013)	Lichen monitoring as a potential tool in environmental forensics: Case study of the Cu smelter and former mining town of Karabash, Russia	Exclude Intervention (Mining)
871	Day (2006)	Geochemical controls on waste-rock dump seepage chemistry at several porphyry mines in the Canadian cordilleran	Exclude Outcome
872	Kuzâ€™min (2018)	Ecological-Geologic Risks Related to the Development of Resource Regions	Exclude Population (Subject)
873	Johnson (1999)	Canadian mining companies build a shaky reputation abroad	Exclude Population (Location)
874	Gray (1975)	CANADIAN MINERAL DRILLING INDUSTRY - ITS PROBLEMS AND ITS FUTURE	Exclude Population (Subject)
875	Tatyanyuk (1995)	Water metabolism in miners of Transpolar regions	Exclude (Other language)
876	Chen (2001)	Antagonistic effect of selenium on mercury assimilation by fish populations near Sudbury metal smelters?	Exclude Intervention (Mining)
877	Glazyrina (2017)	Accommodation of Ecological and Economic Interests in Placer Gold Mining	Exclude Study Type
878	Ethier (1984)	INTRODUCTION OF SEQUENTIAL BLASTING AT MINES GASPE, MURDOCHVILLE, QUEBEC	Exclude Population (Subject)
879	Davies (1992)	Evolution of mining at the Bullmoose Mine, Tumbler Ridge, B.C	Exclude Intervention (Mineral)
880	McHaina (1999)	Reclamation of mine openings at the historic highland mine and Kootenay-Florence mines Ainsworth, British Columbia	Exclude Outcome
881	MacPhail (1992)	Mining at Highland Valley Copper	Exclude Population (Subject)
882	Gaglioti (2016)	High-resolution records detect human-caused changes to the boreal forest wildfire regime in interior Alaska	Exclude Population (Subject)
883	Melnikov (2016)	ECOLOGICAL STRATEGY OF MINING DEVELOPMENT: MODERN APPROACH TO ARCTIC MINERAL RESOURCE EXPLOITATION	Exclude Population (Subject)
884	Wilson (2008)	Extracting industries and native peoples in Russia: regulation, participation, and role of anthropologists	Exclude Outcome
885	Fidler (2010)	Increasing the sustainability of a resource development: Aboriginal engagement and negotiated agreements	Exclude Population (Subject)
886	Lapko (2014)	Effect of vibration, noise, physical exertion and unfavorable microclimate on carbohydrate metabolism in workers engaged into mining industry and machine building	Exclude (Other language)
887	available (2007)	Lundin mining gears up with new acquisitions	Exclude Study Type
888	Altushkin (2016)	Innovative approaches to expansion of copper ore supplies in the Urals	Exclude (Other language)
889	Walter (1994)	MODELING OF MULTICOMPONENT REACTIVE TRANSPORT IN GROUNDWATER .2. METAL MOBILITY IN AQUIFERS IMPACTED BY ACIDIC MINE TAILINGS DISCHARGE	Exclude Study Type
890	Akin (1985)	Exploration and Evaluation of the Key Lake Deposit - Status and Review at the Beginning of Production	Exclude (Other language)
891	Jones (1986)	Prospecting in Areas of Glaciated Terrain 1986	Exclude Population (Subject)
892	Abalakov (2017)	Specially protected natural areas in the ecological structure of the mining industry of the Baikal region: cartographic representation	Exclude (Other language)
893	Karlsson (1988)	Characterization of suspended solids in a stream receiving acid mine effluents, Bersbo, Sweden	Exclude Comparator
894	Shekov (2018)	OLD MINES OF THE NORTHWEST OF RUSSIA IN THE CONTEXT OF CHANGING ROLE OF MINING-INDUSTRIAL HERITAGE	Exclude Study Type
895	Smirnova (2011)	Vegetation succession and impacts of biointrusion on covers used to limit acid mine drainage	Exclude Comparator
896	Fyson (1994)	Removal of nickel and arsenic from a mine wastewater by muskeg sediments	Exclude Intervention (Mineral)
897	Owen (1997)	Kubaka: arctic mining challenge in Russia	Exclude Study Type
898	MacDonnell (1989)	Government mandated costs. The regulatory burden of environmental, health and safety standards	Exclude Population (Subject)
899	Asen (1978)	Aspects of the algal vegetation of the Jossing fjord, Rogaland County, SW Norway - a fjord polluted by industrial waste. / Algoligiske observasjoner: Jossingfjorden, Sokndal, Rogaland - en fjord pavirket av industriell forunensing	Exclude (Other language)
900	Sherriff (2007)	Differential settling and geochemical evolution of tailingsâ€™ surface water at the Central Manitoba Gold Mine	Exclude Comparator
901	Zarovnyaev (2016)	Temperature and moisture content forecast for safety cushion in ore extraction below pit bottom in permafrost	Exclude (Other language)
902	Zverkov (1976)	Experience gained in controlling vibration disease at underground mines of the 'Pechenganickel' (nickel mines) combine (Russian)	Exclude (Other language)
903	Anonymous (1999)	Rio Tinto joins zinc-lead-silver project in Greenland	Exclude Study Type
904	Phillips (1986)	The effect of nickel and copper deposition from a mining and smelting complex on coniferous regeneration in the boreal forest of northernManitoba	Exclude Intervention (Mining)
905	Scott (1974)	DEVELOPMENT OF NATIONAL WASTE REGULATIONS AND GUIDELINES FOR THE MINING INDUSTRY	Exclude Population (Subject)
906	Winterhaider (1983)	The use of manual surface seeding, liming & fertilization in the reclamation of acid metal-contaminated land in the sudbury, ontario mining and smelting region of canada	Exclude Comparator
907	Liard (1981)	Surface and Underground Drainage in an Open Pit Mine of Gaspe Mines, Murdochville, Quebec. | ETUDE DU DRAINAGE SUPERFICIEL ET SOUTERRAIN DE LA MINE A CIEL OUVERT DES MINES GASPE, MURDOCHVILLE, QUEBEC	Exclude (Other language)
908	Garg (2017)	Leaching characteristics of nickeliferous pyrrhotite tailings from the Sudbury, Ontario area	Exclude Intervention (Mining)
909	Armbrust (1969)	Hydrothermal alteration of a Breccia pipe deposit, Tribag Mine, Batchawana Bay, Ontario	Exclude Outcome
910	Alriksson (2013)	Steel industry environmental objectives: Stakeholder preference assessment using conjoint analysis	Exclude Intervention (Mining)
911	Dent (2010)	4.6: Supply chain sustainability - Rare earth materials	Exclude Intervention (Mineral)
912	Ethier (2018)	Three-dimensional hydrogeological modeling to assess the elevated-water-table technique for controlling acid generation from an abandoned tailings site in Quebec, Canada | ModÃ©lisation hydrogÃ©ologique tridimensionnelle pour Ã©valuer la technique de laÂ nappe phrÃ©atique surÃ©levÃ©eÂ pour contrÃ´ler la gÃ©nÃ©ration dâ€™acide dâ€™un site de rÃ©sidus miniers abandonnÃ© au QuÃ©bec, Canada | Modelag…	Exclude Study Type
913	Madin (2008)	The Future of Water in Mining - Treatment of Mine Water for Sustainable Benefit	Exclude Population (Location)
914	VÃ¤Ã¤tÃ¤inen (1987)	Comparative stress measurement by two overcoring methods in deep holes at SiilijÃ¤rvi Mine, Finland	Exclude Population (Subject)
915	Beauchemin (2006)	Impact of Redox Conditions on Arsenic Mobilization from Tailings in a Wetland with Neutral Drainage	Exclude Outcome
916	Kean (2009)	Ecology. Eco-alchemy in Alberta	Exclude Intervention (Mineral)
917	Lyytimaki (2016)	Mining through controversies: Public perceptions and the legitimacy of a planned gold mine near a tourist destination	Exclude Population (Subject)
918	Aynbinder (2016)	Improvement of deep-level ore mining	Exclude (Other language)
919	Fraser (1991)	Environmental management at Namew Lake	Exclude Population (Subject)
920	Petticrew (2015)	The impact of a catastrophic mine tailings impoundment spill into one of North America's largest fjord lakes: Quesnel Lake, British Columbia, Canada	Exclude Comparator
921	Jurjovec (2002)	Acid neutralization mechanisms and metal release in mine tailings: a laboratory column experiment	Exclude Outcome
922	DeNicola (2018)	Examination of effects of acid and metals on benthic algae in streams using chemical diffusing substrata	Exclude Outcome
923	Fyles (1987)	The development of nitrogen cycling in subalpine reclaimed mine sites in southeastern British Columbia	Exclude Outcome
924	Bezrodnykh (1982)	Occupational and Paraoccupational Diseases of Miners of the Extreme North. | PROFESSIONAL'NYE I _PARAPROFESSIONAL'NYE_ ZABOLEVANIYA RABOCHIKH GORNODOBYVAYUSHCHEI PROMYSHLENNOSTI KRAINEGO SEVERA	Exclude (Other language)
925	Elkanov (2013)	Human resources management of Kola Mining and Metallurgical Company	Exclude (Other language)
926	Hogberg (2018)	Evaluating foliar nutrient concentration as an indicator of soil nutrients in reclaimed and natural forests in Alberta, Canada	Exclude Intervention (Mineral)
927	Fourie (2007)	Dewatering of mine tailings using electrokinetic geosynthetics	Exclude Outcome
928	available (2005)	Environmental news: Mine tailings soak up greenhouse gas	Exclude Study Type
929	Clark (2004)	Sources and circulation of water and arsenic in the Giant Mine, Yellowknife, NWT, Canada	Exclude Comparator
930	Leybourne (2000)	Form and distribution of gold mobilized into surface waters and sediments from a gossan tailings pile, Murray Brook massive sulphide deposit, New Brunswick, Canada	Exclude Comparator
931	Schneider (1997)	1996 annual report on Alaska's mineral resources	Exclude Study Type
932	available (2006)	A question of waste	Exclude Study Type
933	Grip (2005)	Steel and sustainability: Scandinavian perspective	Exclude Intervtion (Non-existent)
934	Clarke (1996)	Labour relations in transition: Wages, employment and industrial conflict in Russia	Exclude Study Type
935	White (2013)	Resource extraction leaves something behind: Environmental justice and mining	Exclude Population (Location)
936	Ã…kesson (1983)	A study of geohydrological and rock engineering environment at Lappvattnet experimental mine	Exclude Comparator
937	Viduetskiy (2017)	Technology for cleaning of mine, undercut, circulating and waste water in mining and metallurgical enterprises	Exclude (Other language)
938	Ford (1987)	DAVID BELL GOLD MINE AT HEMLO, ONTARIO FROM EXPLORATION TO PRODUCTION	Exclude Population (Subject)
939	Igonina (1980)	Commuting to work in the iron- mining areas of the KMA ( USSR)	Exclude Population (Subject)
940	Krupskaya (2012)	Characteristics of mining-ecological monitoring of environmental objects changing under the influence of toxic waste tailing dump ("Solnechny GOK" Company)	Exclude Outcome
941	Polzik (1980)	Set of measures aimed at extending the work activity capacity of copper miners | O komplekse mer, napravlennykh na prodlenie trudovo_ deiatel'nosti gornorabochikh mednykh rudnikov	Exclude (Other language)
942	Shapkin (2017)	DEVELOPMENT OF THE TECHNOLOGY OF LOCAL MINE WATER TREATMENT AND HIGHLY CONCENTRATED WASTE STREAMS FROM GALVANIC BATHS	Exclude Intervention (Mineral)
943	Baiden (2004)	Mining telerobotics for underground and open pit: An implementation progress report	Exclude Population (Subject)
944	Banwart (2001)	Hydrochemical modelling for preliminary assessment of minewater pollution	Exclude Study Type
945	Holappa (2017)	Process innovations and sustainability in Finnish metallurgical industries	Exclude Intervtion (Non-existent)
946	Sidenko (2001)	Coprecipitation of As, Zn, Cu and Pb into secondary iron minerals from sulfide wastes of Berikul mine (Russia)	Exclude (Other language)
947	Anon (1988)	Outokumpu - positioning itself for the future	Exclude Study Type
948	Wilson (1996)	Chemical and mineralogical forms of Cu and Ni in contaminated soils from the Sudbury mining and smelting region, Canada	Exclude Comparator
949	Tikhonova (2013)	Potential ecological risks during the extraction of mineral resources	Exclude (Other language)
950	Gorpinchenko (2015)	Procedure for determining efficient parameters of relief holes for safe destressing of rockburst-hazardous rock masses in the Norilsk Industrial Area	Exclude (Other language)
951	Yurlova (2016)	Assessment of environmental impact of preparation plants within mining and processing companies	Exclude (Other language)
952	Piercey (2001)	Metal analyses from water samples collected near Britannia Mine and in Howe Sound, British Columbia, 1997 and 1998	Exclude Comparator
953	Proc (1971)	18th Ontario industrial waste conference, Proceedings June 13- 16 1971, Niagara Falls, Ont	Exclude Relevant Review
954	Kuznetsov (2003)	Growth, Competitiveness and Sustainability: Technological Change in the Russian Copper Industry	Exclude Relevant Review
955	available (2009)	Tailings and Mine Waste '08 - Proceedings of the 12th International Conference	Exclude Relevant Review
956	Perceval (2002)	Cadmium accumulation and metallothionein synthesis in freshwater bivalves (Pyganodon grandis): relative influence of the metal exposure gradient versus limnological variability	Exclude Intervention (Mining)
957	Abughusa (2006)	Extraction of precious metal ions from simulated mine effluents using a nanostructured adsorbent	Exclude Population (Subject)
958	Basu (2005)	Total solution of ventilation systems: Implementing systems approach in underground mines and mineral processing plants	Exclude Population (Subject)
959	Ahtola (2012)	Metallogenic areas in Finland	Exclude Intervention (Mining)
960	Zahary (1977)	Reclamation: A Challenge to Open-Pit Mining in Canada.. | LA RESTAURATION: UN DEFI A L'EXPLOITATION A CIEL OUVERT AU CANADA	Exclude (Other language)
961	available (2014)	Voisey's Bay nickel mine: Ice and lolly	Exclude Study Type
962	Drozdova (2017)	The accumulating ability and nickel tolerance of Brassicaceae species of the North Caucasus in connection with the problem of phytoremediation	Exclude Intervtion (Non-existent)
963	Zeel (2004)	Increase of safety level during blasting and drilling operations at trans-polar mines of 'Norilsk Nickel' mining and metallurgical company	Exclude (Other language)
964	Thompson (2013)	Groundwater Modelling and Site Investigations to Evaluate Groundwater Supply Availability and Withdrawal Impacts for a Proposed Gold Mine in Yukon, Canada	Exclude Study Type
965	Cf (1970)	Heavy mineral studies in the Klondike Area, Yukon Territory	Exclude Relevant Review
966	Sherriff (2001)	Orphaned mine tailings in Nopiming Provincial Park, Manitoba, Canada	Exclude Study Type
967	Blowes (1998)	Geochemical, mineralogical and microbiological characterization of a sulphide-bearing carbonate-rich gold-mine tailings impoundment, Joutel, Quebec	Exclude Outcome
968	Emrich (1969)	Effects of Mine Drainage on Ground Water	Exclude Intervention (Mineral)
969	Meldrum (2001)	Oxidation of mine tailings from Rankin Inlet, Nunavut, at subzero temperatures	Exclude Outcome
970	Langedal (1997)	Dispersion of tailings in the KnabeÃ¥na-Kvina drainage basin, Norway, 2: Mobility of Cu and Mo in tailings-derived fluvial sediments	Exclude Comparator
971	Vorobev-Desyatovskiy (2014)	Basic problems of decontamination of cyanide-containing solutions and slurries of Russian gold mining industry. Part 4. Processes, based on extraction and reuse of cyanides	Exclude (Other language)
972	Muscatello (2006)	Larval Deformities Associated with Selenium Accumulation in Northern Pike (Esox lucius) Exposed to Metal Mining Effluent	Exclude Intervention (Mineral)
973	Alexandrova (2016)	Technological aspects of recovery of precious metals from carbonaceous ores	Exclude Population (Subject)
974	Leontyev (2017)	Environmental challenges of 'norilsk Nickel' and their possible solutions	Exclude (Other language)
975	Levesque (2002)	Seasonal variation in carbohydrate and lipid metabolism of yellow perch (Perca flavescens) chronically exposed to metals in the field	Exclude Intervention (Mining)
976	Widerlund (2004)	Laboratory simulation of flocculation processes in a flooded tailings impoundment at the Kristineberg Znâ€“Cu mine, northern Sweden	Exclude Intervention (Mineral)
977	Huhta (2012)	New data for exploration in southern Finland - Heavy mineral studies and ore showings	Exclude Intervention (Mining)
978	Kaplunov (2018)	Combined geotechnology in sustainable ecologically balanced subsoil management	Exclude (Other language)
979	Bogush (2011)	Behavior of heavy metals in sulfide mine tailings and bottom sediment (Salair, Kemerovo region, Russia)	Exclude Outcome
980	Lacki (1992)	Mine-drainage treatment wetland as habitat for herptofaunal wildlife	Exclude Population (Location)
981	Puustinen (1997)	Mining in Finland during the period 1530-1995	Exclude Population (Subject)
982	Baldwin (2016)	Seasonal Microbial Population Shifts in a Bioremediation System Treating Metal and Sulfate-Rich Seepage	Exclude Intervention (Mineral)
983	available (2012)	12th International Multidisciplinary Scientific GeoConference and EXPO, SGEM 2012, Volume 5	Exclude Relevant Review
984	Buscher (2014)	The Ecotourism-Extraction Nexus: Political Economies and Rural Realities of (Un)comfortable Bedfellows	Exclude Population (Subject)
985	Knight (1976)	REGULATORY CONCERNS ARISING FROM THE PORT HOPE SITUATION	Exclude Population (Subject)
986	Andreyev (1979)	Problems of environmental protection in connection with the formation of the industrial complex of the Kursk Magnetic Anomaly	Exclude Study Type
987	McCampbell (2015)	'Flawed design' caused failure of Mount Polley mine's earthen dam, say investigators	Exclude Study Type
988	Tarassoff (1994)	The Orford nickel mine, Quebec, Canada	Exclude Outcome
989	Treating gold and silver... (1985)	Treating gold and silver mine tailings pond effluents	Exclude Study Type
990	Anderson (2003)	Treatment of mercury-contaminated soil, mine waste and sludge using silica micro-encapsulation	Exclude Intervention (Mineral)
991	Yakovlev (2017)	Old low-grade ore treatment on the pilot heap leaching plant	Exclude (Other language)
992	Plante (2010)	Study of Ni sorption onto Tio mine waste rock surfaces	Exclude Outcome
993	Tyushkova (2015)	THE USE OF GEOINFORMATIONAL SYSTEMS (GIS) TO ASSESS THE ENVIRONMENTAL PROBLEMS OF THE INDUSTRIAL REGIONS	Exclude Intervention (Mining)
994	Zheng (2015)	Application of electrodialysis to remove copper and cyanide from simulated and real gold mine effluents	Exclude Population (Location)
995	Nkongolo (2018)	Nickel-induced global gene expressions in red maple (Acer rubrum): Effect of nickel concentrations	Exclude Intervtion (Non-existent)
996	Galtseva (2018)	Prospects for utilization of resource potential of mining waste in the Magadan Region	Exclude (Other language)
997	PÃ¶ykiÃ¶ (2002)	Assessment of the impact of opencast chrome mining on the ambient air concentrations of TSP, Cr, Ni and Pb around a mining complex in Northern Finland	Exclude Intervention (Mineral)
998	Ljungberg (2001)	The geochemical dynamics of oxidising mine tailings at Laver, northern Sweden	Exclude Outcome
999	Yurtseven-Sandker (2016)	Magnetic susceptibility mapping of the Sudbury area, Ontario, Canada: evaluating pollution distributions decades later	Exclude Comparator
1000	Alfantazi (2004)	The use of organic additives to suppress acid mist in copper electrowinning	Exclude Intervtion (Non-existent)
1001	Anon (1982)	SSAB - SWEDEN'S LARGEST STEELMAKER	Exclude Population (Subject)
1002	Lubkova (2016)	GEOCHEMICAL INVESTIGATIONS FOR THE ACID ROCK DRAINAGE PREDICTION APPLIED TO THE NAKHODKA PORPHYRY COPPER SYSTEM (WESTERN CHUKOTKA, RUSSIA)	Exclude Comparator
1003	Masloboev (2018)	Hydrometallurgical Processing of Low-Grade Sulfide Ore and Mine Waste in the Arctic Regions: Perspectives and Challenges	Exclude Intervention (Mining)
1004	Zhan (2012)	Diversity of free-living nitrogen-fixing microorganisms in the rhizosphere and non-rhizosphere of pioneer plants growing on wastelands of copper mine tailings	Exclude Population (Location)
1005	available (2006)	Exploration trends and the international presence of Canadian mining companies	Exclude Study Type
1006	Anon (1987)	Iron Mine of Grangesberg (Sweden). | LA MINE DE FER DE GRANGESBERG (SUEDE)	Exclude (Other language)
1007	Galkin (2014)	ANALYSIS OF OCCUPATIONAL ACCIDENTS AT THE MINING ENTERPRISES OF THE NORTHERN REGIONS OF RUSSIA	Exclude Intervention (Mineral)
1008	Lautermilch (1997)	Saskatchewan: New Mines for the New Millennium	Exclude Study Type
1009	Kennedy (1975)	IRON ORE MINING IN SWEDEN AND ITS CONTRIBUTION TO THE EUROPEAN STEEL INDUSTRY	Exclude Study Type
1010	Kleiv (2000)	Copper and lead adsorption on dry tailings - The effect of buffering capacity	Exclude Comparator
1011	Henry (2001)	Challenges to the implementation of a sustainable development certification programme for the minerals and metals industry	Exclude Intervention (Mining)
1012	GÃ³mezâ€Bernal (2018)	Heavy metals and arsenic phytoavailability index in pioneer plants from a semipermanent natural wetland	Exclude Population (Location)
1013	Kriukov (2006)	Institutional framework in the use of mineral resources in Russia: results and consequences	Exclude (Other language)
1014	Fyson (1991)	Effect of foliar fertilization on Typha latifolia L. growing in acid mine drainage	Exclude Outcome
1015	SÃ¶derholm (2015)	Environmental regulation and competitiveness in the mining industry: Permitting processes with special focus on Finland, Sweden and Russia	Exclude Population (Subject)
1016	Mohr (2018)	Zinc Detoxification: A Functional Genomics and Transcriptomics Analysis in Drosophila melanogaster Cultured Cells	Exclude Intervtion (Non-existent)
1017	Vol'pert (1998)	Responses of small mammalian fauna to different forms of technogenic influences on arctic landscapes	Exclude Intervention (mining)
1018	PitkÃ¤jÃ¤rvi (2010)	Bioheapleaching of black schist-hosted Ni-Cu-Co-Zn ore in subarctic conditions at Talvivaara, Finland	Exclude Population (Location)
1019	Salmirinne (2017)	Unmanned aerial vehicles in mineral exploration and mining operations | MiehittÃ¤mÃ¤ttÃ¶mÃ¤t ilma-alukset malminetsinnÃ¤ssÃ¤ ja kaivostoiminnassa	Exclude (Other language)
1020	Feng (2009)	Mercury Pollution in the Environment	Exclude (Other language)
1021	Yilmaz (2014)	Influence of disposal configurations on hydrogeological behaviour of sulphidic paste tailings: A field experimental study	Exclude Outcome
1022	Winid (2013)	BROMINE AS A POTENTIAL THREAT TO THE AQUATIC ENVIRONMENT IN AREAS OF MINING OPERATIONS	Exclude (Other language)
1023	Aubertin (2012)	A new technical committee to promote and coordinate activities in mining geotechnique	Exclude Study Type
1024	ThÃ¶rn (1981)	A follow-up study registered, occupational skin diseases in an iron mine | UppfÃ¶ljning av kartlagd yrkesorsakad hudsjuklighet vid en jÃ¤rnmalmsgruva	Exclude (Other language)
1025	Sairinen (2017)	Talvivaara mine and water pollution: An analysis of mining conflict in Finland	Exclude Study Type
1026	Davidov (2014)	Ecological Tourism and Elite Minerals in Karelia: The Veps' Experience with Extraction, Commodification, and Circulation of Natural Resources	Exclude Relevant Review
1027	Timokhov (1975)	Level of lead in the dust in the mines of the Sadonsk, Achisa_sk and Abramansk plants | Soderzhanie svintsa v pyli na rudnikakh Sadonskogo, Achisa_skogo i Abrasmanskogo kombinatov	Exclude (Other language)
1028	Walker (2005)	The speciation of arsenic in iron oxides in mine wastes from the Giant gold mine, NWT: Application of synchrotron micro-XRD and micro-XANES at the grain scale	Exclude Intervention (Mining)
1029	Masson (2005)	Response of three aquatic sentinel species to metal trace contamination in two rivers in the Abitibi region, Quebec	Exclude (Other language)
1030	Jackson (1983)	(The mining strongholds: the socio- economic influence of the mining interests of the iron-ore region of Quebec). | Les fiefs miniers: les pouvoirs socio-economiques des interets miniers dans la region du fer	Exclude (Other language)
1031	Stewart (1983)	Evaluation of past-producing gold mine properties by drift prospecting: an example from Matachewan, Ontario, Canada	Exclude Outcome
1032	Gold (2016)	Ranching, Mining, and the Human Impact of Natural Resource Development	Exclude Population (Location)
1033	Thompson (1983)	Attitudes toward Energy Development in the Northern Great Plains	Exclude Population (Location)
1034	available (2008)	New subsidiary of FLSmidth minerals in Russia | FLSmidth Minerals Startet mit Tochterunternehmen in Russland	Exclude (Other language)
1035	Qiu (2001)	Laboratory properties of mine tailings	Exclude Outcome
1036	Vinogradov (2005)	Conversion and reutilization of mining and metallurgical waste: Case study in the Murmansk Region, NW Russia	Exclude Relevant Review
1037	Witte (2010)	Kemess Mine tailings storage facility - Investigation and evaluation of liquefaction potential using in-situ blasting	Exclude Outcome
1038	Salmi (2007)	Eco-efficiency and industrial symbiosis - a counterfactual analysis of a mining community	Exclude Study Type
1039	Lawler (2008)	Boston mine: Mercury cleanup at an abandoned hydraulic gold mine	Exclude Population (Location)
1040	Canuel (2009)	Mercury cycling and human health concerns in remote ecosystems in the Americas	Exclude Population (Location)
1041	Edwards (1999)	Aquatic selenium at Cominco's Red Dog Mine: Sources, speciation, distribution, and control	Exclude Relevant Review
1042	Mining industry told:... (1987)	Mining industry told: look at big picture to foretell the future	Exclude Study Type
1043	Ahlgren (1998)	The source and fate of Pb in contaminated soils at the urban area ofFalun in central Sweden	Exclude Population (Subject)
1044	Couillard (2008)	Sources and chronology of fifteen elements in the sediments of lakes affected by metal deposition in a mining area	Exclude Intervention (Mining)
1045	Bray (1994)	At the end of the shift: mines & single-industry towns in northern Ontario // Review	Exclude Study Type
1046	Kalabin (2014)	Satellite Monitoring of Vegetation Mantle Response to the Sorsky Copper-Molybdenum Deposit Mining Impact	Exclude Comparator
1047	St-Hilaire (2001)	River mixing characteristics in the Northwest Miramichi River (NB) and associated metal concentration following a discharge by Heath Steele Mines in 1991	Exclude Study Type
1048	Liu (2012)	Nitrogen fixation in biotic crusts and vascular plant communities on a copper mine tailings	Exclude Population (Location)
1049	AzarovÐ° (2018)	Environmental Problems of Mining Waste Disposal Sites in Russia	Exclude Relevant Review
1050	Helms (1987)	Nickel-Copper Ore Mining in the Sudbury District, Ontario. | NICKEL-KUPFERERZBERGBAU IM SUDBURY DISTRICT VON ONTARIO	Exclude (Other language)
1051	$140m for new mine:... (1991)	$140m for new mine: 18 months work seen in project	Exclude Study Type
1052	Seregin (2004)	Lead behavior in the technological route of Kola mining and metallurgical company	Exclude (Other language)
1053	Romero-Freire (2018)	Assessment of baseline ecotoxicity of sediments from a prospective mining area enriched in light rare earth elements	Exclude Intervention (Mineral)
1054	Matveeva (2015)	Analysis of functions of collecting agents and plant extract in flotation of copper and iron sulfides in copper-pyrite ore dressing Information about authors	Exclude (Other language)
1055	Gillis (2006)	Bioavailability of sediment-associated Cu and Zn to Daphnia magna	Exclude Population (Location)
1056	Samarina (2016)	Some system problems of Russian mining enterprises of ferrous metallurgy	Exclude Intervention (Mining)
1057	Lin (1997)	Heavy metal retention in secondary precipitates from a mine rock dump and underlying soil, Dalarna, Sweden	Exclude Outcome
1058	Anonymous (2006)	Roca Mines plans Canadian molybdenum mine	Exclude Intervention (Mining)
1059	Hassani (2001)	Development and challenges in the Canadian mining industry	Exclude Study Type
1060	Volgin (1993)	Social and Economic Problems of Novaya Zemlya Archipelago	Exclude (Other language)
1061	Garnett (1996)	Marine dredging for gold, offshore Alaska	Exclude Population (Subject)
1062	Badri (2011)	Integration of OHS into Risk Management in an Open-Pit Mining Project in Quebec (Canada)	Exclude Population (Subject)
1063	Quastel (2017)	Pashukanis at Mount Polley: Law, eco-social relations and commodity forms	Exclude Population (Subject)
1064	Ellis (1987)	A decade of environmental impact assessment at marine and coastal mines	Exclude Relevant Review
1065	Ribordy (1980)	The Sudbury [Ontario] Nickel Strike in 1978-1979	Exclude (Other language)
1066	Alakangas (2012)	Simulation of pyrite oxidation in fresh mine tailings under near-neutral conditions	Exclude Intervention (Mining)
1067	Lessard (2018)	Integrated environmental management of pyrrhotite tailings at Raglan Mine: Part 2 desulphurized tailings as cover material	Exclude Outcome
1068	Borisovna (2013)	Nanoforms of secondary gold in the tailings wastes: Placers of is river, Russia	Exclude Outcome
1069	Garnett (1991)	Development of an underwater mining vehicle for the offshore placer gold deposits of Alaska	Exclude Study Type
1070	Ramstedt (2003)	Aqueous geochemistry in the Udden pit lake, northern Sweden	Exclude Outcome
1071	Zen'kov (2018)	Information support for remote monitoring of ecology of disturbed lands with the open development of the Irbinsky Group of iron ore deposits	Exclude (Other language)
1072	Forssberg (1985)	SHAPE AND LIBERATION STUDIES ON GRINDING PRODUCTS FROM AUTOGENOUS AND CONVENTIONAL MILLS USING AN AUTOMATIC IMAGE ANALYSER	Exclude Population (Subject)
1073	Kraiushklna (1998)	Legal regulation of relations concerning restoration of land destroyed in the process of mineral mining	Exclude (Other language)
1074	Pelley (2005)	Mine tailings soak up greenhouse gas	Exclude Study Type
1075	Hamilton (2016)	Characterizing Zinc Speciation in Soils from a Smelter-Affected Boreal Forest Ecosystem	Exclude Intervention (Mining)
1076	Isakov (2018)	Development of Chemosorbent Based on Metallic Waste for Cleaning Mine Water from Molybdenum	Exclude Comparator
1077	Garga (1983)	ABANDONMENT OF ACID GENERATING MINE TAILINGS	Exclude Relevant Review
1078	Renberg (2001)	Sediment evidence of early eutrophication and heavy metal pollution of Lake Malaren, central Sweden	Exclude Population (Date)
1079	Lavelle (2001)	The mining industry's campaign against native title: Some explanations	Exclude Population (Location)
1080	Chebotarev (1994)	Physiologic and hygienic characteristics of work conditions in placer mines of far North	Exclude (Other language)
1081	Jardine (1981)	COMPUTERIZED MAINTENANCE SYSTEM AT THE CAROL PROJECT	Exclude Population (Subject)
1082	Kral (2013)	Ontario remains mining hotbed; Favorable legislation and Ring of Fire offer promising future	Exclude Study Type
1083	Axelson (1971)	Swedish pilot sutdy on lung cancer among miners | Svensk pilotstudie Ã¶ver lungcancer hos gruvarbetare	Exclude (Other language)
1084	Zimin (2012)	Flotation studies on magnetite ores and ecological aspects of environmental impact	Exclude Population (Subject)
1085	Champagne (2002)	A combined passive system for the mitigation of acid mine drainage	Exclude Population (Subject)
1086	Fortin (1997)	Role of the bacterium Thiobacillus in the formation of silicates in acidic mine tailings	Exclude Comparator
1087	Bradbury (1981)	The industrial geography of iron ore and steel	Exclude Study Type
1088	Ljungberg (2000)	The character of the suspended and dissolved phases in the water cover of the flooded mine tailings at Stekenjokk, northern Sweden	Exclude Comparator
1089	Golovkova (2006)	Work conditions and occupational morbidity on mining industry enterprises	Exclude (Other language)
1090	Korobitsyn (2004)	Environmental aspects of socio-economic changers for industrial region in russia in transition economy	Exclude Population (Subject)
1091	Majid (1998)	SESR - A novel Canadian technology for remediating highly saline petroleum and heavy metal contaminated soils and sediments	Exclude Intervention (Mining)
1092	Wood (1986)	Design and Operation of Thickened Tailings Disposal System at Les Mines Selbaie	Exclude Study Type
1093	Anon (1987)	Copper and Tungsten Mine of Yxsjoberg (Sweden). | LA MINE DE CUIVRE ED DE TUNGSTENE D'YXSJOBERG (SUEDE)	Exclude (Other language)
1094	Chewinski (2016)	MINING AS CANADIAN NATION-BUILDING: CONTENTIOUS CITIZENSHIP REGIMES ON THE MOVE	Exclude Population (Subject)
1095	Davis (2006)	Mineral-induced lung disease in modern industry: Part 2: Sensitizing metals	Exclude Intervention (Mineral)
1096	Dixit (1987)	Paleolimnological evidence of recent acidification in two Sudbury (Canada) lakes	Exclude Comparator
1097	Lin (1998)	The source and fate of Pb in contaminated soils at the urban area of Falun in central Sweden	Exclude Comparator
1098	Dahlgren (1979)	Lung cancer, cardiovascular disease and smoking in a group of mineworkers	Exclude (Other language)
1099	Anonymous (2010)	Exploration remains hot in Canada's Yukon province	Exclude Study Type
1100	Schuh (2018)	Controls governing the spatial distribution of sediment arsenic concentrations and solid-phase speciation in a lake impacted by legacy mining pollution	Exclude Outcome
1101	Asif (2018)	Air quality modeling for effective environmental management in the mining region	Exclude Study Type
1102	available (1999)	Community partnerships. The Pasminco Century Mine experience. Jim Hondros	Exclude Population (Location)
1103	Babushkina (2018)	Migration of pollutants and contamination of groundwater when mining iron ore	Exclude (Other language)
1104	Alekseenko (2017)	Metallisation and environmental management of mining site soils	Exclude Population (Location)
1105	Vinogradova (2011)	Anthropogenic pollution of Kostomuksha reserve (Karelia) environment under long-range atmospheric transport of aerosols	Exclude (Other language)
1106	available (1966)	Iron ore mining at Kiruna, Swedish Lapland	Exclude Population (Subject)
1107	Jamieson (2011)	Geochemistry and Mineralogy of Solid Mine Waste: Essential Knowledge for Predicting Environmental Impact	Exclude Relevant Review
1108	McKechnie (1969)	The mineral industry in British Columbia	Exclude Study Type
1109	Lessard (2003)	Ore Pass Systems in Quebec Underground Mines	Exclude Intervention (Mining)
1110	Zvereva (2015)	Rare earth elements in mine, slime, and river waters in the Kavalerovsky and Dalnegorsky districts of the Russian Far East	Exclude Intervention (Mineral)
1111	Anonymous (2001)	Gold Fields, Outokumpu increase PGE reserves in Finland	Exclude Population (Subject)
1112	Ellis (2005)	Meaningful Consideration? A Review of Traditional Knowledge in Environmental Decision Making	Exclude Intervention (Mining)
1113	Werdon (2014)	ANALYSES OF HISTORIC U.S. BUREAU OF MINES SAMPLES FOR GEOCHEMICAL TRACE-ELEMENT AND RARE-EARTH-ELEMENT DATA FROM THE CIRCLE MINING DISTRICT, WESTERN CRAZY MOUNTAINS, AND THE LIME PEAK AREA OF THE WHITE MOUNTAINS, CIRCLE QUADRANGLE, EAST-CENTRAL ALASKA	Exclude Study Type
1114	Rikhvanov (2016)	Lichen Biomonitoring on the Territory of Tailings Ponds of Mining Company (the Case of Kemerovo Region)	Exclude (Other language)
1115	Zheng (2015)	The treatment of cyanide from gold mine effluent by a novel five-compartment electrodialysis	Exclude Population (Location)
1116	Shotyk (2017)	Peat Bogs Document Decades of Declining Atmospheric Contamination by Trace Metals in the Athabasca Bituminous Sands Region	Exclude Intervention (Mineral)
1117	Siurin (2009)	Bronchopulmonary diseases features in miners of Kolsky Transpolar area	Exclude (Other language)
1118	Greaves (1989)	Tungsten and gold recovery from Alaskan scheelite-bearing ores	Exclude Outcome
1119	Di Marchi (2011)	Waste management practices at Alaska's large mines	Exclude Population (Subject)
1120	Chebotarev (2009)	[Characteristics of mine aerosol and occupational pulmonary diseases in highly-mechanized mine workers]	Exclude (Other language)
1121	Lloyd (1955)	Iron ore production at Kirkenes, Norway	Exclude Population (Subject)
1122	Peters (1978)	INCO METALS RECLAMATION PROGRAM	Exclude Comparator
1123	Bacon (1978)	LODE GOLD DEPOSITS IN WESTERN CANADA	Exclude Population (Subject)
1124	Huelin (2006)	The determination of trace elements in Fe-Mn oxide coatings on pebbles using LA-ICP-MS	Exclude Population (Subject)
1125	Jones (2001)	The 777 Project - Creating a new future	Exclude Study Type
1126	Moncur (2016)	The occurrence and implications of efflorescent sulfate minerals at the former sherritt-gordon Zn-Cu mine, Sherridon, Manitoba, Canada	Exclude Comparator
1127	Maqsoud (2016)	Impact of fresh tailing deposition on the evolution of groundwater hydrogeochemistry at the abandoned Manitou mine site, Quebec, Canada	Exclude Comparator
1128	Malehmir (2011)	Reflection seismic investigations in the Dannemora area, central Sweden: Insights into the geometry of polyphase deformation zones and magnetite-skarn deposits	Exclude Intervention (Mining)
1129	Kradenykh (2018)	Consolidation of small and medium mining business in the gold mining industry of the Russian Far East	Exclude Outcome
1130	Finland's newest gold... (1998)	Finland's newest gold mine coexists with Reindeer Herding	Exclude Study Type
1131	Anonymous (2011)	Pebble Project partners moving closer to permitting phase	Exclude Study Type
1132	Anon (1987)	MEASURES TAKEN TO MAINTAIN IRON ORE INDUSTRY IN SWEDEN	Exclude Population (Subject)
1133	Waldichuk (1986)	Sediment Contamination Problems in False Creek, an Urban Marine Inlet in Vancouver, British-Columbia, Canada	Exclude Intervtion (Non-existent)
1134	Lepitre (2003)	Differentiating sources of dissolved lead in mine waters using lead isotope techniques, Sullivan Mine, British Columbia	Exclude Outcome
1135	Gerry (2007)	Water Management Aspects of the Britannia Mine Remediation Project, British Columbia, Canada	Exclude Comparator
1136	Malehmir (2017)	The potential of rotary-wing UAV-based magnetic surveys for mineral exploration: A case study from central Sweden	Exclude Population (Subject)
1137	Chapin (2008)	Hills of Silver: The Yukon's Mighty Keno Hill Mine	Exclude Study Type
1138	DjordjeviÄ‡ (2012)	Assessment of Heavy Metals Pollution in Sediments of the KorbevaÄka River in Southeastern Serbia	Exclude Population (Location)
1139	Moore (1979)	Diversity and indicator species as measures of water pollution in a subarctic lake	Exclude Comparator
1140	Nhantumbo (2016)	A Simplified Model to Estimate the Concentration of Inorganic Ions and Heavy Metals in Rivers	Exclude Study Type
1141	Fedotov (2018)	Unexpected behavior of Zn, Cd, Cu, and Pb in soils contaminated by ore processing after 70Â years of burial	Exclude Comparator
1142	Kozuskanich (2009)	Dendrochemical variation over the Cross Lake VMS mineralization a tool for mineral exploration and decoupling anthropogenic input from background signals	Exclude Outcome
1143	Freeman (1998)	A Stake in the Future: Redefining the Canadian Mineral Industry	Exclude Study Type
1144	Khozhina (2008)	The accumulation of Cu, Zn, Cd, and Pb in the aquatic biomass of sulphide tailing ponds	Exclude Intervention (Mining)
1145	Antyushina (2016)	New comers of the Arctic Council open the Far North	Exclude Study Type
1146	Ghoshdastidar (2018)	Exposure to nanoscale and microscale particulate air pollution prior to mining development near a northern indigenous community in Quebec, Canada	Exclude Intervtion (Non-existent)
1147	Masters (1985)	ENERGY REQUIREMENTS IN THE SHERRITT ZINC PROCESS	Exclude Intervention (Mining)
1148	Chapman (1969)	LODE MINES AND PROSPECTS IN THE FAIRBANKS DISTRICT, ALASKA	Exclude Outcome
1149	Alakangas (2010)	Estimation of temporal changes in oxidation rates of sulphides in copper mine tailings at Laver, Northern Sweden	Exclude Comparator
1150	Matasova (2005)	The use of magnetic methods in an environmental study of areas polluted with non-magnetic wastes of the mining industry (Salair region, Western Siberia, Russia)	Exclude Outcome
1151	Adu-Wusu (2001)	Field evidence of resuspension in a mine tailings pond	Exclude Outcome
1152	Garg (1979)	Mining of frozen iron ore in northern Quebec and Labrador	Exclude Population (Subject)
1153	Johnson (1987)	RECYCLING TO REDUCE SEDIMENT DISCHARGE IN PLACER MINING OPERATIONS	Exclude Population (Subject)
1154	Azcue (1995)	IMPACT OF ABANDONED MINE TAILINGS ON THE ARSENIC CONCENTRATIONS IN MOIRA LAKE, ONTARIO	Exclude Intervention (Mining)
1155	Weisener (2011)	The effect of Ca-Fe-As coatings on microbial leaching of metals in arsenic bearing mine waste	Exclude Outcome
1156	Boris (2018)	ANALYSIS OF DISTURBED LANDS AND ENVIRONMENTALLY SAFE TECHNOLOGIES OF MINING IN PERMAFROST	Exclude Relevant Review
1157	KiikkilÃ¤ (1994)	Soil acidity status in polluted and non-polluted areas in Southern Finland	Exclude Intervention (Mineral)
1158	Anonymous (2016)	First all-electric mine on the horizon; Goldcorp and Sandvik join forces for electric mine in Canada	Exclude Study Type
1159	TuusjÃ¤rvi (2009)	Geological resources in Finland, production data and annual report 2008 | Gseologisten luonnonvarojen hyÃ¶dyntÃ¤minen suomessa vuonna 2008	Exclude (Other language)
1160	Surface Mining: Soil,... (1983)	Surface Mining: Soil, Coal and Society - National Research Council US // Review	Exclude Intervention (Mineral)
1161	Anonymous (2018)	EPA changes course on Pebble Project; Restrictions on mining left in place by the agency	Exclude Study Type
1162	Herbert (1995)	PRECIPITATION OF FE OXYHYDROXIDES AND JAROSITE FROM ACIDIC GROUNDWATER	Exclude Comparator
1163	Elantseva (2015)	Influence of tailings pond on hydrochemical conditions of groundwater at Mikhailovsky Mining and Processing Plant	Exclude (Other language)
1164	Lombi (2004)	Assessment of the use of industrial by-products to remediate a copper- and arsenic-contaminated soil	Exclude Population (Location)
1165	Cabot (2003)	Small-scale mining using the modular gold processing unit at the Granada mine, Rouyn-Noranda, Quebec	Exclude Population (Subject)
1166	Crawford (1995)	Environmental improvements by the mining industry in the Sudbury Basin of Canada	Exclude Study Type
1167	Ahlmark (1973)	Experiences with silicosis control in Sweden during the last years | NÃ¥gra erfarenheter frÃ¥n de senaste Ã¥rens silikoskontroll i sverige	Exclude (Other language)
1168	Barbante (2001)	Greenland Snow Evidence of Large Scale Atmospheric Contamination for Platinum, Palladium, and	Exclude Intervention (Mineral)
1169	Sherriff (2007)	Geochemical consequences of differential settling of gold tailings	Exclude Outcome
1170	Cohen (1985)	Radon and lung cancer in Swedish miners	Exclude Study Type
1171	Hogsden (2013)	Do food quantity and quality affect food webs in streams polluted by acid mine drainage?	Exclude Population (Location)
1172	Nirola (2015)	Evaluation of metal uptake factors of native trees colonizing an abandoned copper mineâ€“a quest for phytostabilization	Exclude Population (Location)
1173	Fortescue (2007)	From labour camp to global market leader a company portrait of non-ferrous metal works Norilsk Nickel | Vom Arbeitslager zum WeltmarktfÃ¼hrer ein FirmenportrÃ¤t der BuntmetallhÃ¼tte Noril'sk Nikel'	Exclude (Other language)
1174	Poykio (2005)	Heavy metals (Cr, Zn, Ni, V, Pb, Cd) in lingonberries (Vaccinium vitis-idaea L.) and assessment of human exposure in two industrial areas in the Kemi-Tornio region, Northern Finland	Exclude Intervention (Mineral)
1175	de Caritat (2001)	Regional distribution of Al, B, Ba, Ca, K, La, Mg, Mn, Na, P, Rb, Si, Sr, Th, U and Y in terrestrial moss within a 188,000 km super(2) area of the central Barents region: Influence of geology, seaspray and human activity	Exclude Comparator
1176	Banfield (2013)	Consultation and remediation in the north: meeting international commitments to safeguard health and well-being	Exclude Outcome
1177	Heikkinen (2008)	Mineralogical and geochemical alteration of Hitura sulphide mine tailings with emphasis on nickel mobility and retention	Exclude Outcome
1178	Nguyen (2018)	Chelator production by Deschampsia cespitosa ( L.) Beauv. in adaptive Ni/Cu hyper-tolerance derived from fields in the Sudbury region and lab assessment	Exclude Outcome
1179	Sharov (2005)	The effect of anthropogenic pollution on phytoplankton of the Subarctic Waterbodies (Kola Peninsula)	Exclude (Other language)
1180	Elberling (2003)	Spatial variations and controls of acid mine drainage generation	Exclude Comparator
1181	Haakensen (2017)	Design and optimization of constructed wetlands for metal and metalloid treatment at the Minto Mine, in the Yukon, Canada	Exclude Study Type
1182	Copper in sediment interstitial... (Thompson)	Copper in sediment interstitial waters and overlying waters of Howe Sound, B.C	Exclude Comparator
1183	Saenz (1999)	Heavy metals in organisms of the River Guadalquivir estuary: possible incidence of the Aznalcollar disaster	Exclude Population (Location)
1184	Elberling (2001)	Microscale measurements of oxygen diffusion and consumption in subaqueous sulfide tailings	Exclude Outcome
1185	Anonymous (2017)	Controversial Mine Puts Alaska Salmon in Peril	Exclude Study Type
1186	Ardau (2009)	Comparison of laboratory testing protocols to field observations of the weathering of sulfide-bearing mine tailings	Exclude Outcome
1187	Kramer (1996)	Fate of silver in surface waters, sediments and plant material in an old mining camp, Cobalt, Ontario	Exclude Comparator
1188	Kharanzhevskaya (2016)	ENVIRONMENTAL ASSESSMENT AND ZONING OF THE CHAYA RIVER BASIN IN WESTERN SIBERIA USING THE DATA OF MIRE WATER CHEMICAL COMPOSITION AND CHANGES IN THE WATER LEVEL	Exclude Intervtion (Non-existent)
1189	West (2003)	Groundwater flow and solute transport in a laboratory-scale analogue of a decommissioned in-pit tailings management facility	Exclude Intervention (Mineral)
1190	Beier (2014)	Tailings and mine waste '13 conference returns to the Canadian Rocky mountains	Exclude Study Type
1191	Nilsson (1987)	WHERE INJURIES OCCUR IN THE MINING INDUSTRY	Exclude Study Type
1192	Bachurin (2013)	Physico-chemical aspects of composition formation for wastes of mining and concentrating works	Exclude (Other language)
1193	ArborVitae (2013)	Avian Incidental Take due to Mining Operations in Canada	Exclude Study Type
1194	Chakraborty (2006)	Kinetic speciation of nickel in mining and municipal effluents	Exclude Outcome
1195	Ribeta (1995)	The potential for metal release by reductive dissolution of weathered mine tailings	Exclude Comparator
1196	Gorber (1975)	AIR ENVIRONMENT REVIEW OF ASBESTOS, MERCURY AND LEAD	Exclude Population (Subject)
1197	Winch (2008)	Factors affecting methylmercury distribution in surficial, acidic, base-metal mine tailings	Exclude Comparator
1198	Makshakov (2018)	Bryolithochemical studies in the search for and evaluation of gold-silver mineralization based on stream sediments (northeastern Russia)	Exclude Intervtion (Non-existent)
1199	Murray (1973)	VEGETATION OF MINE WASTE EMBANKMENTS IN CANADA	Exclude Intervention (Mineral)
1200	Vorobev-Desyatovskiy (2014)	Basic problems of decontamination of cyanide-containing solutions and slurries of russian gold mining industry. Part 3. Nonoxidizing reagent and sorption detoxication methods	Exclude (Other language)
1201	Vladimirovich (2015)	Methodology and scientific-technological principles of complex solution of ecological, economic and social problems in mining of natural and technogenic deposits in industrial region1	Exclude Population (Subject)
1202	Wilson (2006)	Verifying and quantifying carbon fixation in minerals from serpertine-rich mine tailings using the Rietveld method with X-ray powder diffraction data	Exclude Intervention (Mining)
1203	Andersson (2017)	Sustainable steel productionâ€“Swedish initiative to â€˜close the loopâ€™	Exclude Intervention (Mining)
1204	Nichol (2002)	Observation of unsaturated flow through mine waste rock in Northern Saskatchewan	Exclude Intervention (Mining)
1205	Ruskeeniemi (2011)	Arsenic in the Pirkanmaa region, southern Finland: From identification through to risk assessment to risk management	Exclude Comparator
1206	Langedal (1997)	The influence of a large anthropogenic sediment source on the fluvial geomorphology of the Knabeaana-Kvina rivers, Norway	Exclude Comparator
1207	Hayes (2014)	Analysis of the Mo Speciation in the JEB Tailings Management Facility at McClean Lake, Saskatchewan	Exclude Intervention (Mineral)
1208	Hong (1997)	Changes in zinc and cadmium concentrations in Greenland ice during the past 7760 years	Exclude Population (Date)
1209	Mahoney (2007)	Control of As and Ni releases from a uranium mill tailings neutralization circuit: Solution chemistry, mineralogy and geochemical modeling of laboratory study results	Exclude Intervention (Mineral)
1210	Hanley (2003)	Chlorine enrichment and hydrous alteration of the Sudbury Breccia hosting footwall Cu-Ni-PGE mineralization at the Fraser mine, Sudbury, Ontario, Canada	Exclude Outcome
1211	Winegardner (2017)	Cladoceran diversity dynamics in lakes from a northern mining region : responses to multiple stressors characterized by alpha and beta diversity	Exclude Comparator
1212	Anon (1979)	SNOW LAKE MILL PROVIDES NEW COPPER-ZINC OPPORTUNITIES FOR HUDSON BAY	Exclude Study Type
1213	Hogdahl (2015)	Turning Yesterday's Waste into Tomorrow's Treasure: Searching for Base and Critical Metals in Central Sweden's Ancient Mine Dumps	Exclude Intervention (Mineral)
1214	Ciborowski (2011)	Indicators of early successional trends in environmental condition and community function in constructed wetlands of the Athabasca oil sands region	Exclude Intervention (Mineral)
1215	Fomenko (2013)	Usage of anthropogenic splashes and low-grade ores of non-ferrous metals in the context of environmental economics	Exclude (Other language)
1216	available (2010)	Outokumpu-100 years since the discovery of copper ore	Exclude Study Type
1217	Jr (1975)	CAMFLO MINES LIMITED, MALARTIC, QUEBEC: 1973 OPERATING DATA	Exclude Population (Subject)
1218	Moncur (2009)	Mine drainage from the weathering of sulfide minerals and magnetite	Exclude Relevant Review
1219	Farquhar (1957)	Anomalous leads from the Upper Great Lakes region of Ontario	Exclude Intervention (Mining)
1220	Tremblay (2000)	The Canadian Mine Environment Neutral Drainage 2000 (MEND 2000) Program	Exclude Study Type
1221	Aubertin (2001)	Meeting environmental challenges for mine waste management	Exclude Study Type
1222	Davis (1954)	The iron ore industry	Exclude Study Type
1223	Corriveau (2011)	Direct characterization of airborne particles associated with arsenic-rich mine tailings: Particle size, mineralogy and texture	Exclude Comparator
1224	Mackey (2013)	Can natural variability trigger effects on fish and fish habitat as defined in environment Canada's metal mining environmental effects monitoring program?	Exclude Intervention (Mineral)
1225	Schmitt (1984)	Bioavailability of Pb and Zn from mine tailings as indicated by erythrocyte delta -aminolevulinic acid dehydratase (ALA-D) activity in suckers (Pisces: Catostomidae)	Exclude Population (Location)
1226	Hartikainen (1996)	Co-occurrence and potential chemical competition of phosphorus and silicon in lake sediment	Exclude Intervtion (Non-existent)
1227	Luo (2018)	Effects of plant litter decomposition on chemical and microbiological characteristics of artisanal zinc smelting slag using indigenous methods	Exclude Population (Location)
1228	Adamo (1996)	Chemical and mineralogical forms of Cu and Ni in contaminated soils from the Sudbury mining and smelting region, Canada	Exclude Outcome
1229	Appleby (1996)	New model for controls on gold-silver mineralization on Misima Island	Exclude Study Type
1230	Eerola (2017)	Corporate social responsibility in mineral exploration - The importance of communication and stakeholder engagement in earning and maintaining the social license to operate | Yritysten yhteiskuntavastuu malminetsinnÃ¤ssÃ¤ - ViestinnÃ¤n ja sidosryhmÃ¤toiminnan merkitys sosiaalisen toimiluvan ansaitsemisessa ja yllÃ¤pidossa	Exclude Study Type
1231	available (1990)	Pump passes test on deepwater mineral deposit	Exclude Study Type
1232	Boyd (2013)	Mineral resource management and society: perspectives from Norway	Exclude Population (Subject)
1233	Chibireva (2016)	Hydrogeological evaluation of accessing and mining of Tarynnakh and Gorkitsky iron ore bodies in the Republic of Sakha (Yakutia)	Exclude (Other language)
1234	Deschenes (2013)	Modelling Arsenic and Lead Surface Soil Concentrations using Land Use Regression	Exclude Study Type
1235	Grant (2014)	A Historical Institutionalist Understanding of Participatory Governance and Aboriginal Peoples: The Case of Policy Change in Ontario's Mining Sector	Exclude Population (Subject)
1236	SÃ¸ndergaard (2011)	Long-term response of an arctic fiord system to leadâ€“zinc mining and submarine disposal of mine waste (Maarmorilik, West Greenland)	Exclude Comparator
1237	Abrosimova (2015)	Assessment of the acid mine drainage potential of waste rocks at the Ak-Sug porphyry Cuâ€“Mo deposit	Exclude Comparator
1238	Robertson (1987)	Design consideration for the long term containment of tailings	Exclude Relevant Review
1239	Anderson (2008)	Hydrometallurgical processing of gold-bearing copper enargite concentrates	Exclude Intervention (Mining)
1240	Byrne (2018)	Water quality impacts and river system recovery following the 2014 Mount Polley mine tailings dam spill, British Columbia, Canada	Exclude Comparator
1241	Kislov (2009)	The problems of development of the Kholodninskoye lead and zinc deposit (Northern Baikal region)	Exclude (Other language)
1242	Besch (1970)	(Use of benthic diatoms as indicators of mining pollution in the N.W. Miramichi river)	Exclude Outcome
1243	Ye (2001)	Growth response of Sesbania rostrata and S-cannabina to sludge-amended lead/zinc mine tailings - A greenhouse study	Exclude Population (Location)
1244	Gottlieb (1992)	Disease patterns during the first year in the arctic mining industry	Exclude (Other language)
1245	Nevskaya (2015)	Regulatory aspects of mining waste management in the Russian Federation	Exclude Study Type
1246	Menezes (1999)	Decommissioning of mines, sustainable development policies and environmental solutions: Brazil and Canada	Exclude Outcome
1247	Durocher (2011)	Iron-hydroxide, iron-sulfate and hydrous-silica coatings in acid-mine tailings facilities: A comparative study of their trace-element composition	Exclude Outcome
1248	Proceedings of the 35... (2009)	Proceedings of the 35 super(th) Annual Aquatic Toxicity Workshop: October 5 to 8, 2008, Saskatoon, Saskatchewan	Exclude Study Type
1249	Fytas (2003)	Atmospheric emissions in the Canadian mineral industry	Exclude Relevant Review
1250	Kremenetsky (1999)	Toxic element dispersal in the Orlovka deposit area, Transbaikalia, Russia	Exclude Comparator
1251	van Horssen (2012)	"Ã€ faire un peu de poussiÃ¨re:" Environmental Health and the Asbestos Strike of 1949	Exclude Intervention (Mineral)
1252	Kremenetskaya (1995)	Induced seismicity in the Khibiny Massif (Kola Peninsula)	Exclude Comparator
1253	Yoshiki (1979)	METAL MINING AND FOREIGN EMPLOYEES	Exclude Population (Location)
1254	Apodaca (1992)	Fluid-inclusion study of the Rock Creek area, Nome mining district, Seward Peninsula, Alaska	Exclude Outcome
1255	Floyd (2012)	Claims and speculations: Mining and writing in the gilded age	Exclude Study Type
1256	Zakirov (2018)	Potentiality of energy and ecological effi ciency enhancement in mines in the West Ural	Exclude (Other language)
1257	Dixit (1992)	Algal microfossils provide high temporal resolution of environmental trends	Exclude Intervention (Mining)
1258	Gage (2010)	Fish Lakes and Tailings Ponds	Exclude Study Type
1259	Frau (2018)	Comparison of Electromagnetic Wave Sensors with Optical and Low-frequency Spectroscopy Methods for Real-time Monitoring of Lead Concentrations in Mine Water	Exclude Outcome
1260	Onuchin (2013)	Precipitation trends in the area of Noril'sk Mining and Smelting Complex	Exclude Outcome
1261	PROSPECTING IN AREAS... (1987)	PROSPECTING IN AREAS OF GLACIATED TERRAIN 1986 - REPORT OF THE 7TH SYMPOSIUM ON PROSPECTING IN AREAS OF GLACIATED TERRAIN, ORGANIZED BY THE INSTITUTION-OF-MINING-AND-METALLURGY AND THE GEOLOGICAL-SURVEY-OF-FINLAND AND HELD IN KUOPIO, FINLAND, ON 1 AND 2 SEPTEMBER, 1986	Exclude Population (Subject)
1262	Warhurst (1996)	Environmental issues for developing countries arising from liberalized trade in the mining industry	Exclude Intervtion (Non-existent)
1263	Paliewicz (2015)	Environmentally Hazardous Boron in Gold Mine Tailings, Timmins, Ontario, Canada	Exclude Comparator
1264	Moiseenko (2001)	Trace metal accumulation and fish pathologies in areas affected by mining and metallurgical enterprises in the Kola Region, Russia	Exclude Intervention (Mining)
1265	Smith (1987)	Smith, Philip and Dianne Newell. Harvest From The Rock: A History Of Mining In Ontario // Review	Exclude Study Type
1266	Carey (2005)	Evaporation from a waste-rock surface, Key Lake, Saskatchewan	Exclude Intervention (Mineral)
1267	Aleksandrova (2016)	TECHNOLOGICAL ASPECTS OF EXTRACTION OF PRECIOUS AND RARE METALS FROM CARBONACEOUS ROCKS	Exclude Study Type
1268	Siurin (2011)	Bronchopulmonary diseases in workers engaged in carbonyl production of nickel in the Kola Arctic	Exclude (Other language)
1269	Shlyakhov (2004)	Technogenic surface formations in the areas of placer gold mining (the Bureya Upland, Far East)	Exclude Outcome
1270	Typliski (1980)	WASTEWATER TREATMENT AT HUDSON BAY MINING AND SMELTING CO. , LIMITED	Exclude Comparator
1271	Davies-Colley (1992)	Effects of clay discharges on streams. 1. Optical properties and epilithon	Exclude Population (Location)
1272	Donihee (1998)	Mineral development and aboriginal benefits in Canada's Northern Territories	Exclude Population (Subject)
1273	Gras (2015)	Carbon isotope evidence for passive mineral carbonation of mine wastes from the Dumont Nickel Project (Abitibi, Quebec) - ACEME 2015	Exclude Population (Subject)
1274	Vorobjevskaya (2017)	Modern natural resource management and geoecological problems in the central part of the kola peninsula	Exclude (Other language)
1275	ArnÃ³rsson (1970)	The distribution of some trace elements in thermal waters in Iceland	Exclude Intervtion (Non-existent)
1276	Eerola (2015)	Summary: Mining and mineral exploration in Finland: From a national industrial interest to an actor in the network society | Kaivostoiminta Ja MalminetsintÃ¤ Suomessa: Teollisuuden tukijalasta verkostoyhteiskunnan Osaksi	Exclude (Other language)
1277	Kalin (1989)	Ecological engineering for gold and base metal mining operations in the Northwest Territories - final report	Exclude Comparator
1278	Klyuev (2014)	Natural resources complex of Russia: An unsustainable development trajectory	Exclude Population (Subject)
1279	Taylor (1988)	Environmental Challenges for the Lead-Zinc Industry	Exclude Population (Subject)
1280	Bondarenko (2004)	Improvement of concentrating technology for copper-nickel ores at kola mining and metallurgical corporation	Exclude (Other language)
1281	Sokolov (2016)	Control algorithms for mining and metallurgical plant-ambient environment system stability	Exclude (Other language)
1282	Xu (2010)	Germination, Growth and Rhizosphere Effect of Setaria viridis Grown in Iron Mine Tailings	Exclude Population (Location)
1283	Gotch (2015)	An Integrated Management Process for Regulating the Effects of Placer Mining on Fish and Fish Habtat in the Yukon	Exclude Relevant Review
1284	Blachowski (2011)	MONITORING SYSTEM FOR OBSERVATIONS OF ROCK MASS DEFORMATIONS CAUSED BY SUBLEVEL CAVING MINING SYSTEM	Exclude Comparator
1285	Parviainen (2012)	Arsenic attenuation in tailings at a former Cuâ€“Wâ€“As mine, SW Finland	Exclude Comparator
1286	Vecchiarelli (1987)	EXPANSION OF THE KIDD CREEK MINES ELECTROLYTIC ZINC PLANT	Exclude Study Type
1287	BÃ©tournay (2009)	Abandoned metal mine stability risk evaluation	Exclude Study Type
1288	Sellgren (1986)	CHOICE OF SOLIDS CONCENTRATION IN MINE TAILINGS PIPELINES	Exclude Population (Subject)
1289	Dickin (2010)	Assessment of Atlin-Ruffner Abandoned Metal Mine, BC, Canada	Exclude Comparator
1290	Review of the Sisson... (2013)	Review of the Sisson Project Baseline Aquatic Environment Technical Report	Exclude Study Type
1291	Cattaneo (2008)	Sedimentary diatoms along a temporal and spatial gradient of metal contamination	Exclude Comparator
1292	Nicol (1998)	Dying for Gold: The True Story of the Giant Mine Murders	Exclude Study Type
1293	Martin (2004)	Alteration to lake trophic status as a means to control arsenic mobility in a mine-impacted lake	Exclude Comparator
1294	Dufour (1987)	Restoration alternatives for an abandoned tailings pond at a remote northern site	Exclude Study Type
1295	Martin (2018)	Free, Prior, and Informed Consent (FPIC) in the Yukon: Established Practice or Untravelled Path?	Exclude Population (Subject)
1296	ForsstrÃ¶m (1957)	Swedish mining production in 1956	Exclude Study Type
1297	Cervantes-RamÃ­rez (2018)	Heavy metal biomagnification and genotoxic damage in two trophic levels exposed to mine tailings: a network theory approach	Exclude Population (Location)
1298	Gold fever strikes in... (1987)	Gold fever strikes in British Columbia's interior	Exclude Study Type
1299	Anokhin (2014)	Geomechanical substantiation of mining sequence at the south end of separatory block in Oktyabrsky mine	Exclude (Other language)
1300	Evseev (2017)	Toxic metals in soils of the Russian North	Exclude Intervention (Mineral)
1301	Fedina (2009)	Specific features of the development of pathology of the upper respiratory tracts in the workers employed in the ore mining industry in the subarctic regions	Exclude (Other language)
1302	Kupczewska-Dobecka (2015)	ASSESSMENT OF POTENTIAL HEALTH HAZARDS DURING EMISSION OF HYDROGEN SULPHIDE FROM THE MINE EXPLOITING COPPER ORE DEPOSIT - CASE STUDY	Exclude Population (Location)
1303	Uriupin (1981)	Clinicophysiological characteristics of hearing analyzer function in occupational groups of the Mikhailovskii Ore Dressing Combine	Exclude (Other language)
1304	available (2012)	12th International Multidisciplinary Scientific GeoConference and EXPO, SGEM 2012, Volume 2	Exclude Study Type
1305	Vorotnikov (2014)	Norilsk Nickel Turns its Attention to the Environment and Tier 1 Assets	Exclude Study Type
1306	Wortman (1986)	Effect of Acid-Mine Water on Escherichia-Coli - Structural Damage	Exclude Intervention (Mineral)
1307	Rybnikova (2017)	Hydrogeochemistry of the abandoned sulfide mines of the Middle Urals (Russia)	Exclude Outcome
1308	Benner (2000)	Microbial populations associated with the generation and treatment of acid mine drainage	Exclude Outcome
1309	available (2004)	Processing solution	Exclude Population (Subject)
1310	Jd (1970)	COPPER RESOURCES IN 1970	Exclude Study Type
1311	Ames (1991)	Zonation of hydrothermal alteration at the San Antonio gold mine, Bissett, Manitoba, Canada	Exclude Comparator
1312	Desbarats (2015)	Arsenic mobility in mildly alkaline drainage from an orogenic lode gold deposit, Bralorne mine, British Columbia	Exclude Comparator
1313	Golovko (2018)	The response of lichens to the environmental pollution under the bauxite mining in the taiga zone	Exclude (Other language)
1314	Paszkowski (2016)	Adit Dewatering at a Proposed Gold Mine: Numerical Analysis of a Large-Scale Long-Term Pumping Test	Exclude Study Type
1315	Plante (2015)	Use of EDTA in modified kinetic testing for contaminated drainage prediction from waste rocks: case of the Lac Tio mine	Exclude Outcome
1316	d'Entremont (2014)	The Presence of Muskrats ( Ondatra zibethicus) in a Highly Contaminated Watershed Near Yellowknife, Northwest Territories	Exclude Outcome
1317	Freitas (2014)	Citric Acid-Assisted Phytoextraction of Lead in the Field: The Use of Soil Amendments	Exclude Intervention (Mining)
1318	Eisler (2005)	Mercury hazards from gold mining to humans, plants, and animals	Exclude Relevant Review
1319	Abbassi (2010)	ECOLOGICAL RISK-BASED PERFORMANCE EVALUATION OF A WASTE STABILIZATION POND	Exclude Study Type
1320	Kazakidis (2002)	Accounting for ground-related problems in mine production systems planning	Exclude Population (Subject)
1321	Reimer (1994)	Arsenic transport in a watershed receiving gold mine effluent near Yellowknife, Northwest Territories, Canada	Exclude Comparator
1322	Kalinowski (2006)	Microbial Mobilization of Uranium from Shale Mine Waste	Exclude Intervention (Mineral)
1323	Yurkevich (2010)	Water-rock interaction modeling for mine tailings in Kemerovo and Cheljabinsk regions, Russia	Exclude Intervention (Mining)
1324	Adamo (2002)	Distribution of Trace Elements in Soils from the Sudbury Smelting Area (Ontario, Canada)	Exclude Outcome
1325	Armstrong (1983)	(The development of mining rights in Quebec at the end of the nineteenth century). | Le developpement des droits miniers au Quebec a la fin du XIX siecle	Exclude (Other language)
1326	Sidel'nikov (1955)	Heavy industry is the basis of the indestructible defensive capacity of the U.S.S.R	Exclude (Other language)
1327	Alaska's mineral industry... (1995)	Alaska's mineral industry 1994	Exclude Population (Subject)
1328	Odell (1982)	(A biological study of some iron and copper mines in central Sweden). | En biologisk studie av nagra mellansvenska gruvor	Exclude (Other language)
1329	Zenkov (2017)	Application of space-based processing technologies to estimating environmental conditions of mining landscape objects in Korshunov iron ore field information about authors	Exclude Study Type
1330	Simms (2017)	2013 Colloquium of the Canadian Geotechnical Society: Geotechnical and geoenvironmental behaviour of high-density tailings	Exclude Relevant Review
1331	available (2005)	A country learns new concepts	Exclude Study Type
1332	Hogue (2004)	North American pollution	Exclude Study Type
1333	Pendyurin (2016)	Analysis of methods of tailings beach dust suppression at Lebedinsky Mining and Processing Integrated Works	Exclude (Other language)
1334	Bulearca (2015)	The Extractive Industry and its Impact upon the Environment	Exclude Study Type
1335	Germain (1994)	LIMIT SELF-NEUTRALIZATION IN ACID-MINE TAILINGS - THE CASE OF EAST-SULLIVAN, QUEBEC, CANADA	Exclude Study Type
1336	Coyle (1920)	The world's industrial consumption of gold: Errors	Exclude Population (Subject)
1337	Wansbrough (1950)	Implications of Canadian iron ore production	Exclude Study Type
1338	Elokhina (2014)	Secondary mineral-forming processes in natural-anthropogenic hydrogeological systems at sulfide deposits. Simulation of the origin of the phase (Fe,Mg)SO Â· 7HO in the course of sulfide oxidation at the Degtyarka copper sulfide deposit	Exclude Comparator
1339	Jeffree (2014)	Diminished metal accumulation in riverine fishes exposed to acid mine drainage over five decades	Exclude Population (Location)
1340	McAllister (1997)	A stake in the future: Redefining the Canadian mineral industry	Exclude Study Type
1341	Miulgauzen (2016)	THE INFLUENCE OF AEROTECHNOGENIC POLLUTION ON SCOTS PINE'S RADIAL GROWTH IN KOLA NORTH	Exclude (Other language)
1342	Jarvie-Eggart (2015)	Development and progress of the mining association of Canada's towards sustainable mining program	Exclude Population (Subject)
1343	Petrov (2016)	Arctic sustainability research: toward a new agenda	Exclude Relevant Review
1344	Effects of placer mining... (2014)	Effects of placer mining on suspended sediment budget: case study of north of Russiaâ€™s Kamchatka Peninsula	Exclude Intervention (Mineral)
1345	Golden (1979)	State of Alaska coastal management program and final environmental impact statement	Exclude Population (Subject)
1346	Lanzer (1996)	Ironmaking in North America	Exclude Intervention (Mining)
1347	Boivin (1981)	( Abandoned mines and quarries rehabilitation an analysis of the present legislation in the province of Quebec). | Analyse de la legislation actuelle au Quebec en matiere de restauration et de reamenagement de mines et carrieres abandonnees	Exclude (Other language)
1348	Miners plug a leaking... (1996)	Miners plug a leaking pit	Exclude Study Type
1349	Klein (1984)	Critical problems in the conservation of North American large mammals	Exclude Intervention (Mining)
1350	McCampbell (2015)	A Year After Massive Blowout, Mt. Polley Mine Back at Work	Exclude Study Type
1351	DiakitÃ© (2013)	The extraction of precious and non-ferrous metals from technogenic raw material of mining and metallurgy in the norilsk industrial region of russia | L'extraction des mÃ©taux prÃ©cieux et non ferreux Ã partir de la matiÃ¨re premiÃ¨re technogÃ¨ne de l'exploitation miniÃ¨re et mÃ©tallurgique dans la rÃ©gion industrielle de Norilsk en Russie	Exclude (Other language)
1352	Tomaev (2001)	Underground storage of beneficiation tailings in the conditions of Gubkin mine	Exclude (Other language)
1353	Lutai (1989)	Functional state of miners' respiratory system under chronic regional hypobaric hypoxia and hypothermia	Exclude (Other language)
1354	Karagas (2012)	Evidence on the Human Health Effects of Low-Level Methylmercury Exposure	Exclude Intervention (Mining)
1355	Gartsev (1994)	The effect of exposure to radiation and other industrial factors on the morbidity of the personnel in enterprises in the mining and processing of rare-earth metal ores	Exclude (Other language)
1356	Anderson (1985)	Effects of suspended tailing from the AMAX/Kitsault Mine on the predatory feeding rates of the marine zooplankters Euchaeta elongata and Euphausia pacifica	Exclude Relevant Review
1357	Forsell (2015)	Modernizing the Economic Landscapes of the North. Resource Extraction, Town Building and Educational Reform in the Process of Internal Colonization in Swedish Norrbotten	Exclude Population (Subject)
1358	Henderson (1998)	The chemical and physical characteristics of heavy meals in humus and till in the vicinity of the base metal smelter at Flin Flon, Manitoba, Canada	Exclude Intervention (Mining)
1359	Perez (2009)	Assessing the Evolution of Sustainability Reporting in the Mining Sector	Exclude Relevant Review
1360	Bellefontaine (2006)	Environmental management plans: A key tool in ensuring successful long-term environmental management at closed mine sites with ML/ARD	Exclude Study Type
1361	MÃ¼ller (2003)	Analyses of trace elements on quartz surfaces in sulfidic mine tailings from Kristineberg (Sweden) a few years after remediation	Exclude Outcome
1362	Cain (1992)	Aquatic insects as bioindicators of trace element contamination in cobble-bottom rivers and streams	Exclude Population (Location)
1363	Yanful (1992)	MIGRATION OF ACIDIC PORE WATERS AT THE WAITE AMULET TAILINGS SITE NEAR ROUYN-NORANDA, QUEBEC, CANADA	Exclude Study Type
1364	Gough (2001)	Biogeochemistry of arsenic and cadmium, Fortymile river watershed, East-Central Alaska	Exclude Outcome
1365	Gibson (2006)	Sustainability assessment and conflict resolution: Reaching agreement to proceed with the Voisey's Bay nickel mine	Exclude Study Type
1366	Mason (1983)	MINING AND EXPLORATION ACTIVITIES, AND GOLD STUDIES IN THE BEARDMORE-GERALDTON BELT	Exclude Population (Subject)
1367	Proceedings of the 30th... (2003)	Proceedings of the 30th Annual Aquatic Toxicity Workshop: September 28 to October 1, 2003, Ottawa, Ontario	Exclude Study Type
1368	Dolgopolova (2006)	Use of isotope ratios to assess sources of Pb and Zn dispersed in the environment during mining and ore processing within the Orlovkaâ€“Spokoinoe mining site (Russia)	Exclude Outcome
1369	Jackson (1969)	The pine point lead-zinc deposits, N.W.T., Canada introduction and paleocology of the presqu'ile reef	Exclude Intervtion (Non-existent)
1370	Niini (1986)	CLASSIFICATION AND DEVELOPMENT OF BEDROCK RESOURCES IN FINLAND	Exclude Intervtion (Non-existent)
1371	Perelygin (2008)	Criminalistic identification of PGM-containing products of mining and metallurgical companies	Exclude Intervention (Mineral)
1372	Petrova (2001)	Ecology and community health in the north	Exclude Intervention (Mineral)
1373	Study Reveals Mining... (2004)	Study Reveals Mining Companies Failed to Disclose Environmental Risks	Exclude Study Type
1374	Anonymous (2006)	Molybdenum mine proposed for British Columbia	Exclude Study Type
1375	Hughes (2017)	Aerobic anoxygenic phototrophs in gold mine tailings in Nopiming Provincial Park, Manitoba, Canada	Exclude Comparator
1376	Saint-Laurent (2008)	Spatial Distribution and Characterization of Contaminated Soils in Riverbanks of Saint-Francois and Massawippi Rivers (Southern Quebec)	Exclude Intervention (Mineral)
1377	Hogan (2010)	The Canadian MEND program	Exclude Population (Subject)
1378	Zinoviev (2014)	Labour conditions, traumatism, professional diseases of Siberian miners in the late 19th - early 20th centuries	Exclude (Other language)
1379	Zubareva (2003)	Zoning of landscapes exposed to technogenic emissions from the Norilsk Mining and Smelting Works	Exclude Comparator
1380	Martynova (2017)	FEATURES OF HEART RATE VARIABILITY IN WORKERS OF MINING PRODUCTION OF THE KOLA POLAR REGION	Exclude (Other language)
1381	McHaina (1992)	AN ASSESSMENT OF ARSENIC EXPOSURE LEVELS AT A CANADIAN GOLD MINE	Exclude Population (Subject)
1382	Manin (2013)	Formation of a special mining administration in the Urals in the history of the Russian statehood in the XVIII century	Exclude (Other language)
1383	Azizishirazi (2015)	Recovery of Olfactory Mediated Behaviours of Fish from Metal Contaminated Lakes	Exclude Outcome
1384	Lin (1998)	Contaminant source and mobilization in industrial wastes in Dalalven river drainage area, Sweden	Exclude Comparator
1385	Angelos (2001)	Rehabilitation options for a Finnish Copper Mine	Exclude Population (Subject)
1386	Wrye (2008)	Distinguishing between geogenic and anthropogenic sources of arsenic in soils in the North Brookield Gold District, Nova Scotia	Exclude Comparator
1387	Yu (2005)	Use of Microbial Community to Evaluate Performance of a Wetland System in Treating Pb/Zn Mine Drainage	Exclude Population (Location)
1388	Whitehead (1995)	A method to simulate the impact of acid mine drainage on river systems	Exclude Study Type
1389	MalmstrÃ¶m (2008)	Combined effects of spatially variable flow and mineralogy on the attenuation of acid mine drainage in groundwater	Exclude Study Type
1390	Dolanjski (2015)	Mining stroke care gold in Northern Ontario	Exclude Population (Subject)
1391	Presley (1972)	Early diagenesis in a reducing fjord, Saanich Inlet, British Columbia-II. Trace element distribution in interstitial water and sediment	Exclude Comparator
1392	Bahaminyakamwe (2006)	Copper mobility in soils as affected by sewage sludge and low molecular weight organic acids	Exclude Intervtion (Non-existent)
1393	Shaw (2006)	Mercury mobility in unsaturated gold mine tailings, Murray Brook mine, New Brunswick, Canada	Exclude Outcome
1394	White (1984)	COPPER FROM THE SWEDISH ARCTIC	Exclude Population (Subject)
1395	Kennedy (2009)	Fraser River mining landscapes	Exclude Population (Subject)
1396	available (2011)	3rd International Conference on Management of Natural Resources, Sustainable Development and Ecological Hazards - Ravage of the Planet III, RAV11	Exclude Study Type
1397	Shields (1974)	INNOVATIONS IN TAILINGS DISPOSAL	Exclude Outcome
1398	Aaro (2011)	LKAB invests in increased production for a green future with Europe's steel industry	Exclude Study Type
1399	Picketts (2017)	Climate change and resource development impacts in watersheds: Insights from the Nechako River Basin, Canada	Exclude Intervtion (Non-existent)
1400	Shotyk (2014)	Sphagnum Mosses from 21 Ombrotrophic Bogs in the Athabasca Bituminous Sands Region Show No Significant Atmospheric Contamination of "Heavy Metals"	Exclude Intervention (Mineral)
1401	Allaby (1982)	Val d'Or enjoys its role on road to James Bay	Exclude Study Type
1402	Auger (1954)	Zinc and lead deposits in Lemieux Township, GaspÃ©-North County	Exclude Population (Subject)
1403	Timokhov (1975)	Composition of the dust at the 'Mir' and 'Internatsional'naia' pipe quarries | Sostav pyli na kar'erakh trubki 'Mir' i trubki 'Internatsional'naia'	Exclude (Other language)
1404	Ritsema (2015)	"Steering Our Own Ship?" An Assessment of Self-Determination and Self-Governance for Community Development in Nunavut	Exclude Intervtion (Non-existent)
1405	Scharer (1982)	Bacterial oxidation of inorganic compounds in mining wastes	Exclude Intervention (Mineral)
1406	Assessment of the Nepisiguit... (1984)	Assessment of the Nepisiguit River salmon stock in 1983	Exclude Population (Subject)
1407	Benner (1997)	A full-scale porous reactive wall for prevention of acid mine drainage	Exclude Comparator
1408	Shillabeer (1976)	ENVIRONMENTAL PLANNING AT THE DESIGN STAGE OF A NEW MINE	Exclude Population (Subject)
1409	Carlsson (1999)	Environmental impact on soil sulfur by mining activities - Sulfur isotope evidence	Exclude Comparator
1410	Kim (2015)	DISTRIBUTION AND BIOAVAILABILITY OF MOBILE ARSENIC IN SEDIMENTS FROM A MINING CATCHMENT AREA	Exclude Population (Location)
1411	Pletsch (1979)	( North Manitoba - natural resources and problems of their economic utilization). | Nordmanitoba-naturliche Ressourcen und probleme ihrer wirtschaftlichen Nutzung	Exclude (Other language)
1412	Anonymous (2007)	Impact and Benefit Agreements and the political ecology of mineral development in Nunavut	Exclude Intervtion (Non-existent)
1413	Hitch (2006)	Impact and Benefit Agreements and the political ecology of mineral development in Nunavut	Exclude Relevant Review
1414	Kopytov (2018)	Development of iron ore base in gornaya shoriya as the base for stable operation of kuzbass metallurgy	Exclude (Other language)
1415	SjÃ¶blom (2014)	Suitability of finnish mine waste (rocks and tailings) for mineral carbonation	Exclude Outcome
1416	Olin (1982)	Cancer mortality among three Swedish male academic cohorts: chemists, architects, and mining engineers/metallurgists	Exclude Intervtion (Non-existent)
1417	Mills (2011)	Beyond the blue and green: the need to consider Aboriginal peoples' relationships to resource development in labor-environment campaigns	Exclude Population (Subject)
1418	Tarras-Wahlberg (2014)	Social License to Mine in Sweden: Do Companies Go the Extra Mile to Gain Community Acceptance?	Exclude Population (Subject)
1419	Putra (2018)	Preliminary Study of Heavy Metal (Zn, Pb, Cr, As, Cu, Cd) Contaminations on Different Soil Level from Post-Mining Bauxite Production for Aquaculture	Exclude Population (Location)
1420	Wickham (1987)	Comparative effects of mine wastes on the benthos of an acid and an alkaline pond	Exclude Outcome
1421	available (1980)	Energy law and the environment	Exclude Population (Subject)
1422	Blanco (2009)	COMPARATIVE STUDY ON CYANIDE AND ACID LEACHING FOR GOLD, AND SILVER DISSOLUTION FROM DEER TRAIL MINE OXIDE AND TAILINGS ORE	Exclude Population (Subject)
1423	Janssens (1981)	PRACTICAL APPROACH TO VERTICAL CRATER RETREAT MINING IN SOFT GROUND AT WHITEHORSE COPPER	Exclude Population (Subject)
1424	Giang (2012)	Putting tailings on ice	Exclude Study Type
1425	Downing (2014)	Acid Rock Drainage as Related to Permafrost, Glaciers, and Climate Change	Exclude Study Type
1426	Maries (2017)	Reflection seismic imaging of iron-oxide deposits- A n example from bergslagen mining district of Sweden	Exclude Outcome
1427	Bell (1975)	BASE-METAL MINE WASTE MANAGEMENT IN CANADA	Exclude Relevant Review
1428	Meyer (1992)	The David Bell Mine water quality management strategy	Exclude Population (Subject)
1429	Altushkin (2017)	Modernization of processing plant of alexandrinskaya mining company for efficient processing of chebachie deposit ores	Exclude (Other language)
1430	Forget (1979)	(A new valley of gold). | Nouvelle valee de l'or	Exclude (Other language)
1431	Sherlock (2003)	Sustainable development in Nunavut: The role of geoscience	Exclude Population (Subject)
1432	Jia (2014)	Degradation of digested sewage sludge residue under anaerobic conditions for mine tailings remediation	Exclude Population (Subject)
1433	Garfield (2014)	Extracting value from deepwater resources across the full asset life-cycle - Global experience and Russia applications	Exclude Population (Subject)
1434	Kavanagh (1982)	THE CANADIAN GOLD MINING SCENE	Exclude Population (Subject)
1435	Tindale (2016)	Characterization of colloidal arsenic at two abandoned gold mine sites in Nova Scotia, Canada, using asymmetric flow-field flow fractionation-inductively coupled plasma mass spectrometry	Exclude Comparator
1436	Wilson (2009)	Carbon Dioxide Fixation within Mine Wastes of Ultramafic-Hosted Ore Deposits: Examples from the Clinton Creek and Cassiar Chrysotile Deposits, Canada	Exclude Outcome
1437	Jr (1975)	KERR ADDISON MINES LIMITED, VIRGINIATOWN, ONTARIO: 1973 OPERATING DATA	Exclude Population (Subject)
1438	Petropavlovskij (1996)	Components of blood serum in workers of Matrosov mine	Exclude (Other language)
1439	Fortin (1996)	Role of Thiobacillus and sulfate-reducing bacteria in iron biocycling in oxic and acidic mine tailings	Exclude Outcome
1440	Krupskaya (2013)	Restoration of Disturbed Lands as the Factor of Environment Safety and Population Health in Mining Towns in the South of the Russian Far East	Exclude Intervention (Mineral)
1441	MacMillan (2017)	Rare earth elements in freshwater, marine, and terrestrial ecosystems in the eastern Canadian Arctic	Exclude Intervention (Mineral)
1442	Leistel (2003)	MinUrals: Mineral resources of the Urals - Origin, development and environmental impacts	Exclude Study Type
1443	Tokarev (2015)	Underground mining technology for the transition from open-pit to underground operation at the Zhdanov copper-nickel ore deposit	Exclude (Other language)
1444	Khanchuk (2012)	Ecological problems of development of tin ore resources in Primorie and Priamurie	Exclude Intervention (Mineral)
1445	Paranko (1973)	Control of vibration disease among miners of the Krivoy Rog basin (Russian)	Exclude (Other language)
1446	Widerlund (2005)	Laboratory study of calciteâ€“gypsum sludgeâ€“water interactions in a flooded tailings impoundment at the Kristineberg Znâ€“Cu mine, northern Sweden	Exclude Outcome
1447	Golomzik (1974)	Role of the ionic composition of solutions in the course of microbiologic leaching of ore (Russian)	Exclude (Other language)
1448	Lin (1996)	Leachate chemistry and precipitates mineralogy of rudolfsgruvan mine waste rock dump in central Sweden	Exclude Comparator
1449	Lauer (2001)	Dealing with failure of Royal Oak Mines in the northwest territories	Exclude Study Type
1450	DeYoung (2012)	Finding an erosion control solution when riprap fails: Murdochville, Quebec - Copper mine reclamation project	Exclude Study Type
1451	Snegin (2014)	THE STATE GENE POOL AND EFFECTIVE SIZE OF POPULATION INDICATOR SPECIES OF RODENTS UNDER THE INFLUENCE OF MINING ENTERPRISES	Exclude (Other language)
1452	Koklyanov (2013)	Safe production is a priority direction of operation of Kola Mining and Metallurgical Company	Exclude (Other language)
1453	Towse (2005)	New Owners in Their Own Land: Minerals and Inuit Land Claims	Exclude Population (Subject)
1454	VenÃ¤lÃ¤inen (2012)	Sorption of lead by phlogopite-rich mine tailings	Exclude Population (Subject)
1455	Krupskaya (2014)	Estimation of environment pollution in zone of tailing dump influence in the south far east of russia and necessity of monitoring organization	Exclude Comparator
1456	Dobb (2010)	Alaska's Choice SALMON OR GOLD	Exclude Study Type
1457	Eriksson (1997)	Combined effects of dissolution kinetics, secondary mineral precipitation, and preferential flow on copper leaching from mining waste rock	Exclude Comparator
1458	Burtseva (2015)	Socio-Economic and Environmental Challenges of Mining Industry in the Komi Republic	Exclude Relevant Review
1459	Edwards (2004)	The Cigar Lake project - Mining, ore handling and milling	Exclude Intervention (Mineral)
1460	Elberling (2000)	Bacterial and chemical oxidation of pyritic mine tailings at low temperatures	Exclude Outcome
1461	Baggs (1988)	SELECTED SIGNIFICANT MINERAL DEPOSITS IN ALASKA	Exclude Study Type
1462	Lindestrom (1982)	Antagonistic effects to mercury in some mine drainage areas	Exclude Relevant Review
1463	Sazonova (2005)	Morphophysiological Response of Scots Pine Trees to Industrial Pollution	Exclude Intervention (Mining)
1464	Stenling (1978)	INVESTIGATION OF VIBRATIONS CAUSED BY RELEASED FORCES IN THE IRON MINE OF GRANGESBERG, SWEDEN	Exclude Comparator
1465	Vorobev (2013)	The increase of the gold heap leaching effectiveness on Archangelskoye field	Exclude Population (Subject)
1466	Solodovnikov (2018)	The ecological condition of the Nenets, Korobkovsk and Kamyshinsk license area	Exclude (Other language)
1467	Szkokan-Emilson (2014)	Wetlands as long-term sources of metals to receiving waters in mining-impacted landscapes	Exclude Intervention (Mining)
1468	Zen'kov (2018)	Remote monitoring of the ecology of mining industrial landscapes on the territory of the Krasnokamenskaya Group of spent iron ore deposits in the Krasnoyarsk Territory	Exclude (Other language)
1469	Carlsson (2003)	Geochemistry of the infiltrating water in the vadose zone of a remediated tailings impoundment, Kristineberg mine,northern Sweden	Exclude Comparator
1470	Cavalieri (2011)	In search of clues the European Union's ecological footprint in the Arctic | Spurensuche der Ã¶kologische FuÃŸabdruck der EU in der Arktis	Exclude (Other language)
1471	McGregor (1998)	Mobilization and attenuation of heavy metals within a nickel mine tailings impoundment near Sudbury, Ontario, Canada	Exclude Comparator
1472	Hall (1987)	CONTROLLED RECIRCULATION INVESTIGATION AT RUTTAN MINE	Exclude Outcome
1473	Kathman (1983)	Benthic studies in Alice Arm and Hastings Arm, B.C. in relation to mine tailings	Exclude Comparator
1474	Askarova (2008)	Morbidity among ore-dressing and processing enterprise workers, according to thorough medical examination results	Exclude (Other language)
1475	Kolesov (1992)	Cervical osteochondrosis in miners	Exclude Intervention (Mineral)
1476	RECOMMENDATIONS ON RESERVE... (1994)	RECOMMENDATIONS ON RESERVE DEFINITIONS TO THE CANADIAN INSTITUTE OF MINING, METALLURGY AND PETROLEUM	Exclude Population (Subject)
1477	Thompson (1976)	Further studies of mine tailings distribution in Howe Sound, B.C	Exclude Comparator
1478	available (2001)	Problems in development of the mining and metallurgical complex	Exclude (Other language)
1479	Altushkin (2017)	Processing of copper-zinc ores in vesennee deposit	Exclude (Other language)
1480	Gridina (2018)	Modern approach to formation and subsequent exploitation of technogenic deposits	Exclude (Other language)
1481	Pokki (2009)	Earthworks and rock extraction in the formation of the current status of utilization of the surplus of aggregates in Finland | Maarakentamisen ja kalliolouhinnan yhteydessÃ¤ muodostuvien ylijÃ¤Ã¤mÃ¤kiviainesten hyÃ¶tykÃ¤ytÃ¶n nykytila Suomessa	Exclude (Other language)
1482	Singhal (1995)	Canadian experience in open pit mining	Exclude Study Type
1483	Blowes (1991)	THE FORMATION AND POTENTIAL IMPORTANCE OF CEMENTED LAYERS IN INACTIVE SULFIDE MINE TAILINGS	Exclude Intervention (Mining)
1484	Eek (2008)	Diffusion of PAH and PCB from contaminated sediments with and without mineral capping; measurement and modelling	Exclude Intervtion (Non-existent)
1485	Ramage (1989)	Characterization of overburden soils at Thompson Open Pit Mine	Exclude Population (Subject)
1486	Ahtiainen (1983)	SysmÃ¤jÃ¤rvi - a lake polluted by mining waste-water	Exclude Comparator
1487	Roberts (1978)	ALTERATION AND ORE-FORMING PROCESSES AT MATTAGAMI LAKE MINE, QUEBEC	Exclude Intervtion (Non-existent)
1488	Savich (1986)	Attenuation Measurements of Ear Muffs at Falconbridge-Limited, Canadian Nickel Division, Sudbury Operations, 1984	Exclude Population (Subject)
1489	Ustiushin (1998)	Occupational hygiene and physiology of miners extracting multimetal ore in the Far North | Gigiena i fiziologiia truda gornorabochikh pri dobyche polimetallicheskikh rud Krainem Severe	Exclude (Other language)
1490	Korobitsyn (2016)	PRODUCTION OF MINERAL RESOURCES AND ENVIRONMENTAL IMPACT IN RUSSIA IN ECONOMIC SHOCKS AND CRISIS	Exclude Intervention (Mineral)
1491	Langman (2018)	Seasonal and Basinal Influences on the Formation and Transport of Dissolved Trace Metal Forms in a Mining-Impacted Riverine Environment	Exclude Population (Location)
1492	Jia (2011)	Dust generation within the vicinity of malmberget mine, Sweden	Exclude Comparator
1493	G (1969)	APPLICABILITY OF AIR CURTAINS AS AIR STOPPINGS AND FLOW REGULATORS IN MINE VENTILATIONS	Exclude Population (Subject)
1494	Mohamed (1996)	Flooding of a mine tailing site: Suspension of solids - Impact and prevention	Exclude Comparator
1495	Chambers (2004)	Environmental policy and metal mining in Ontario in the 1990's: How an old industry gained new power	Exclude Study Type
1496	Sviashchennikov (2014)	Environmental pollution impact on radiation properties of atmosphere, snow and ice cover: Study from Barentsburg (Spitsbergen Archipelago)	Exclude Intervention (Mineral)
1497	Saunders (1981)	DEVELOPMENT OF A WATER MANAGEMENT PLAN FOR THE PROPOSED COPPER MOUNTAIN PROJECT	Exclude Intervention (Mineral)
1498	Vasina (1997)	The effect of mining operations on hydrogeological conditions, Korshunovsk ore deposit, Russia	Exclude Study Type
1499	Simpson (2007)	Arsenic mobility from arsenopyrite-rich gold mine waste, Snow Lake, Manitoba, Canada	Exclude Comparator
1500	Ahmad (2013)	Dampak Aktivitas Perkotaan dan Penambangan Nikel Terhadap Tingkat Kontaminasi Logam Berat dalam Air Laut dan Sedimen (Impact of City Activities and Nickel Mining Toward Heavy Metal Contaminant in the Seawater and Sediment)	Exclude (Other language)
1501	Vuorinen (1986)	Palaeolimnological and limnogeochemical features in the sedimentary record of the polluted Lake LippajÃ¤rvi in Southern Finland	Exclude Intervtion (Non-existent)
1502	Anonymous (2000)	Partners agree to develop Swedish zinc-copper deposit	Exclude Population (Subject)
1503	Philie (2013)	Mining activities in Nunavik and the importance of Pingualuit National Park to protect the environment and the Inuit culture | Le dÃ©veloppement minier au Nunavik et l'importance du parc national des Pingualuit pour protÃ©ger l'environnement et la culture inuit	Exclude (Other language)
1504	Volkov (1992)	GROUNDWATER CONTROL IN OPEN-PIT MINES IN THE KURSK REGION OF THE SOVIET-UNION	Exclude Outcome
1505	Lin (1996)	A study of the Lilla Bredsjon tailings impoundment in mid-Sweden - A comparison of observations with RATAP model simulations	Exclude Comparator
1506	Gray (1998)	Age, isotopic, and geochemical studies of the Fortyseven creek Au-As-Sb-W prospect and vicinity, southwestern Alaska	Exclude Intervention (Mining)
1507	Werdon (2014)	ANALYSES OF HISTORIC U.S. BUREAU OF MINES SAMPLES FOR GEOCHEMICAL TRACE-ELEMENT AND RARE-EARTH-ELEMENT DATA FROM TIN OCCURRENCES ASSOCIATED WITH THE OHIO CREEK PLUTON, SOUTH-CENTRAL ALASKA	Exclude Study Type
1508	Wierink (2010)	Analysis of procedures and drivers for industrial waste management	Exclude Population (Subject)
1509	Abdrakhmanov (2016)	Hydrogeochemistry at mining districts	Exclude Outcome
1510	Elberling (2001)	Environmental controls of the seasonal variation in oxygen uptake in sulfidic tailings deposited in a permafrost-affected area	Exclude Outcome
1511	available (2006)	Jan de Nul builds dredge plant	Exclude Study Type
1512	Roland (1987)	Polaris Mine, Little Cornwallis Island (N. W. T. /Canada) - A model for Mining in Polar Regions. | POLARIS MINE, LITTLE CORNWALLIS ISLAND (N. W. T. /KANADA) - MODELL FUER BERGBAU IN POLARGEBIETEN	Exclude (Other language)
1513	Anonymous (2010)	First Nations sign mining tax agreement with British Columbia	Exclude Study Type
1514	Van Velthuizen (1993)	The Parker mine, Notre Dame Du Laus, Quebec	Exclude Population (Subject)
1515	Richards (2003)	The application of sustainable development principles to the Alberta aggregates resource sector	Exclude Intervention (Mineral)
1516	Panin (2005)	Bacterial-chemical zinc extraction from semiproducts and tailings of flotation concentration	Exclude (Other language)
1517	Heinonen (2014)	Deep ore exploration of sulfides with seismic reflection profiling in outokumpu, Finland	Exclude Intervention (Mining)
1518	Gressman (2010)	Sperrylite from the Talnakh orefield Norilsk region Eastern Siberi, Russia	Exclude Outcome
1519	Review of Habitat Evaluation... (2016)	Review of Habitat Evaluation Procedure (HEP) input parameters and model results for the Meadowbank Gold Mine Project	Exclude Study Type
1520	Place (2015)	Seismic characterization of the GrÃ¤ngesberg iron deposit and its mining-induced structures, central Sweden	Exclude Intervention (Mining)
1521	Chan (2003)	Impacts of Mercury on Freshwater Fish-Eating Wildlife and Humans	Exclude Population (Subject)
1522	Petrunic (2005)	Mineral/water interactions in tailings from a tungsten mine, Mount Pleasant, New Brunswick	Exclude Intervention (Mineral)
1523	Bini (2017)	Preliminary Observations On The Metal Tolerance And Resilience Capacity Of Helichrysum Italicum (Roth) G. Don Growing On Mine Soils	Exclude Population (Location)
1524	Gardner (1986)	Snow as a resource and hazard in early-twentieth-century mining, Selkirk Mountains, British Columbia	Exclude Population (Subject)
1525	Anonymous (1999)	Outokumpu expands Kokkola zinc plant	Exclude Study Type
1526	Schrope (2007)	Digging deep	Exclude Study Type
1527	Jackson (1995)	Selective scavenging of copper, zinc, lead, and arsenic by iron and manganese oxyhydroxide coatings on plankton in lakes polluted with mine and smelter wastes: results of energy dispersive X-ray micro-analysis	Exclude Comparator
1528	Machado (1994)	Strategic planning of the largest mining TNCs	Exclude (Other language)
1529	Bortnikova (1995)	Results of the surface and ground water interaction with tailings impoundments	Exclude Comparator
1530	The Virgin Islands Coastal... (1978)	The Virgin Islands Coastal Management Program and Final Environmental Impact Statement	Exclude Population (Subject)
1531	Grechko (2005)	Wastes of different industrial production facilities and bubbling pyrometallurgical processing	Exclude (Other language)
1532	Belzile (2004)	Sediment trace metal profiles in lakes of Killarney Park, Canada: from regional to continental influence	Exclude Comparator
1533	Petrunic (2008)	A detailed investigation of the aqueous geochemistry and mineralogy of tungsten mine tailings, Mount Pleasant, New Brunswick	Exclude Intervention (Mineral)
1534	Flather (2000)	Development of a simple segregation program to manage potentially acid generating waste rock at the Keystone Gold Mine, Manitoba	Exclude (Other language)
1535	Lahti (2005)	Environmental applications of airborne geophysics - Groundwater and contaminated soil in Finland, Germany and United Kingdom	Exclude Population (Subject)
1536	KocoÅ„ (2014)	Selected social phenomena following the extraction of mineral resources	Exclude Population (Location)
1537	Science review of Baffinland's... (2012)	Science review of Baffinland's Mary River Project final environmental impact statement	Exclude Comparator
1538	Yurkevich (2017)	A GEOPHYSICAL AND GEOCHEMICAL STUDY OF THE SHAHTAMA MOLYBDENUM MINE TAILINGS DEPOSIT (TRANSBAIKAL KRAY, RUSSIA)	Exclude Intervention (Mining)
1539	Elghali (2018)	The role of hardpan formation on the reactivity of sulfidic mine tailings: A case study at Joutel mine (Quebec)	Exclude Comparator
1540	Gryaznov (2001)	Contamination of underground waters with metals at plants of the mining and metallurgical complex in Middle Ural region	Exclude (Other language)
1541	Masloboev (2011)	ARTIFICIAL GEOCHEMICAL BARRIERS FOR EXTRACTING NON-FERROUS METALS MINING WASTES AND DIMINISHING THE ENVIRONMENTAL HAZARD	Exclude Population (Subject)
1542	Lovgren (2011)	Immobilisation of trace metals in sulfidic mine tailings	Exclude Population (Subject)
1543	Anatoly (2015)	Using of Man-Made Massives in Russian Mining (Engineering: Geological Aspects)	Exclude Comparator
1544	Grinlinton (2017)	The use of biodiversity offsets in mining and energy development	Exclude Relevant Review
1545	Grassmuck (1960)	The dust control and ventilation services of the Quebec Metal Mines Accident Prevention Association	Exclude Population (Subject)
1546	Hoff (1982)	Heavy metal release from mine tailings into sea water: A laboratory study	Exclude Comparator
1547	Nevskaya (2016)	The analysis of the problems of mining waste products in the mineral resources sector of the Russian Federation	Exclude Population (Subject)
1548	Bortnikova (2012)	Geochemistry of arsenic and metals in stored tailings of a Coâ€“Ni arsenide-ore, Khovu-Aksy area, Russia	Exclude Comparator
1549	Arkinstall (1995)	Killer Gold permit stirs court action	Exclude Study Type
1550	Hutchins (2007)	Corporate social responsibility: a unifying discourse for the mining industry?	Exclude Population (Location)
1551	Ingelson (2011)	NAFTA, the Mining Law of 1872, and Environmental Protection	Exclude Study Type
1552	Monitoring to determine... (2017)	Monitoring to determine the efficacy of utilizing fishless lakes as fish habitat compensation in Labrador	Exclude Population (Subject)
1553	Werdon (2014)	ANALYSES OF HISTORIC U.S. BUREAU OF MINES SAMPLES FOR GEOCHEMICAL TRACE-ELEMENT AND RARE-EARTH-ELEMENT DATA FROM THE SELAWIK HILLS, NORTHWESTERN ALASKA	Exclude Study Type
1554	Malmgren (2007)	The excavation disturbed zone (EDZ) at Kiirunavaara mine, Swedenâ€”by seismic measurements	Exclude Outcome
1555	Cerundolo (1995)	Deposition of sulfate and heavy metals on the Kola Peninsula	Exclude Intervention (Mining)
1556	Fourie (2003)	Reply to the discussion by J Chu, WK Leong, and WL Loke on "Defining an appropriate steady state line for Merriespruit gold tailings"	Exclude Study Type
1557	Gagne (2011)	Knowledge Management in the Quebec Mining Industry: A Framework of Practice to Ensure Evidence-Based Knowledge Translation	Exclude Population (Subject)
1558	Levesque (2008)	Monitoring mine tailings revegetation using multitemporal hyperspectral image data	Exclude Comparator
1559	Myasnikova (2016)	LOW-CARBON ROCKS OF KARELIA: COMPOSITION, PROPERTIES AND APPLICATION POTENTIAL	Exclude Intervention (Mineral)
1560	St Clair (1977)	A clinical study of bronchitis in underground miners	Exclude (Other language)
1561	available (2019)	11th conference of the Russian-German Raw Materials, 2018	Exclude Relevant Review
1562	Anon (1979)	HOW EQUIPMENT PROBLEMS ARE OVERCOME IN FINLAND	Exclude Study Type
1563	Ekberg (1996)	Operations of a low grade nickel Sulphide mine, Nikkel og Olivin, Northern Norway	Exclude Population (Subject)
1564	Sokol (2010)	Dust Emission of Chromium from Chromite Ore Processing Residue Disposal Areas in the Vicinity of Krasnogorskii Village in Chelyabinsk Oblast	Exclude Intervention (Mineral)
1565	Dusseault (1985)	Smectitic clays and post-reclamation differential subsidence of strip mined areas	Exclude Intervention (Mineral)
1566	Segalstad (2006)	Mining mitigation in Norway and future improvement possibilities	Exclude Outcome
1567	Athey (2013)	Alaska's Mineral Industry 2012	Exclude Population (Subject)
1568	Gromova (2016)	Environmental and geochemical assessment of surface water streams in the impact area of the Urupsky mining plant tailings	Exclude (Other language)
1569	available (1973)	Lead in the Canadian environment	Exclude Population (Subject)
1570	Boisvenue (1990)	Evolution of the arborescent stratum in mining areas: the case of the Weedon Mine, Quebec, Canada	Exclude (Other language)
1571	Domanski (1985)	Pb-210 CONCENTRATIONS IN THE BLOOD OF GROUND WORKERS AND UNDERGROUND MINERS OF ZINC-LEAD MINE	Exclude Population (Location)
1572	available (1987)	New installation pumps harsh tailings	Exclude Study Type
1573	Thouez (1984)	( Geography of work and health: a case of mortality by cancers among occupational sectors in the work area of Quebec). | Geographie du travail et la sante: le cas de la mortalite par cancers selon les secteurs d'activite et les bassins d'emplois au Quebec	Exclude (Other language)
1574	Shevchenko (2013)	Stress tolerance of Russia's EMERCOM employees engaged in hazardous occupations	Exclude (Other language)
1575	Eccles (1977)	POLLUTION CONTROL AT WESTERN MINES' MYRA FALLS OPERATIONS	Exclude Intervention (Mining)
1576	Lazareva (2002)	Arsenic speciation in the tailings impoundment of a gold recovery plant in Siberia	Exclude Intervention (Mining)
1577	Archibald (1986)	FROZEN FILL FOR UNDERGROUND SUPPORT	Exclude Population (Subject)
1578	Tanner (1960)	Ore mines in Finland	Exclude Population (Subject)
1579	Ludlow (2012)	Deadly occupations: Assessing tuberculosis and accidental mortality among male workers in Sydney and Glace Bay, Nova Scotia, 1909-1917	Exclude Intervention (Mineral)
1580	Yanful (1993)	OXYGEN DIFFUSION THROUGH SOIL COVERS ON SULPHIDIC MINE TAILINGS	Exclude Comparator
1581	Kreutzweiser (2013)	Impacts and prognosis of natural resource development on aquatic biodiversity in Canada's boreal zone	Exclude Relevant Review
1582	Kump (2005)	Water management at the Barrick bullfrog reclamation project	Exclude Population (Location)
1583	Nahir (2006)	Application of risk management to abandoned mine sites in the Canadian North	Exclude Population (Subject)
1584	Wennman (2006)	Effects of moisture and temperature on carbon and nitrogen mineralization in mine tailings mixed with sewage sludge	Exclude Outcome
1585	Anokhin (2015)	The 25th anniversary of the Center for Geodynamic Safety, Norilsk Nickel: Initiation, growth, mission	Exclude (Other language)
1586	Baeten (2018)	A spatial evaluation of historic iron mining impacts on current impaired waters in Lake Superior's Mesabi Range	Exclude Population (Location)
1587	$17m copper plant for... (1985)	$17m copper plant for British Columbia	Exclude Study Type
1588	Ma (2016)	Imaging of temporal stress redistribution due to triggered seismicity at a deep nickel mine	Exclude Outcome
1589	Yoo (2014)	Tracing lead pollution sources in abandoned mine areas using stable Pb isotope ratios	Exclude Population (Location)
1590	Frost (1993)	Future of Radiation Protection in Mining - An International Perspective	Exclude Study Type
1591	Alekseev (1995)	Regularities of spatial distribution of damaged vegetation under conditions of regional and local air pollution (with reference to the impact zone around the Pechenganikel' mining and smelting plant)	Exclude Study Type
1592	Major (2013)	COMMUNITY BY NECESSITY: SECURITY, INSECURITY, AND THE FLATTENING OF CLASS IN FORT MCMURRAY, ALBERTA	Exclude Intervention (Mineral)
1593	Boriskov (2016)	Ecological risks of solid mineral mining in northern regions of urals	Exclude (Other language)
1594	Loginov (1991)	Working schedules of miners exposed to vibration in placer and ore mines in the North-East	Exclude (Other language)
1595	Moreno (2006)	Long-term environmental impact of tailings deposits	Exclude Study Type
1596	Asimbaev (1976)	Forecast of mineral resources utilization of a region	Exclude (Other language)
1597	Talykova (2010)	REPRODUCTIVE HEALTH OF THE WOMEN OCCUPIED OF NICKEL-REFINING INDUSTRY IN MODERN SOCIAL AND ECONOMIC CONDITIONS	Exclude (Other language)
1598	Burdzieva (2018)	MINING CAUSED POLLUTION OF THE NATURAL LANDSCAPE	Exclude Comparator
1599	Deyris (2018)	Nature, ecology and chemistry: An unusual combination for a new green catalysis, ecocatalysis	Exclude Relevant Review
1600	Shotyk (2016)	Isotopic evolution of atmospheric Pb from metallurgical processing in Flin Flon, Manitoba: Retrospective analysis using peat cores from bogs	Exclude Intervention (Mining)
1601	Russell (1986)	Abandonment of mine tailings ponds	Exclude Population (Subject)
1602	Pedersen (1983)	Dissolved heavy metals in a lacustrine mine tailings deposit-Buttle lake, British Columbia	Exclude Comparator
1603	Young (1989)	Analysis of mining-induced microseismic events at Strathcona Mine, Subdury, Canada	Exclude Comparator
1604	Abrosimova (2015)	Assessment of the acid mine drainage potential of waste rocks at the Ak-Sug porphyry Cu-Mo deposit	Exclude Comparator
1605	Gough (2013)	CADMIUM GEOCHEMISTRY OF SOILS AND WILLOW IN A METAMORPHIC BEDROCK TERRAIN AND ITS POSSIBLE RELATION TO MOOSE HEALTH, SEWARD PENINSULA, ALASKA	Exclude Intervention (Mineral)
1606	Medvedev (2016)	MANAGEMENT OF ENVIRONMENTAL ASPECTS IN THE MINING: VEGETATION MONITORING IN THE AREA OF COPPER MINE	Exclude Comparator
1607	DeSisto (2011)	Influence of hardpan layers on arsenic mobility in historical gold mine tailings	Exclude Comparator
1608	Aho (2007)	Hills of silver: the Yukon's mighty Keno Hill mine	Exclude Study Type
1609	Lumbers (1982)	SUMMARY OF METALLOGENY - RENFREW COUNTRY AREA	Exclude Population (Subject)
1610	Alopaeus (1986)	Outokumpu Oy, Enonkoski Mine. | OUTOKUMPU OY:N ENONKOSKEN KAIVOS	Exclude (Other language)
1611	Martin (1976)	Metal mining in Canada to the year 2000. Requirements for new mines, exploration expenditures, capital investment and labour	Exclude Population (Subject)
1612	Dashwood (2007)	Canadian Mining Companies and Corporate Social Responsibility: Weighing the Impact of Global Norms	Exclude Population (Subject)
1613	Kalinkina (2005)	Estimation of the Critical Levels of Mineral Pollution of a River System with the Use of Simulation	Exclude Study Type
1614	Scales of Benefit and... (Heisler)	Scales of Benefit and Territories of Control: A Case Study of Mineral Exploration and Development in Northwest British Columbia	Exclude Population (Subject)
1615	Kaufman (1958)	Southeastern Alaska's mineral industry	Exclude Population (Subject)
1616	Moore (1980)	Seasonal and species-dependent variability in the biological impact of mine wastes in an alpine river	Exclude Intervention (Mineral)
1617	VikstrÃ¶m (2016)	A scarce resource? The debate on metals in Sweden 1870â€“1918	Exclude Population (Subject)
1618	Evans (2015)	Cyanobacteria Diversity in Blooms from the Greater Sudbury Area	Exclude Comparator
1619	Petrillo (1999)	Closing the historic Alaska-Juneau Mine	Exclude Population (Subject)
1620	Schmidt (2012)	QUICKSILVER & GOLD: Mercury Pollution from Artisanal and Small-Scale Gold Mining	Exclude Study Type
1621	Allen (2004)	Use of Pb,18O, and2H isotopes in mining-related environmental	Exclude Comparator
1622	Holen (2009)	The dynamic context of cultural and social sustainability of communities in Southwest Alaska	Exclude Intervtion (Non-existent)
1623	Holmstroem (1999)	Oxygen penetration and subsequent reactions in flooded sulphidic mine tailings: a study at Stekenjokk, northern Sweden	Exclude Comparator
1624	Sandvik (2001)	A century of processing of fine-grained ores in Norway	Exclude Population (Subject)
1625	Sierka (2009)	Environmental repercussion of subsidence reservoirs reclamation	Exclude Intervention (Mineral)
1626	Laing (1986)	DESIGN, CONSTRUCTION AND INITIAL PERFORMANCE OF THE OBED MOUNTAIN TAILINGS DAM	Exclude Population (Subject)
1627	Gregurek (1999)	Platinum-group elements (Rh, Pt, Pd) and Au distribution in snow samples from the Kola Peninsula, NW Russia	Exclude Intervention (Mining)
1628	available (2010)	10th International Multidisciplinary Scientific Geoconference and EXPO, SGEM 2010, volume 2	Exclude Intervtion (Non-existent)
1629	Audet (2003)	Canadian metal mining environmental effects monitoring program	Exclude Comparator
1630	Dauval'ter (2004)	Effect of Atmospheric Emissions of the Vorkuta Industrial Region on the Chemical Composition of Lake Sediments	Exclude Intervention (Mineral)
1631	Slama (1986)	Mining Operations at Cluff Lake, Saskatchewan, Canada. | LES EXPLOITATIONS MINIERES DE CLUFF LAKE, SASKATCHEWAN (CANADA)	Exclude Intervention (Mineral)
1632	Stewart (2008)	Influence of plankton mercury dynamics and trophic pathways on mercury concentrations of top predator fish of a mining-impacted reservoir	Exclude Population (Location)
1633	Mukasheva (2004)	Accumulation of heavy metals in biologic materials of mining workers and of nearby population	Exclude (Other language)
1634	Hedman (2001)	Current developments at LKAB	Exclude Study Type
1635	Piper (2007)	Subterranean Bodies: Mining the Large Lakes of North-west Canada, 1921-1960	Exclude Study Type
1636	DomarackÃ¡ (2018)	Mining Region Environmental Management in Transition to Sustainable Development	Exclude Population (Subject)
1637	Kwong (2003)	Comprehensive environmental ore deposit models as an aid for sustainable development	Exclude Study Type
1638	KUMTOR GOLD MINE... (2000)	KUMTOR GOLD MINE TOXINS	Exclude Population (Location)
1639	Vilar (2005)	A comparative study of three different methods for the sequential extraction of heavy metals in soil	Exclude Population (Location)
1640	Hani (2018)	Assessment of Metals Pollution from Tailing Sites in the North Caucuses Region, Russia	Exclude Comparator
1641	Treatment plant gets... (1983)	Treatment plant gets the lead out	Exclude Study Type
1642	Timofeeva (2017)	Phytomining Perspectives in Rehabilitation of Mining and Industrial Areas of South Ural	Exclude Comparator
1643	Osipov (2008)	Species composition and ecologo-phytocenotic spectra of vascular plants, mosses, and lichens on gold-mining sites in the taiga zone of the lower Amur River basin, the Russian Far East	Exclude Comparator
1644	Anderson (2014)	Innovations in nickel and cobalt hydrometallurgy	Exclude Intervention (Mining)
1645	Garon (1983)	DEWATERING OF BASE METAL CONCENTRATES BY PRESSURE FILTRATION	Exclude Population (Subject)
1646	Cairns (1982)	Assessment of risk in a minerals industry. Canadian nickel	Exclude Population (Subject)
1647	Salnikova (2018)	Copper and zinc levels in soil, water, wheat, and hair of inhabitants of three areas of the Orenburg region, Russia	Exclude Intervention (Mining)
1648	Giegerich (1986)	PROGRESS REPORT ON COMINCO'S RED DOG PROJECT IN ALASKA, SECOND LARGEST ZINC DEPOSIT EVER DISCOVERED	Exclude Population (Subject)
1649	Minkina (2018)	DISTRIBUTION, ACCUMULATION AND BIOINDICATION OF HEAVY METALS IN THE SOIL-PLANT SYSTEM OF THE DON RIVER ESTUARINE REGION, RUSSIA	Exclude Intervtion (Non-existent)
1650	Little (2015)	Impact of historical gold mining activities on marine sediments in Wine Harbour, Nova Scotia, Canada	Exclude Comparator
1651	Davis (1978)	Proceedings of the Fourth Annual Aquatic Toxicity Workshop, November 8-10, 1977, Bayshore Inn, Vancouver, B.C. 4. Annu. Aquatic Toxicity Workshop; Vancouver (Canada); 8 Nov 1977	Exclude Relevant Review
1652	Technical review of... (2013)	Technical review of the Proposed water recirculation scheme of the new Prosperity gold-copper mine project on predicted effects on fish and fish habitat of the fish lake watershed	Exclude Outcome
1653	Lane (2012)	Development of a process for purification of high TDS copper mine pool water	Exclude Population (Subject)
1654	Derome (1998)	Metal and macronutrient fluxes in heavy-metal polluted Scots pine ecosystems in SW Finland	Exclude Intervention (Mining)
1655	Bhavsar (2004)	Dynamic coupled metal transport-speciation model: application to assess a zinc-contaminated lake	Exclude Study Type
1656	Susanna (2008)	Effects of a Historical Cu-Au Mine on Testate Amoebae in Lacustrine Sediments in Southern Finland (Haveri, Ylojarvi)	Exclude Comparator
1657	Anonymous (2015)	First Nations to be included in review; British Columbia welcomes First Nations to mine rules review	Exclude Study Type
1658	Kolesov (2001)	Vibration disease in miners of the Far North	Exclude (Other language)
1659	Phillip (2008)	Sullivan mine fatalities incident: Initial technical investigations and findings	Exclude Comparator
1660	Spude (2011)	Eldorado!: The archaeology of gold mining in the far north	Exclude Study Type
1661	Nickel (1984)	PLACER MINING CONTROLS IN THE YUKON TERRITORY, CANADA	Exclude Study Type
1662	University researching... (1983)	University researching uranium mining tailings	Exclude Intervention (Mineral)
1663	Beaupre (2015)	Risks, men and paths to prevention in underground mines	Exclude (Other language)
1664	Mainali (2015)	Tailings dams monitoring in Swedish mines using self-potential and electrical resistivity methods	Exclude Comparator
1665	Danilov (2017)	Natural-and-anthropogenic change of soil cover in the Mirny mining area	Exclude (Other language)
1666	Vanhala (2005)	Geophysical characterizing of tailings impoundment - A case from the closed Hammaslahti Cu-Zn mine, eastern Finland	Exclude Comparator
1667	Dunstan (2006)	The application of lean manufacturing in a mining environment	Exclude Intervention (Mineral)
1668	Mahmood (2007)	Investigation of the use of mine tailings for unpaved road base construction	Exclude Outcome
1669	Lucotte (2016)	Climate and Physiography Predict Mercury Concentrations in Game Fish Species in Quebec Lakes Better than Anthropogenic Disturbances	Exclude Population (Subject)
1670	McHaina (2001)	Development of an environmental impact and mitigation assessment program for a tailings storage facility stability upgrade	Exclude Population (Subject)
1671	Cutler (2007)	News and Views: Mining Environmental Problems at the Canadian Light Source	Exclude Study Type
1672	available (2014)	2013 2nd International Conference on Sustainable Energy and Environmental Engineering, ICSEEE 2013	Exclude Relevant Review
1673	available (2014)	2013 International Conference on Earth Science and Environmental Protection, ICESEP 2013	Exclude Relevant Review
1674	Lozovaia (2012)	Influence of occupational factors in ore-dressing and processing enterprise on reproductive health of the female workers	Exclude (Other language)
1675	McAllister (2014)	Unstable shafts and shaky pillars: institutional capacity and sustainable mineral policy in Canada	Exclude Study Type
1676	Chernoukhov (2014)	Charitable Organizations in Private Ural Mining Enterprises in the 1st Half of the 20th Century	Exclude (Other language)
1677	Magiera (2018)	Impact of an iron mine and a nickel smelter at the Norwegian/Russian border close to the Barents Sea on surface soil magnetic susceptibility and content of potentially toxic elements	Exclude Comparator
1678	Baresel (2006)	The influence of metal source uncertainty on cost-effective allocation of mine water pollution abatement in catchments	Exclude Study Type
1679	Giguere (1990)	KINEMATIC ANALYSIS OF AURIFEROUS VEINS AT THE SIGMA-2 GOLD MINE, LOUVICOURT TOWNSHIP, QUEBEC	Exclude Comparator
1680	available (2005)	Double drums keep time at Nickel Rim South	Exclude Study Type
1681	Pedersen (1984)	Interstitial water metabolite chemistry in a marine mine tailings deposit, Rupert Inlet, B.C ( British Columbia, Holberg inlet, Vancouver Island)	Exclude Comparator
1682	Shulkin (1998)	Pollution of the coastal bottom sediments at the Middle Primorie (Russia) due to mining activity	Exclude Comparator
1683	Couillard (2004)	A test of the integrity of metal records in sediment cores based on the documented history of metal contamination in Lac Dufault (QuÃ©bec, Canada)	Exclude Comparator
1684	Agarkov (2018)	The environmental impactcaused by developing energy resources in the Arctic region	Exclude Intervention (Mineral)
1685	The private gold industry... (Sapogovskaia)	The private gold industry in Russia's periphery in the 19th-20th centuries: the Urals and Siberia - models for development	Exclude (Other language)
1686	Ellis (1995)	Submarine Tailings Disposal (STD) for mines: An introduction	Exclude Population (Subject)
1687	Kalinnikov (2011)	Mining waste utilization in the production of building materials	Exclude Outcome
1688	Wang (2004)	An unsaturated soil seepage analysis for design of a soil cover system to reduce oxidation of a mine tailings deposit	Exclude Comparator
1689	Bauer (1978)	The control and drainage of water in mine tailings dams	Exclude Comparator
1690	Beistline (1981)	PLACER MINING IN ALASKA	Exclude Study Type
1691	Anonymous (2003)	Goldcorp will increase production at Red Lake gold mine	Exclude Study Type
1692	Nygaard (2016)	Do indigenous interests have a say in planning of new mining projects? Experiences from Finnmark, Norway	Exclude Population (Subject)
1693	Ranangen (2017)	Stakeholder Management Theory Meets CSR Practice in Swedish Mining	Exclude Population (Subject)
1694	Anderson (2013)	Survey of recycled rare earths metallurgical processing	Exclude Intervention (Mineral)
1695	Saarela (1991)	Geotechnical properties and environmental effects of tailings dams and areas at three Finnish mines	Exclude Comparator
1696	Trzciska (2013)	Differences in Zn and Pb resistance of two ecotypes of the microalga Eustigmatos sp. inhabiting metal loaded calamine mine spoils	Exclude Outcome
1697	Bandopadhyay (2004)	Ice-cemented backfill for underground support in Arctic mines	Exclude Study Type
1698	Suvorov (1994)	The evaluation of the working conditions and the characteristics of the prevalence of vibration-induced disease among miners in the Far North | Otsenka uslovi_ truda i kharakteristika rasprostranennosti vibratsionno_ bolezni sredi gornorabochikh Kra_nego Severa	Exclude (Other language)
1699	Uusitalo (1996)	Mining methods of the Pyhasalmi mine	Exclude (Other language)
1700	Anderson (2011)	Proceedings of the 37th Annual Aquatic Toxicity Workshop: October 3 to 6, 2010, Toronto, Ontario	Exclude Intervention (Mineral)
1701	Sherlock (2003)	Bringing sustainability to the people of Nunavut	Exclude Study Type
1702	Lamberg (2016)	Going deeper in kemi mine	Exclude Intervention (Mineral)
1703	Mann (1989)	Metal uptake and Fe-, Ti-oxide biomineralization by acidophilic microorganisms in mine-waste environments, Elliot Lake, Canada	Exclude Intervention (Mineral)
1704	Bailey (1987)	EFFECT OF DILUENTS ON THE METAL EXTRACTED AND PHASE SEPARATION IN THE EXTRACTION OF ALUMINUM WITH MONONONYL PHOSPHORIC ACID	Exclude Intervention (Mineral)
1705	Bolshunova (2016)	ASSESSMENT OF THE TAILING IMPACT ON THE ENVIRONMENT ACCORDING TO THE STUDY OF EPIPHYTIC LICHENS (THE CASE OF KOMSOMOLSK AND URSK TAILINGS, KEMEROVO REGION, RUSSIA)	Exclude Comparator
1706	Dordevic (2007)	Eco-chemical status of the Korbevacka River in souht-eastern Serbia	Exclude Population (Location)
1707	Adriasola (2005)	Emplacement of sulfide-rich quartz-diorite melts in the Whistle-Parkin Dike of the Sudbury Igneous Complex, Canada	Exclude (Other language)
1708	Sievers (2018)	Impacts of human-induced environmental change in wetlands on aquatic animals	Exclude Relevant Review
1709	Villain (2010)	Geochemical Evaluation of Mine Water Quality in an Open-pit Site Remediated by Backfilling and Sealing	Exclude Comparator
1710	Bourhis (2014)	Comment la Charte des valeurs mine l'inclusion sociale au QuÃ©bec	Exclude (Other language)
1711	available (2004)	A cool $30 million pledged for Russian arctic	Exclude Study Type
1712	Watkinson (1973)	SHORTITE IN KIMBERLITE FROM UPPER-CANADA-GOLD-MINE, ONTARIO	Exclude Outcome
1713	Williams (2014)	Exposure to As(III) and As(V) changes the Ca2+-activation properties of the two major fibre types from the chelae of the freshwater crustacean Cherax destructor	Exclude Population (Location)
1714	Amabili (2009)	Famous Mineral Localities: THE LAC D'AMIANTE MINE	Exclude Intervention (Mineral)
1715	Johnson (2004)	Environmental planning in mine waste management - The Huckleberry Mines experience	Exclude Comparator
1716	Saarkoppel (2007)	Comparative evaluation of health state in workers of metal mining industry	Exclude (Other language)
1717	Aide (2007)	Lead and phosphorus interactions in equilibrated soil suspensions	Exclude Intervtion (Non-existent)
1718	Shiqiang (2018)	Real-time monitoring for structural health, public safety, and risk management of mine tailings dams	Exclude Outcome
1719	Trip (2004)	Assessing Canadian inventories to understand the environmental impacts of mercury releases to the Great Lakes region	Exclude Intervention (Mining)
1720	Imetkhenov (2013)	THE ANALYSIS OF THE GOLD MINING ENTERPRISES INFLUENCE ON ENVIRONMENT (THE CASE OF JSC Â«BURYATZOLOTOÂ» Â«IROKINDAÂ» MINE)	Exclude (Other language)
1721	Dudley (1988)	Sorption of copper and cadmium from the water-soluble fraction of an acid mine waste by two calcareous soils	Exclude Outcome
1722	Askarova (2008)	Evaluating occupational risks for health disorders in workers of extraction and processing industry	Exclude (Other language)
1723	Askarova (2012)	THE IMPACT OF ECOLOGIC RISK FACTORS IN MINING CITIES OF SOUTH URAL	Exclude (Other language)
1724	Giordano (1992)	A case study of the Norton Sound Alaska marine mineral lease sale process	Exclude Population (Subject)
1725	available (2006)	Sudbury's suppliers reach buyers beyond the nickel market	Exclude Study Type
1726	Brean (2004)	An account of a strange instance of disease--Stengel-Batten-Spielmayer-Vogt disease | Beretning om et maerkeligt Sygdomstilfaelde--Stengel-Batten-Spielmeyer-Vogts sykdom	Exclude (Other language)
1727	available (2017)	Kenner delivers cutter dredges to S&G, gold operation	Exclude Study Type
1728	Kalin (2001)	Development of the phytoplankton community in a pit-lake in relation to water quality changes	Exclude Intervention (Mineral)
1729	Liao (2006)	Research on health risk for heavy metals pollution in a mine environment	Exclude Population (Location)
1730	available (2017)	MINERALS AND THE ENVIRONMENT	Exclude Study Type
1731	Siurin (2008)	Bronchopulmonary diseases in workers engaged in deep-mined extraction of copper-nickel ore	Exclude (Other language)
1732	Mann (1988)	Biogeochemical cycling of the elements in some fresh water algae from gold and uranium mining districts	Exclude Comparator
1733	Arafat (1985)	The impact of mining and smelting on trace metal distribution in lake sediments around Rouyn-Noranda, Quebec	Exclude Intervention (Mining)
1734	Pimenov (2015)	Active sulfate reduction in acidic sediments of gold mine tailings	Exclude Outcome
1735	Howarth (2012)	Lead exposure Implications for general practice	Exclude Population (Location)
1736	Jarvenpa (1994)	Commoditization versus cultural integration: tourism and image building in the Klondike	Exclude Intervtion (Non-existent)
1737	Kauppila (2006)	Distribution of Arcellaceans (Testate Amoebae) in the Sediments of a Mine Water Impacted Bay of Lake Retunen, Finland	Exclude Comparator
1738	Rukavishnikov (2000)	Health status of female workers in the gold-mining factories | Sostoianie zdorov'ia rabotnits zolotoizvlekatel'nykh fabrik	Exclude (Other language)
1739	Koschinsky (2018)	Deepâ€sea mining: Interdisciplinary research on potential environmental, legal, economic, and societal implications	Exclude Population (Location)
1740	Baiden (2007)	An innovative approach using telerobotics for intelligent block caving operations	Exclude Population (Subject)
1741	Mauthner (1996)	The Engineer mine Tagish Lake, British Columbia	Exclude Outcome
1742	Cosmopoulos (2004)	Temporal analysis of forest structural condition at an acid mine site using multispectral digital camera imagery	Exclude Outcome
1743	Anonymous (1999)	Russian copper producer to increase output by 42%	Exclude Population (Subject)
1744	Fang (2012)	Atmospheric Arsenic (As) Concentrations in Different Countries During 2000â€“2011	Exclude Relevant Review
1745	Meech (1992)	93rd annual general meeting of the Canadian institute of mining, metallurgy and petroleum. Vancouver, Canada, April 28- May 2, 1991	Exclude Population (Subject)
1746	Waye (2009)	Sustainable development and mining-An exploratory examination of the roles of government and industry	Exclude Population (Subject)
1747	Tuovinen (2016)	Behaviour of radionuclides during microbially-induced mining of nickel at Talvivaara, Eastern Finland	Exclude Comparator
1748	TuusjÃ¤rvi (2010)	Summary: Geological resources in Finland, production data and annual report 2009 | Geologisten luonnonvarojen hyÃ¶dyntÃ¤minen Suomessa vuonna 2009	Exclude (Other language)
1749	available (1979)	INNOVATIVE TECHNOLOGY OPENS NEW RESERVES AT SOROAKO	Exclude Population (Location)
1750	available (2004)	New force in base-metal smelting	Exclude Study Type
1751	Artimo (2004)	Three-dimensional geologic modeling and groundwater flow modeling of the TÃ¶llinperÃ¤ aquifer in the Hitura nickel mine area, Finland - Providing the framework for restoration and protection of the aquifer	Exclude Outcome
1752	Betrie (2016)	Environmental risk assessment of acid rock drainage under uncertainty: The probability bounds and PHREEQC approach	Exclude Population (Subject)
1753	Hadjigeorgiou (2013)	The absence of strategy in orepass planning, design, and management	Exclude Population (Subject)
1754	Jansen (2009)	Applying Best Practices in Metal Production Accounting and Reconciliation	Exclude Study Type
1755	Skudrzyk (1986)	MINING-INDUCED LANDSLIDE IN PERMAFROST	Exclude Population (Subject)
1756	Al (2006)	Effects of acid-sulfate weathering and cyanide-containing gold tailings on the transport and fate of mercury and other metals in Gossan Creek: Murray Brook mine, New Brunswick, Canada	Exclude Comparator
1757	Jr (1975)	PAMOUR PORCUPINE MINES, LIMITED, PAMOUR, ONTARIO, CANADA: 1974 OPERATING DATA TO JULY 1	Exclude Population (Subject)
1758	Mittmann (1971)	Operative experience with the thyristor mine locomotives in the Kiruna, Sweden iron ore mines, (Betriebserfahrungen mit den Thyristor- Grubenlokomotiven im Erzbergbau Kiruna, Schweden)	Exclude (Other language)
1759	Besser (1997)	Perspectives of the development of the rhenium's production in Russia	Exclude Intervention (Mining)
1760	Soprovich (2000)	Arsenic release from oxide tailings containing scorodite, Fe-Ca arsenates, and As-containing geothites	Exclude Comparator
1761	Guettabi (2016)	Evaluating Potential Economic Effects of an Industrial Road on Subsistence in North-Central Alaska	Exclude Outcome
1762	Dmitrak (2017)	Ecological affect reduction for the mines with the underground electrochemical leaching by changing current supply into ore mass	Exclude Population (Location)
1763	McCandless (2015)	ENDING POLLUTION AT THE BRITANNIA COPPER MINE	Exclude Study Type
1764	Byers (1984)	Stomach contents of crabs and bottomfish from Alice Arm, Hastings Arm, Observatory Inlet and Nass River, B.C., October 1983	Exclude Comparator
1765	Song (2017)	Comparative life cycle assessment of tailings management and energy scenarios for a copper ore mine: A case study in Northern Norway	Exclude Comparator
1766	Hoogeveen (2016)	Fish-hood: Environmental assessment, critical Indigenous studies, and posthumanism at Fish Lake (Teztan Biny), Tsilhqotâ€™in territory	Exclude Population (Subject)
1767	From (1995)	Swedish mineral industry research organization, MITU, and examples of projects	Exclude Population (Subject)
1768	Gazizova (2008)	Disorders of cerebral hemodynamics in workers of ore mining and processing enterprise	Exclude (Other language)
1769	Yurkevich (2012)	Arsenic mobility in two mine tailings drainage systems and its removal from solution by natural geochemical barriers	Exclude Intervention (Mining)
1770	McTavish (1980)	FLOTATION PRACTICES AT BRUNSWICK MINING	Exclude Population (Subject)
1771	Elberling (2005)	Temperature and oxygen control on pyrite oxidation in frozen mine tailings	Exclude Outcome
1772	Smits (2013)	Avian wildlife as sentinels of ecosystem health	Exclude Intervention (Mineral)
1773	available (2006)	Iron ore: A new iron age	Exclude Study Type
1774	Moore (1980)	Distribution and transport of heavy metals in the sediments of a small northern eutrophic lake	Exclude Comparator
1775	Antweiler (1984)	U. S. GEOLOGICAL SURVEY ALASKAN GOLD PROJECT	Exclude Population (Subject)
1776	Bickford (2015)	Impacts from large corporate development on Indigenous communities in Arctic: specific focus on social justice and sustainability for the Swedish Sami	Exclude Relevant Review
1777	Arkhipov (2014)	Mining industry in the Far Eastern Federal District: State-of-the art	Exclude (Other language)
1778	Serebryakov (2012)	USING THE EVALUATION OF CARCINOGENIC RISK IN THE MINING AND METALLURGICAL ENTERPRISES OF THE ARCTIC	Exclude (Other language)
1779	Hussey (1992)	Deep exploration of the 'Brunswick Horizon', Bathurst district, northern New Brunswick	Exclude Population (Subject)
1780	Patison (2007)	The Suurikuusikko gold deposit: Project development summary of northern Europe's largest gold deposit	Exclude Outcome
1781	Taylor (2010)	Sublethal Toxicity Testing of Canadian Metal Mining Effluents: National Trends and Site-Specific Uses	Exclude Relevant Review
1782	Valjus (2017)	Geophysical study of a potential source of secondary raw materials-the aijala mine tailings Area Southern Finland	Exclude Comparator
1783	available (2012)	12th International Multidisciplinary Scientific GeoConference and EXPO, SGEM 2012, Volume 4	Exclude Study Type
1784	Deniseger (1986)	A persistent bloom of the diatom Rhizosolenia eriensis (Smith) and other changes associated with decreases in heavy metal contamination in an Oligotrophic lake, Vancouver Island	Exclude Comparator
1785	Kida (2018)	Dissolved organic matter distribution and its association with colloidal aluminum and iron in the Selenga River Basin from Ulaanbaatar to Lake Baikal	Exclude Population (Location)
1786	Martinez-Fernandez (2012)	The Shrinking Mining City: Urban Dynamics and Contested Territory	Exclude Population (Subject)
1787	available (1990)	Fluid power in action in mining | Potenza fluida in azione nelle miniere	Exclude (Other language)
1788	Andersson (1977)	Heavy metals in Swedish soils: on their retention, distribution and amounts	Exclude Population (Subject)
1789	Nikiforova (2018)	Appraisal and prospects for practical use of mineral resources in Western Yakutia	Exclude (Other language)
1790	Kral (1997)	Mining industry beginning to rediscover Alaska	Exclude Population (Subject)
1791	Parker (2008)	PEBBLE MINE: FISH, MINERALS, AND TESTING THE LIMITS OF ALASKA'S "LARGE MINE PERMITTING PROCESS."	Exclude Study Type
1792	Rozovsky (1974)	LEAD AND THE ENVIRONMENT AT THE SMELTING DIVISION OF BRUNSWICK MINING AND SMELTING CORPORATION, BATHURST, N. B	Exclude Intervention (Mining)
1793	Anonymous (2001)	Russian Metallurgy Business Handbook	Exclude Population (Subject)
1794	Leppanen (2018)	Mining pollution triggered a regime shift in the cladoceran community of Lake Kirkkojarvi, southern Finland	Exclude Comparator
1795	Kornilov (2015)	Impact monitoring of mining enterprises of Kursk magnetic anomaly on hydro ecological river situation of the Belgorod region	Exclude Comparator
1796	Baatartogtokh (2018)	The state of outsourcing in the Canadian mining industry	Exclude Outcome
1797	Bonnail (2017)	A novel approach for acid mine drainage pollution biomonitoring using rare earth elements bioaccumulated in the freshwater clam Corbicula fluminea	Exclude Intervention (Mineral)
1798	Nriagu (1999)	Dispersion and toxicity of metals from abandoned gold mine tailings at Goldenville, Nova Scotia, Canada	Duplicate
1799	Henry (2011)	Salmon or Gold	Duplicate
1800	Wolfe (1992)	Schefferville - the crisis in the Quebec-Labrador iron mining region. (B) Mine closure in single-industry towns and the problem of residual activities	Duplicate
1801	Larsen (2001)	Lead and zinc in sediments and biota from Maarmorilik, West Greenland: an assessment of the environmental impact of mining wastes on an Arctic fjord system	Duplicate
1802	McHaina (1992)	Assessment of arsenic exposure levels at a Canadian gold mine	Duplicate
1803	Whitby (1974)	Heavy metal pollution in the Sudbury mining and smelting region of Canada. II. Soil toxicity tests	Duplicate
1804	Yang (2001)	Growth response of Sesbania rostrata and S. cannabina to sludge-amended lead/zinc mine tailings: a greenhouse study	Duplicate
