# Supplementary material for: Evidence of the impacts of metal mining and the effectiveness of mining mitigation measures on social–ecological systems in Arctic and boreal regions: a systematic map
Source: Environ Evid. 2022 Sep 8;11:30. doi: 10.1186/s13750-022-00282-y (PMC9452284; doi:10.1186/s13750-022-00282-y)
Supplement: Supplementary file 6 — Additional file 6: List of articles not obtainable at full text [file 13750_2022_282_MOESM6_ESM.csv]

Short Title	Title	Year
Bradley (1985)	Has the 'Economics of Exhaustible Resources' Advanced the Economics of Mining?	1985
Soloviyanov (2016)	Past environmental liabilities: sources and types of pollutants	2016
Birtwell (1984)	A brief investigation of Arctic grayling (Thymalus arcticus ) and aquatic invertebrates in the Minto Greek drainage, Mayo, Yukon Territory: An area subjected to placer mining	1984
Archer (1992)	Schefferville: The Crisis in the Quebec-Labrador Iron Mining Region: A. The Life and Death of a Company Town	1992
Kosovac (1978)	IRON ORE CO. OF CANADA'S COMPUTERIZED ANALYSIS METHOD SPEEDS MINE PLANNING AND PIT DESIGN	1978
Ganza (2010)	DEVELOPMENT OF FOR PRESERVATION OF TECHNOGENIC DEPOSITS AND IMPROVEMENT OF ENVIRONMENT CONDITION ON THE EXAMPLE OF KOLA MINNING INDUSTRIAL COMPLEX	2010
available (2011)	11th International Multidisciplinary Scientific Geoconference and EXPO, SGEM 2011, Volume 2	2011
available (2005)	8th International Mine Ventilation Congress - Proceedings	2005
Allard (1979)	Sidbec-Normines? Mining Operations and Concentration of the Fire Lake Ore. | OPERATIONS MINIERES ET CONCENTRATION DU MINERAI DU LAC FIRE DE SIDBECNORMINES	1979
Gilliss (1998)	Controls on the mobility of mercury from gossan mine tailings	1998
Fotheringham (1985)	DETERIORATING GROUND CONDITIONS LEAD TO IMPROVED EXCAVATION AND GROUND SUPPORT TECHNIQUES AT THE CANTUNG MINE	1985
Shea (1974)	DEPARTMENT OF MINES AND MINERAL EXPLORATION IN NOVA-SCOTIA	1974
Sullivan (1984)	A MOTHER LODE OF ALASKAN HISTORY + KENNECOTT-COPPER-MINE	1984
available (2015)	28th Symposium on the Application of Geophysics to Engineering and Environmental Problems 2015, SAGEEP 2015	2015
Waldichuk (1986)	Biological availability of metals as a factor in monitoring marine sediments for pollution	1986
Excell (2008)	Black gold mine	2008
Knowles (1987)	LABOR OCCUPATIONAL AND MOBILITY TRENDS IN THE CANADIAN METAL MINING SECTOR	1987
Kleinheyer (1974)	Chromite Sand from Finnish Chrome Iron Ore as the Basis for Foundry Sand. | CHROMITSAND ALS FORMGRUNDSTOFF AUS FINNISCHEM CHROMEISENERZ	1974
Bright (1988)	A case study of histopathology in Macoma carlottensis (Bivalvia, Tellinidae) related to mine-tailings discharge and review of pollution-induced invertebrate pathology, shades of Selye?	1988
Kopperstad (1991)	Abatement measures for the acid mine drainage at Skorovas Mine	1991
Alport (1984)	PRACTICAL AND EFFECTIVE MINE MANAGEMENT SYSTEM	1984
Badiozamani (1985)	USE OF SCIENTIFIC SYSTEMS FOR DEVELOPING SURFACE MINES	1985
North (2017)	MINERAL EXPLORATION, MINING, AND PROCESSING PATENTS, 1971	2017
available (2013)	2013 2nd International Conference on Metallurgy Technology and Materials, ICMTM 2013	2013
ÐÐ»ÐµÐºÑÐµÐµÐ½ÐºÐ¾ (2018)	ÐžÐ¦Ð•ÐÐšÐ Ð’ÐžÐ—Ð”Ð•Ð™Ð¡Ð¢Ð’Ð˜Ð¯ ÐÐ ÐžÐšÐ Ð£Ð–ÐÐ®Ð©Ð£Ð® Ð¡Ð Ð•Ð”Ð£ Ð˜ Ð Ð•ÐšÐ£Ð›Ð¬Ð¢Ð˜Ð’ÐÐ¦Ð˜Ð¯ ÐžÐ¢Ð’ÐÐ›ÐžÐ’ ÐšÐÐ Ð¬Ð•Ð Ð ÐŸÐž Ð”ÐžÐ‘Ð«Ð§Ð• ÐœÐ•Ð Ð“Ð•Ð›Ð¯	2018
Ð’Ð¸Ð´ÑƒÐµÑ†ÐºÐ¸Ð¹ (2017)	Ð¢ÐµÑ…Ð½Ð¾Ð»Ð¾Ð³Ð¸Ñ Ð¾Ñ‡Ð¸ÑÑ‚ÐºÐ¸ ÑˆÐ°Ñ…Ñ‚Ð½Ñ‹Ñ…, Ð¿Ð¾Ð´Ð¾Ñ‚Ð²Ð°Ð»ÑŒÐ½Ñ‹Ñ…, Ð¾Ð±Ð¾Ñ€Ð¾Ñ‚Ð½Ñ‹Ñ… Ð¸ ÑÑ‚Ð¾Ñ‡Ð½Ñ‹Ñ… Ð²Ð¾Ð´ Ð³Ð¾Ñ€Ð½Ð¾-Ð¼ÐµÑ‚Ð°Ð»Ð»ÑƒÑ€Ð³Ð¸Ñ‡ÐµÑÐºÐ¸Ñ… Ð¿Ñ€ÐµÐ´Ð¿Ñ€Ð¸ÑÑ‚Ð¸Ð¹	2017
Williams (2012)	Mining Disaster	2012
Tuck (1984)	Alaskan Resources Development: Nonfuel Minerals and Coal	1984
Pyle (2000)	The toxicity and bioavailability of nickel and molybdenum to standard toxicity-test fish species and fish species found in northern Canadian lakes	2000
Russia (1994)	Russia	1994
Begin (1993)	Work-related mesothelioma in Quebec: A concise report	1993
A Miner Digs Deeper... (2013)	A Miner Digs Deeper and a Swedish City Is on the Move	2013
Anonymous (2009)	Vale Inco to construct a commercial hydromet plant at Voisey's Bay	2009
Johansson (1992)	Metal Mining and Mine Closure in Sweden, Finland, and Norway	1992
Moncur (2007)	Isotopic and geochemical tracing of groundwater and surface water discharge from an abandoned tailings impoundment	2007
ÐÐ³Ð±Ð°Ð»ÑÐ½ (2018)	Ð¡ÐžÐ”Ð•Ð Ð–ÐÐÐ˜Ð• Ð Ð¢Ð£Ð¢Ð˜ Ð’ ÐšÐ ÐžÐ’Ð˜ Ð–Ð˜Ð¢Ð•Ð›Ð•Ð™ Ð¯ÐœÐÐ›Ðž-ÐÐ•ÐÐ•Ð¦ÐšÐžÐ“Ðž ÐÐ’Ð¢ÐžÐÐžÐœÐÐžÐ“Ðž ÐžÐšÐ Ð£Ð“Ð	2018
Volpert (2012)	THE STATE OF TERRESTRIAL ECOLOGICA L SYSTEMS IN THE AREA OF MINING ENTERPRISES OF AK ALROSA (ZAO)	2012
available (2011)	11th International Multidisciplinary Scientific Geoconference and EXPO, SGEM 2011, Volume 3	2011
Evans (2017)	TAILING DISPOSAL TODAY	2017
Groeneveld (2006)	The mine manager's toolkit	2006
Phipps (1998)	Hydrogeochemical and isotopic characterization of groundwaters in the Myra-Price Hillsides and Thelwood Valley, Myra Falls mining camp, Vancouver Island, British Columbia, Canada	1998
available (2006)	6th International Mining Geology Conference, Rising to the Challenge - Proceedings	2006
Madonna (1984)	EDUCATION AND THE MINING INDUSTRY	1984
Navratil (2010)	Chemistry of Iron Ferrites and Their Application for Wastewater and Acid Mine Water Treatment	2010
Anon (1976)	COPPER	1976
United States:... (1994)	United States: Alaska	1994
End of a strike (1993)	End of a strike	1993
Polzik (1979)	Methods for Determining the Influence of Social Factors on the Length of Service of Elderly Miners	1979
available (2006)	A singularly different approach	2006
Anonymous (1998)	Sumitomo finds gold in Alaska	1998
Andreev (1999)	Analysis of the conditions of deposits in the Norilsk-Pyasino water system	1999
Chapman (1992)	Scientific site-specific discharge limits for a lead/zinc mine in the high Arctic	1992
Ahmadi (2013)	Seismic forward modeling of a poly-metallic massive sulfide deposit at garpenberg, central Sweden	2013
Jaffe (1994)	Environmental impact on the Polar regions	1994
Briere (1975)	Mining environment: the Gaspesie Park copper mines. III. Government negligence | ENVIRONNEMENT MINIER: LES MINES DE CUIVRE DU PARC DE LA GASPESIE. PARTIE III: L'INCURIE DU GOUVERNEMENT	1975
Annis (1978)	SURVEY OF KNOWN MINERAL DEPOSITS IN CANADA THAT ARE NOT BEING MINED	1978
Kuit (1977)	TREATMENT OF ACID WATER AT THE WEDGE MINE, NEW BRUNSWICK	1977
Hutchinson (1974)	Heavy-metal Pollution in the Sudbury Mining and Smelting Region of Canada, I. Soil and Vegetation Contamination by Nickel, Copper, and Other Metals	1974
available (2004)	Refocusing on its roots	2004
Lindsay (2008)	Vadose zone geochemistry and mineralogy of sulfide-rich tailings at the Greens Creek Mine, Alaska, USA	2008
Johnston (1995)	Participation of the aboriginal community in the Canadian minerals industry	1995
Watson (1983)	MACASSA MINE, KIRKLAND LAKE	1983
Anonymous (2003)	Russian nickel producer aims to increase production	2003
Yu (1992)	Lung cancer morbidity in the population of the Norilsk industrial region	1992
Munkittrick (1986)	In situ assessment of mixed copper and zinc impacts on white sucker (Catostomus commersoni ) populations in several Northern Ontario lakes: An evaluation of the environmental health approach to validating water quality criteria	1986
Reid (1983)	Bioaccumulation of heavy metals by sculpin (Cottus asper ) exposed to mine tailings	1983
Bogdanov (1992)	TO EFFECTIVE METHODS OF MINING OF GOLD-BEARING PLACER DEPOSITS IN THE NORTH AND THE ARCTIC	1992
Michie (1955)	CULTURAL CONFLICT IN THE CANADIAN ARCTIC	1955
Joe (1984)	RESEARCH ON LONG-TERM MANAGEMENT OF MINE MILL TAILINGS IN CANADA	1984
Anonymous (2003)	Outokumpu, Boliden create new mining company	2003
available (2011)	2nd International Conference on Mining Engineering and Metallurgical Technology, MEMT 2011	2011
Lane (1988)	Heavy metal removal from gold mining and tailing effluents using indigenous aquatic macrophytes (phase 1)	1988
Wieder (1993)	Constructed wetlands for acid mine drainage (AMD) treatment -- not promising for the long-term effective treatment of particularly acidic (pH < 4) water	1993
Tkalin (1990)	(Some regional consequences of human effect on marine environment.)	1990
Veinott (2002)	A chemical and ecotoxicological assessment of marine tailings disposal at two former copper mine sites in Newfoundland	2002
Nikolaev (1973)	Mineral resources of Western Siberia and their utilization	1973
Rudis (1992)	Metal levels in sediments fish and molluscs from an area of former gold mining in Juneau, Alaska	1992
Hawley (1990)	DESIGN OF A TAILINGS DISPOSAL-FACILITY FOR THE SAMATOSUM MINE, BRITISH-COLUMBIA	1990
Conard (1998)	The Canadian "Metals in the Environment" research program	1998
Whitehead (1998)	Geochemical dispersion in a neutralized mine drainage environment, Walton, Nova Scotia	1998
FAILURE OF FISH (2017)	FAILURE OF FISH	2017
Manin (2007)	Origin of Russian Forestry Legislation and Legal Protection of Mining and Metallurgical Forests in the First Half of the XVIII Century	2007
Clark (1994)	Environmental impact of shallow water small-scale marine placer mining	1994
Evans (1973)	VIABLE CANADIAN BASE METAL MINE OF 1950S	1973
Perrin (1991)	Stream periphyton and benthic insect responses to additions of treated acid mine drainage in a continuous-flow on-site mesocosm	1991
Genty (2012)	Behavior hydro-bio-geo-chemical passive systems treatment of acid mine drainage highly contaminated by iron	2012
Kvassnes (2008)	Waste management in the Norwegian extractive industry	2008
Anonymous (1998)	Kemess South begins gold-copper production in Canada	1998
Suspected radiation... (2011)	Suspected radiation accident in a mine in Sweden	2011
Anonymous (2013)	Quebec's North	2013
Lechat (2015)	Monitoring CO2 sequestration by mineral carbonation in experimental milling waste piles (Thetford Mines, QuÃ©bec, Canada) under natural atmospheric conditions	2015
Alaska (1995)	Alaska	1995
Modified Permit Allows... (2009)	Modified Permit Allows for Disposal of Mine Tailings	2009
Moncur (2006)	Groundwater and surface water discharge from an abandoned tailings impoundment: Implications for watershed water quality	2006
Makarov (2013)	Study of the environmental hazard and the potential ability to extract useful components from granulated slag of the "Pechenganickel" combine "Kola Mining and Metallurgical Company" JSC	2013
Canada's new Gold... (1988)	Canada's new Gold Rush	1988
Asmund (1992)	POLLUTION FROM THE MARINE TAILINGS DISPOSAL AT THE LEAD-ZINC MINE AT MAARMORILIK, WEST GREENLAND	1992
Manitoba (1993)	Manitoba	1993
Caputi (2018)	MINING SILVER: THE LOST COAST OF ALASKA	2018
Lancaster (1963)	PORT RADIUM - CANADAS 1ST METAL MINE IN THE NORTHWEST TERRITORIES	1963
Opekunova (2014)	USING OF LICHENS AS BIOINDICATORS OF ENVIRONMENTAL POLLUTION	2014
White (1981)	DIVERSE-MINES FEED HUDSON-BAYS-FLIN-FLON-ZINC COPPER-COMPLEX	1981
Bradbury (1983)	Recession, planning and socio-economic change in the Quebec- Labrador iron- mining region ( Schefferville)	1983
Cooper (1992)	LEAD MINING AND SMELTING AT GALETTA, ONTARIO	1992
Wallin (1999)	Assessment of arsenic exposure in a residential area located on mine tailing: A case study	1999
available (2017)	Preliminary Report: gravel removal studies in selected arctic and sub-arctic streams in Alaska	2017
Anonymous (1998)	Falconbridge moves ahead with Canadian nickel project	1998
Barratt (1984)	CRUSHING AND GRINDING	1984
available (2013)	13th International Multidisciplinary Scientific Geoconference and EXPO, SGEM 2013	2013
Bellehumeur (1996)	Geostatistical assessment of groundwater contamination in Estrie-Monteregie area using indicator kriging	1996
available (2013)	9th International Scientific and Practical Conference on Environment, Technology and Resources	2013
Busse (1974)	ACID DRAINAGE CONTROL AND WATER TREATMENT AT HEATH STEELE	1974
Dauvalter (2000)	Toxicity of Heavy Metals Accumulated in Lake Sediments	2000
Goodwin (1986)	WATER QUALITY CONTROL AT BELL MINE FOR A SUPERNATANT DISCHARGE TO BABINE LAKE	1986
Fugitive Dust Blamed... (2004)	Fugitive Dust Blamed for High Levels of Cadmium, Lead	2004
Ednie (2000)	777 Project	2000
available (2008)	10th AuslMM Underground Operators' Conference 2008 - Boom and beyond - Proceedings	2008
Rudakov (2010)	SCIENCE AND INDUSTRY PROBLEMS OF DEVELOPMENT AND EXPLORATION OF RAW-MATERIAL BASE OF GOLD IN RUSSIA	2010
Bradshaw (2009)	Can mining contribute to community economic development in hinterland regions? The challenge for Impact and Benefit Agreements	2009
Pham (2011)	An assessment of environmental effects monitoring program endpoints in a baseline environment: are effects found prior to mine effluent release?	2011
Golik (2018)	Natural leaching of metals during mining of the North Caucasus	2018
Mudroch (1986)	Effects of gold mining activities on the quality of sediments in the Back Bay and Yellowknife Bay of the Great Slave Lake	1986
Lacroix (2011)	Overview of EEM in mining sector, Quebec Region: what benthos tells us about water quality?	2011
Shukin (1981)	TAILINGS DISPOSAL AT QUEBEC CARTIER'S MOUNT WRIGHT MINE	1981
Elberling (2001)	Control strategies for acid mine drainage in Arctic regions	2001
Anonymous (2013)	MBBR technology to treat gold mine effluent in Canada	2013
Falk (1973)	Data supplement to: biological effects of mining wastes in the Northwest Territories	1973
Zinoviev (2013)	The working day on the mountain mines of Siberia in the late XIX - early XX century	2013
Yeomans (1985)	TAILING DISPOSAL SYSTEM AT KIDD-CREEK MINES	1985
Chapman (1993)	Are Arctic marine invertebrates relatively insensitive to metals?	1993
Dauvalter (2000)	Metal Accumulation in Sediments and Whitefish of Kola Peninsula Lakes, Murmansk Region, Russia	2000
Reish (1997)	The effects of mine tailings on survival and reproduction of polychaetous annelids	1997
MÃ¼ller (2001)	Modernisation of the iron ore railway in Sweden | Modernisierung der erzbahn in Schweden	2001
Larkova (2013)	CURRENT STATE OF LANDSCAPES IN THE ZONE OF INFLUENCE OF INDUCTRIAL SITES 'NIKEL' AND 'ZAPOLYARNY' OF THE KOLA MINING & METALLURGICAL COMPANY	2013
Greve (1997)	Speciation and pattern recognition of metals in mine tailings at alpine sites in Colorado and Alaska	1997
Anonymous (1998)	Russian gold output decreases	1998
Rehnberg (1986)	CONTROLLING DIESEL EMISSIONS UNDERGROUND	1986
available (2011)	11th International Multidisciplinary Scientific Geoconference and EXPO, SGEM 2011, Volume 1	2011
Golik (2016)	TO THE PROBLEM OF UNDERGROUND MINING OF ORE FIELDS OF CENTRAL FEDERAL DISTRICT	2016
Mallard Lake Fish and... (2008)	Mallard Lake Fish and Fish Habitat	2008
Hinrichsen (2014)	City on the Move	2014
available (2010)	10th International Multidisciplinary Scientific Geoconference and EXPO, SGEM 2010, Volume 1	2010
Anonymous (2002)	NAN treats first copper-zinc ore in Sweden	2002
Skudrzyk (1987)	Design of natural and artificial pillars for deposits in permafrost	1987
Valeev (2015)	ASSESSMENT OF TECHNOGENIC INFLUENCE OF THE INDUSTRIAL DRAINS OF MINING AND METALLURGICAL COMPLEX ON THE STATE OF THE SURFACE WATER OF URAL RIVER	2015
Wallace (2008)	Environmental management of mine sites with LiDAR altimetry and hyperspectral imaging	2008
Ettner (1999)	Induced hardpan formation in a historic tailings impoundment, Roros, Norway	1999
Bradbury (1983)	Winding Down in a Quebec Mining Town: a Case Study of Schefferville	1983
Kulakova (2013)	PHYSICAL-CHEMICAL MODELING FOR ASSESSMENT OF INFLUENCE OF MINING AND PROCESSING PLANTS ON AQUATIC HABITAT	2013
Folinsbee (1997)	Gravity concentration at Placer Dome's Campbell gold mine	1997
Beck (1989)	Water quality at Stevens Island and Indian Bay, Shoal Lake, Ontario, June 29 and July 5, 1989	1989
Rugman (1979)	Risk and Return in the Canadian Mineral Resource Industry	1979
Labrador (1995)	Labrador	1995
Ð“Ð¾Ð»ÐµÐ²Ð° (2017)	Ðš ÑÑ‚Ñ€Ð°Ñ‚ÐµÐ³Ð¸Ð¸ Ð¾Ñ†ÐµÐ½ÐºÐ¸ Ð¸ Ð»Ð¸ÐºÐ²Ð¸Ð´Ð°Ñ†Ð¸Ð¸ Ð¼Ð½Ð¾Ð³Ð¾Ð»ÐµÑ‚Ð½Ð¸Ñ… Ð³Ð¾Ñ€Ð½Ð¾Ð¿Ñ€Ð¾Ð¼Ñ‹ÑˆÐ»ÐµÐ½Ð½Ñ‹Ñ… Ð¾Ñ‚Ñ…Ð¾Ð´Ð¾Ð² Ð½Ð° Ñ‚ÐµÑ€Ñ€Ð¸Ñ‚Ð¾Ñ€Ð¸Ð¸ Ð Ð¾ÑÑÐ¸Ð¸: ÑÐ¾Ñ†Ð¸Ð°Ð»ÑŒÐ½Ð¾-ÑÐºÐ¾Ð½Ð¾Ð¼Ð¸Ñ‡ÐµÑÐºÐ¸Ðµ Ð¸ ÑÐºÐ¾Ð»Ð¾Ð³Ð¸Ñ‡ÐµÑÐºÐ¸Ðµ Ð¿Ñ€Ð¾Ð±Ð»ÐµÐ¼Ñ‹	2017
Voutilainen (1984)	ORE MINING - METALLURGY	1984
Ohlander (2002)	Evolution of the groundwater geochemistry in sulphide-rich mine tailings remediated by applying soil cover, Kristineberg, northern Sweden	2002
Billette (1986)	DIRECT IMPACT OF AGE, EXPERIENCE AND PRODUCTION BONUS ON ACCIDENTS IN THE QUEBEC UNDERGROUND METAL MINES	1986
Proceedings of the 34... (2008)	Proceedings of the 34 super(th) Annual Aquatic Toxicity Workshop: September 30 to October 3, 2007, Halifax, Nova Scotia	2008
Amaratunga (1988)	FLAMMABILITY TESTS FOR ORE DUST FROM A SUDBURY MINE WITH RECENT EXPERIENCE IN A SULFIDE DUST EXPLOSION	1988
Boutovsky (2011)	Contamination of Urbanized Area by Heavy Metals	2011
Tanasevitch (2009)	Dynamics of the Soil Macrofauna in Spruce Forests in the Zone Exposed to Technogenic Impact of the Mining Integrated Plant Severonikel	2009
Bell (1974)	SALMON AND MINING IN NORTHEASTERN NEW BRUNSWICK	1974
Ð’Ð°Ð»ÐµÐµÐ² (2015)	ÐžÐ¦Ð•ÐÐšÐ Ð¢Ð•Ð¥ÐÐžÐ“Ð•ÐÐÐžÐ“Ðž Ð’ÐžÐ—Ð”Ð•Ð™Ð¡Ð¢Ð’Ð˜Ð¯ ÐŸÐ ÐžÐœÐ«Ð¨Ð›Ð•ÐÐÐ«Ð¥ Ð¡Ð¢ÐžÐšÐžÐ’ Ð“ÐžÐ ÐÐž-ÐœÐ•Ð¢ÐÐ›Ð›Ð£Ð Ð“Ð˜Ð§Ð•Ð¡ÐšÐžÐ“Ðž ÐšÐžÐœÐŸÐ›Ð•ÐšÐ¡Ð ÐÐ Ð¡ÐžÐ¡Ð¢ÐžÐ¯ÐÐ˜Ð• ÐŸÐžÐ’Ð•Ð Ð¥ÐÐžÐ¡Ð¢ÐÐ«Ð¥ Ð’ÐžÐ” Ð Ð•ÐšÐ˜ Ð£Ð ÐÐ›	2015
Galperin (2012)	ENGINEERING GEOLOGICAL SUPPORT OF ENVIRONMENTALLY SAFE DEVELOPMENT OF TECHNOGENIC MINING SYSTEMS	2012
Andersson (1993)	MINE VENTILATION CONTROL AT BOLIDEN-MINERAL-AB	1993
Young (1972)	INVESTIGATIONS TO RECOVER NICKEL AND IRON CONCENTRATES FROM ASBESTOS TAILINGS OF CAREY CANADIAN MINES LTD	1972
Bray (1991)	THE LONG-DISTANCE COMMUTE IN THE MINING-INDUSTRY - THE HUMAN DIMENSION	1991
Edling (1982)	Lung cancer and smoking in a group of iron ore miners	1982
Benzaazoua (1998)	Geochemical behavior of a multi-layered cover composed of desulfurized mine tailings	1998
Mason (1987)	Preparations for the Treatment of Refractory Ore by Barrick-Mercur-Gold-Mines-Inc	1987
Bradbury (1981)	Perspectives on social and economic change in the iron-ore mining region of Quebec- Labrador	1981
MacDonald (1996)	Sediment-trap evaluation of mine tailings transport	1996
Lin (1996)	Distribution of lead in the urban soils contaminated by industrial wastes, in the middle of Sweden	1996
Malo (2017)	Perception regarding mineral resources development and social acceptability in the province of Quebec, Canada	2017
available (1977)	Mining for manganese nodules: successful collector proving trials	1977
Beauchemin (2005)	Transformation of As species in wetlands historically used for mine tailings disposal (Ontario, Canada)	2005
Hennessy (2009)	Negotiating Indigenous Sustainability: Measures of Protection in Agreements with Mining Companies	2009
MORE LEAD AND ZINC ORE... (1970)	MORE LEAD AND ZINC ORE - START-UP OF ANVIL MINES IN CANADA	1970
Quebec (1995)	Quebec	1995
Markovaara-Koivisto (2017)	Nickel mining potential for evaluating land-use pressure in the Sodankyla region, Finnish Lapland	2017
Parsons (2008)	Background concentrations of arsenic and mercury in soils from the Montague and Goldenville gold districts, Nova Scotia	2008
Chapman (1993)	The tolerance of Arctic marine invertebrates to zinc and lead and implications for Arctic chemical discharges	1993
Laatio (1966)	ZINC ORE MINING INDUSTRY IN FINLAND	1966
Anonymous (2004)	Two large gold projects slated for Alaska	2004
Beelman (1993)	Water quality impacts of a lead/zinc mine in northwest Alaska	1993
Das (1990)	Use of rock drains in surface mine waste dumps	1990
Vaajoensuu (1979)	EXPLOITATION OF SMALL AND LOW GRADE ORE DEPOSITS IN FINLAND	1979
Poletaeva (2014)	THE CENOPOPULATION CHARACTERISTICS OF SOME RARE PLANTS IN THE OF GOLD MINE DUMPS (SUBPOLAR URALS)	2014
available (2009)	26th Annual Meetings of the American Society of Mining and Reclamation and 11th Billings Land Reclamation Symposium 2009	2009
Corneille (2017)	Social acceptability of mining project in Quebec: Evidence from stated preference method	2017
Lankton (1993)	Cradle to grave - life, work, and death at the Lake Superior Copper Mines	1993
Windom (2006)	Characterizing the Geochemistry of a Poorly Known Arctic Watershed: Metal Fluxes Through the Anadyr River and Estuary, Chukotka Peninsula, Russia	2006
Maltsev (2013)	CHURCH PROCESSION AGAINST NICKEL	2013
Hubert (2002)	Biogenic sulfide production in continuous systems: Containment strategies targeting microbial metabolism	2002
Avilova (2005)	Birds of industrial wetlands of central Russia: Affinity and risk	2005
O'Shea (2001)	Impacts of mine-related contaminants on bats	2001
Going `buggy' at middle... (1995)	Going `buggy' at middle age	1995
Iversen (2000)	Chemical treatment of acid mine drainage from the King's Mine at Roeros, Norway	2000
available (2013)	13th International Multidisciplinary Scientific Geoconference and EXPO, SGEM 2013, Volume 1	2013
available (2008)	8th International Scientific Conference on Modern Management of Mine Producing, Geology and Environmental Protection, SGEM 2008, Volume 1	2008
available (2012)	12th International Multidisciplinary Scientific GeoConference and EXPO, SGEM 2012, Volume 3	2012
Drebenstedt (2019)	Environmental impact of abandoned mine wastes on an urban area in nw caucasus	2019
Goodman (1999)	Business As Usual. (cover story)	1999
Moffatt (1984)	COPPER-CLIFF NORTH MINE - RESEARCH FOR MININGS FUTURE	1984
Trouble in... (1994)	Trouble in Sami-land	1994
Ames (1990)	People, quality and processing improvement	1990
Drechsler (1977)	LOOK AT LABOR COSTS AND MINER PRODUCTIVITY IN COPPER MINING - ANALYSIS OF INDUSTRY TRENDS IN US, BRITISH-COLUMBIA AND ZAMBIA	1977
Schindler (2011)	Dissolution-precipitation processes on the surface of uranyl-minerals and their occurrence in the mine-tailings at the Athbasca basin, Canada	2011
Treaty actions (1993)	Treaty actions	1993
Lockwood (1997)	Isolation of arsenic-bearing mine tailings, Beauty Bay Mine, Kenai Fjords National Park, Alaska	1997
Bishay (2005)	Wetland treatment at Musselwhite mine, Ontario, Canada	2005
Frilander (2001)	The environmental pollution caused by the seepage of the waste and tailings dams | JÃ¤te- ja kaivospatojen suotovesien aiheuttama ympÃ¤ristÃ¶kuormitus	2001
Lloyd (1998)	Mining and the environment: The public concern	1998
Bates (2008)	The challenge of collaborative environmental geoscience	2008
Grenier (1997)	Sampling and analysis for exposure to diesel exhaust particulate in the mining workplace	1997
Bell (1976)	A Canadian view of base metal mining and waste management	1976
Swedish iron ore (1953)	Swedish iron ore	1953
Ð Ð°Ñ„Ð¸ÐºÐ¾Ð²Ð° (2018)	Ð Ð•Ð—Ð£Ð›Ð¬Ð¢ÐÐ¢Ð« Ð‘Ð˜ÐžÐœÐžÐÐ˜Ð¢ÐžÐ Ð˜ÐÐ“Ð ÐœÐ˜ÐšÐ ÐžÐ­Ð›Ð•ÐœÐ•ÐÐ¢ÐžÐ’ Ð£ Ð”Ð•Ð¢Ð•Ð™ Ð“ÐžÐ ÐÐžÐ Ð£Ð”ÐÐžÐ“Ðž Ð Ð•Ð“Ð˜ÐžÐÐ Ð‘ÐÐ¨ÐšÐžÐ Ð¢ÐžÐ¡Ð¢ÐÐÐ	2018
Collings (1980)	MINERAL WASTE RESOURCES OF CANADA - 4. MINING WASTES IN THE ATLANTIC PROVINCES	1980
Hodgson (1988)	OPEN PIT MINING - RED DOG PROJECT	1988
available (2013)	13th International Multidisciplinary Scientific Geoconference and EXPO, SGEM 2013, Volume 2	2013
Boorman (1976)	CHEMICAL PROCESSES IN ABANDONED SULPHIDE TAILINGS DUMPS AND ENVIRONMENTAL IMPLICATION FOR NORTHEASTERN NEW BRUNSWICK	1976
ÐžÑ€ÐµÑˆÐºÐ¸Ð½ (2017)	ÐžÐ¦Ð•ÐÐšÐ Ð­ÐšÐžÐ›ÐžÐ“Ð˜Ð§Ð•Ð¡ÐšÐ˜Ð¥ ÐŸÐÐ ÐÐœÐ•Ð¢Ð ÐžÐ’ ÐžÐ¡Ð’ÐžÐ•ÐÐ˜Ð¯ Ð–Ð•Ð›Ð•Ð—ÐžÐ Ð£Ð”ÐÐ«Ð¥ ÐœÐ•Ð¡Ð¢ÐžÐ ÐžÐ–Ð”Ð•ÐÐ˜Ð™ ÐžÐ¢ÐšÐ Ð«Ð¢Ð«Ðœ Ð¡ÐŸÐžÐ¡ÐžÐ‘ÐžÐœ Ð’Ðž Ð’Ð Ð•ÐœÐ•ÐÐ˜ ÐÐ ÐžÐ¡ÐÐžÐ’Ð• Ð Ð•Ð¡Ð£Ð Ð¡ÐÐžÐ“Ðž ÐŸÐžÐ”Ð¥ÐžÐ”Ð	2017
Mudroch (1988)	ENVIRONMENTAL-EFFECTS OF GOLD MINING ACTIVITIES IN CANADA	1988
Delfino (2002)	Invisible Woman: Female Labor in the Upper South's Iron and Mining Industries	2002
MacCay (1996)	Air quality at a zinc/lead mine in arctic Alaska	1996
Hutchinson (1974)	Heavy-metal Pollution in the Sudbury Mining and Smelting Region of Canada, II. Soil Toxicity Tests	1974
Anonymous (2008)	Mount Pleasant tailings dam to be upgraded	2008
Westerholm (1986)	Silicosis and risk of lung cancer or lung tuberculosis: a cohort study	1986
Russia (1993)	Russia	1993
Ð”ÐµÐ±ÐµÐ»Ð°Ñ (2015)	Ð­ÐšÐžÐ›ÐžÐ“Ð˜Ð§Ð•Ð¡ÐšÐ˜Ð™ ÐšÐÐ ÐšÐÐ¡ Ð¢Ð•Ð Ð Ð˜Ð¢ÐžÐ Ð˜Ð˜ ÐÐ ÐŸÐ Ð˜ÐœÐ•Ð Ð• Ð ÐÐ™ÐžÐÐžÐ’ Ð¢Ð ÐÐ”Ð˜Ð¦Ð˜ÐžÐÐÐžÐ™ Ð”ÐžÐ‘Ð«Ð§Ð˜ Ð ÐžÐ¡Ð¡Ð«ÐŸÐÐžÐ“Ðž Ð—ÐžÐ›ÐžÐ¢Ð	2015
McGee (1973)	MINING AND ENVIRONMENTAL LAW	1973
In Europe: Finland (1994)	In Europe: Finland	1994
Archipov (2014)	Mining industry in the economy of the Far Eastern Region	2014
Marklund (1995)	Large-scale underground mining, new equipment and a better underground environment - result of research and development at LKAB, Sweden	1995
available (1977)	Nickel the key to profitable deep ocean mining	1977
Cumming (1974)	1ST AND 76TH MEETINGS OF CANADIAN-INSTITUTE-OF-MINING-AND-METALLURGY	1974
Lithner (1996)	Effects on lake benthos of metals from the Bersbo mine tailings, Southern Sweden	1996
Ð‘Ð¾Ð±Ð¾Ð·Ð¾Ð´Ð° (2016)	ÐŸÐ¾Ð»ÑƒÐ¿Ñ€Ð¾Ð¼Ñ‹ÑˆÐ»ÐµÐ½Ð½Ñ‹Ðµ Ð¸ÑÐ¿Ñ‹Ñ‚Ð°Ð½Ð¸Ñ Ñ‚ÐµÑ…Ð½Ð¾Ð»Ð¾Ð³Ð¸Ð¸ Ð²Ñ‹Ñ‰ÐµÐ»Ð°Ñ‡Ð¸Ð²Ð°Ð½Ð¸Ñ Ð·Ð¾Ð»Ð¾Ñ‚Ð° Ð² Ñ†Ð¸ÐºÐ»Ðµ Ð¸Ð·Ð¼ÐµÐ»ÑŒÑ‡ÐµÐ½Ð¸Ñ Ñ Ð¿Ñ€Ð¸Ð¼ÐµÐ½ÐµÐ½Ð¸ÐµÐ¼ Ð³Ð¸Ð´Ñ€Ð¾Ð°ÐºÑƒÑÑ‚Ð¸Ñ‡ÐµÑÐºÐ¾Ð³Ð¾ Ð¸Ð·Ð»ÑƒÑ‡Ð°Ñ‚ÐµÐ»Ñ	2016
Kivinen (2015)	Developing Tools for the Integration of Mining with other Land Uses	2015
