# Supplementary material for: Evidence of the impacts of metal mining and the effectiveness of mining mitigation measures on social–ecological systems in Arctic and boreal regions: a systematic map
Source: Environ Evid. 2022 Sep 8;11:30. doi: 10.1186/s13750-022-00282-y (PMC9452284; doi:10.1186/s13750-022-00282-y)
Supplement: Supplementary file 7 — Additional file 7: Meta-data extraction and coding form [file 13750_2022_282_MOESM7_ESM.xlsx]

## Sheet: Variable descriptions
Column	Description	Dropdown/Meta-data	Example
Reviewer ID	Name of the reviewer who is extracting the meta-data	Meta-data
EPPI ID	Unique document ID	Meta-data
Citation	As Written	Meta-data
Authors	As Written	Meta-data
Title	As Written	Meta-data
Year	As Written	Meta-data
Journal	As Written	Meta-data
Pub Type	Type of article	Dropdown
Country	Country where mine is located	Dropdown
Region	Region or state where mine is located	Meta-data
Location	Specific name of the locality where the impact is being measured (site name)	Meta-data	City, impacted site name, etc.
Mine/project name	Name of the mine or project	Meta-data
Latitude	Decimal degree location of site where research occurred	Meta-data	If not reported, retrieve external to paper based on closest available location or maps provided. Convert to lat/long (decimal degrees): http://www.rcn.montana.edu/resources/converter.aspx
Longitude	Decimal degree location of site where research occurred	Meta-data	If not reported, retrieve external to paper based on closest available location or maps provided. Convert to lat/long (decimal degrees): http://www.rcn.montana.edu/resources/converter.aspx
Key metals/ore extracted	The main ore extracted from the mine	Dropdown
Multiple metals list	If multiple selected in previous, List multiple metals extracted at the mine separate by semi-colon	Meta-data	Separate metas by semi colon (eg. Gold; Silver; Iron)
Type or mine	Type of mining activity, expand the drop-down as necessary	Dropdown	e.g. open pit
Prospecting	Y/N/NR/NS	Dropdown
Exploration	Y/N/NR/NS	Dropdown
Construction	Y/N/NR/NS	Dropdown
Operation	Y/N/NR/NS	Dropdown
Decomissioning & Closure	Y/N/NR/NS	Dropdown
Post-closure	Y/N/NR/NS	Dropdown
Remediation	Y/N/NR/NS	Dropdown
Abandonment	Y/N/NR/NS	Dropdown
Expansion	Y/N/NR/NS	Dropdown
Comment		Meta-data
Study Design	CI, BA, BACI, RCT, correlative, other	Dropdown
Study Design comments		Meta-data
Comparator Type	Description of the comparator used in the study	Dropdown
Study Setting		Dropdown
Study Design context	In situ, mesocosm, ex situ	Dropdown
Population (who/what is affected) Description	Authors description of the population/system being impacted	Meta-data	Coastal habitat, as written by the author
Population System	Is this a social, technological, or environmental	Dropdown	What system does the population described generally fall into.
System affected	Describe population/system impacted (See sheet Impact coding)	Dropdown
Component affected	Follow coding based on system chosen (See sheet Impact coding)	Dropdown
Factor affected	Follow coding based on factor chosen (See sheet Impact coding)	Dropdown
Impacts?	Does the study empirically investigate the impacts of mining?	Dropdown	Y/N/NR/NS
Impact pathway (what is impacting the population)	Authors' short description of the impact	Meta-data	Compaction of the soil from mine traffic
Mitigation?	Does the study empirically investigate mitigation measures? Y/N/unclear	Meta-data	Y/N/NR/NS
Mitigation description	Authors' short description of the mitigation measure	Meta-data	Tarpaulin covers on trucks to reduce dust
Impact being mitigated	Name the impact being mitigated	Dropdown
Measured outcome	Short description from authors of the outcome measured	Meta-data
Data Type	Quantitative or Qualitative data	Dropdown
Source of the information	Page or table from which outcome meta data can be found	Meta-data

## Sheet: Possible codes
Codes	Notes
Publication Type
Article	journal articles
Thesis	thesis (Masters or PhD)
Conf	conference proceeding
Book	book
Book Chap	chapter in a book
Report	report (government, consultant)
Other/Unlcear	e.g., news article, presentation etc.
Key metals/ore extracted
Gold
Iron
Copper
Nickel
Zinc
Silver
Molybdenum
Lead
NR
Multiple
Study design
BACI	Before-After-Control-Impact i.e., combination of BA and CI; often statistically compared by testing the site:period interaction term
BA	Before-after i.e., measured outcome before change/modification to flow and then again after within same waterbody (i.e., no control site comparator)
CI	Control-impact i.e., measures outcome at a control site/section of a waterbody (e.g., waterbody with no intervention or the base level) and an impacted site/section (i.e., no BA comparison - no before data)
RCT	Randomized Controlled Trial; A study design that randomly assigns participants into an experimental group or a control group.
Correlative	Statistical relationship between measured variables (i.e., the correlation) with little or no effort to control extraneous variables.
I/A only	No comparator; after impact only
Study Setting
Field	Experimental, descriptive field study
Field+Lab analysis	Field work done and samples analyzed in a lab or facility
Lab Experiment	Including indoor/outdoor facilities/apparatus
Lab Exp + Field test	Prototype studied in lab/facility and tested in the field
Lab analysis	Sample analysis only
Modelling
Social Science	Interviews, surveys
Study Subject
Social
Technological
Environmental
Country
Canada
USA	Alaska only
Greenland
Iceland
Norway	including Svalbard
Sweden
Finland
Russia
The Faroe Islands
Type of mine
Open pit
Strip mine
Quarry
Underground mine
Surface mine
Placer mine
Unclear
Expand as necessary
Comparator Type
Same site/pop- Before	BA designs; no control site only before and after intervention
Reference site/population	Different unimpacted site/population; reference site; upstream of impact etc.
Control	Where there are only two possible outcomes, e.g. positive or negative, if the treatment group and the negative control both produce a negative result, it can be inferred that the treatment had no effect
Background values	Impacted sites/populations are compared to standard or background values
No control	No comparator; after impact only or correlative
BACI (reference/control/before/after)
Expand as necessary
Study design context
In situ	Situated in the original, natural, or existing place or position
ex situ	Outside, off site, or away from the natural location. For example, biological material which is in a laboratory
mesocosm	Bounded and partially enclosed outdoor experiment
Outcome Categories
Soil Characteristics
Water quality
Metal concentration
Cancer rates/disease/mortality
Species biomass/distribution
Growth/condition/survival
Community
Employment/Economy
Occupational hazards/risks/exposure
Mitigation measure/ change in measure
Flow/landscape change
Other
System affected
1-Soil/Geology
2-Water
3-Air
4-Biodiversity
5-Human environment
N/A
Component affected
1A-Soil surface
1B-Soil (other)
2A-Surface water
2B-Groundwater
2C-Ice
2D-Sediment
3A-Climate
3B-Atmosphere
4A-Flora
4B-Fauna
4C-Ecosystems
5A-Landscapes
5B-Economic
5C-Service & infrastructure demand
5D-Culture/history
5E-Health/wellbeing
N/A
Y/N Dropdown list
Y
N
NR	If not relevant
NS	if not described, write "not stated"
Data Type
Qualitative
Quantitative
Factor affected
1A-Structure	Change in baseline landforms; Change in Geo-technical stability; Erosion; Soil compaction
1A-Quality	Loss in soil productivity; Change in Soil Quality; Risk of contamination
1A-Relief
1A-Quantity	Change in Soil Quantity
1B-Structure
1B-Quality
2A-Surface drainage (run-off patterns)	Change in Surface Water Drainage Patterns; Alteration of run-off
2A-Quality	Impacts to surface water quality, chemistry, contamination
2A-Quantity	Change in surface water quantity, peak flow, Loss of small lakes and streams
2B-Aquifers recharge
2B-Quality	Impacts to groundwater quality, chemistry, contamination
2B-Quantity	Change in Groundwater Levels and quantity; timing of groundwater discharge
2C-Ice	Change in Ice and Snow quality or quantity
2D-Quality	Impacts to sediment quality, suspended or settled
3A-Climate	GHG emissions
3B-Air Quality	Change in air quality; Construction-related dust; Suspended particles; Air pollutants (emissions)
3B-Noise	Change in acoustic environment
3B-Vibrations	Change in level of vibrations
3B-Light	Change in Light Emissions
4A-Habitat	Change in Habitat for species of concern
4A-Species groups	Impacts to species group; Elevated metal levels in lichens; Elimination of vegetation; Loss of commercial timber space
4A-Individual species	Impacts to a specific species
4A-Species distribution	Alteration of Habitat; Distribution and Abundance
4B-Habitat	Change in fish habitat; loss of aquatic habitat
4B-Species groups	Fish mortality, Chemical hazards affecting amphibians, Habitat loss for migratory birds
4B-Individual species	Impacts to a specific species
4B-Species distribution	Alteration of Habitat; Distribution and Abundance
4C-Quality	Impact is done to a habitat of an animal species; Long-term losses of wetlands; Benthic habitat disturbance; Habitat loss for rare and sensative ecosystems
4C-Protected areas	Change in Protected Areas quantity or quality
5A-Scenic resources	Impact to scenic resources; Tailings pile is visible as the vegetation is being cleared; Viewscape
5A-Change of land use	Use of Lands and Resources; Heavy, intense, regular traffic at all times; Restricted access to mine site areas; Conflicting land use by traditional, logging and mining activities
5A-Other qualities	Sky glow
5B-Jobs (new employements)	Increase in job posts, Increasing income, Local employment opportunities, Contribution to Economic growth
5B-Local bussines (e.g. local shops)	Indirect business opportunities, Local contractors/suppliers
5B-Traditional livelihoods	Prohibition of hunting close to construction areas and camps, Change in subsistence activities
5B-Property	Financial effects on the land owner, Potential Increase of rental price, Decline of agricultural property value
5B-Migration	Reduction on emigration, Immigration of resourceful and highly skilled workers
5B-Other	Reduced cost of living, Potential extension of resident or working permits
5C-Water	Overload of water management, waste watre treatment
5C-Energy	Overload of energy systems; energy infrastructure
5C-Waste	Overload of waste management
5C-Consumables/Subsistence
5C-Trade
5C-Infrastructure	Infrastructure improvements in the region; Project-related traffic; Impact on availability of Housing and Accommodations
5C-Public health	Pressure on public health system; Increased availability of private dental; Increased demand of physicians and emergency room
5C-Municipal services	Impact on Municipal Services and Infrastructure
5C-Public safety (police)	Increase of stress for policing services
5C-Other services	Increase work load at customs and taxation office; immigration authorities; air travel
5D-Cultural resources	Loss or destruction of cultural resources
5D-Archeological sites	Impact on archaeological sites
5D-Heritage	Disturbance of Aboriginal Heritage Sites; Accessibility to preservation areas; Prohibition of hunting in areas;
5E-Health/Safety	Health impacts due to changes in water or air quality; The potential risks of accidents; Change in Perceptions of Quality of Life and Well-being
5E-Education	Increased motivation and interest towards careers; School enrollement
5E-Wellbeing
5E-Recreation	Diminished quality of outdoor recreation experience; Changes in access to lakes; Reduced opportunities for fishing and hunting
5E-Env. justice
5E-Housing	Homelessness or overcrowding of households
5E-Other	Risk of increased social exclusion, Risk of conflict and cultural clash

## Sheet: Extraction sheet
Publication									Mine description																			Study decription					System					Impact/Mitigation				Outcome
Article #	Reviewer ID	EPPI ID	Citation	Authors	Title	Year	Pub Type	Journal	Country	Region/State	Location	Mine/project name	Latitude	Longitude	Key metals/ore extracted	List Multiple Metals (semi-colon separated)	Type of mine	Prospecting	Exploration	Construction	Operation	Decomissioning & Closure	Post-closure	Remediation	Abandonment	Expansion	Comment	Study design	Study design comments	Comparator Type	Study setting	Study design context	Population (who/what is affected) Description	Population System	System affected (/Impacted)	Component affected	Factor affected	Impact pathway (what is impacting the population)	Mitigation	Mitigation description	Impact being mitigated	Measured outcome	Outcome Category	Data Type	Source of the information	Notes/comments
