# Supplementary material for: Evidence of the impacts of metal mining and the effectiveness of mining mitigation measures on social–ecological systems in Arctic and boreal regions: a systematic map
Source: Environ Evid. 2022 Sep 8;11:30. doi: 10.1186/s13750-022-00282-y (PMC9452284; doi:10.1186/s13750-022-00282-y)
Supplement: Supplementary file 8 — Additional file 8: Systematic map database [file 13750_2022_282_MOESM8_ESM.csv]

citation	country	region	location	mine	latitude	longitude	metals	mine_type	stage	comment	study_design	study_design_comments	comparator	setting	context	population_description	population_system	affected_system	affected_component	affected_factor	impact_pathway	mitigation	mitigation_description	mitigation_focal_impact	outcome_measured	outcome_category	data_type	data_source	notes	link
Abrahamsson L, and Johansson J. 2006. From Grounded Skills to Sky Qualifications: A Study of Workers Creating and Recreating Qualifications, Identity and Gender at an Underground Iron Ore Mine in Sweden. J. Indus. Rela. 48(5): 657-676.	Sweden	Norrbotten	Kiruna	Kiruna	67.173325	20.654169	Iron	Underground mine	operation	NA	Correlative	Qualitative, not sure the study design coding works…	Background values	Social Science	in situ	Mine workers	Social	5-Human environment	5E-Health/wellbeing	5E-Other	Presence of women, changes in job types	no	NA	NA	Presence of women workforce	Employment/Economy	Qualitative	'Four Visits to the Underground Ire Ore Mine in Kiruna'	NA	http://scholar.google.co.uk/scholar?q=From+Grounded+Skills+to+Sky+Qualifications:+A+Study+of+Workers+Creating+and+Recreating+Qualification&btnG=&hl=en&as_sdt=0%2C5
Abrosimova N, Edelev A, Bortnikova S, Chernukhin V, and Reutsky A. 2017. Relationships among microbiological and geochemical parameters in soils impacted by mine tailings. International Multidisciplinary Scientific GeoConference SGEM. 17: 445-452.	Russia	Kemerovo Oblast	Komsomolsk; Ursk	NR	50.6328114	137.1313293	Gold	Unclear	postclosure	NA	CI	Reports on the geochemical composition of soils and bacterial and fungal isolates determined in the soils surrounding the Komsomolsk tailings, Kuznetski Alatau, Russia.	Background values	Field + Lab analysis	in situ	Collected soil samples	Environmental	1-Soil/Geology	1A-Soil surface	1A-Quality	Three and a half million tons of tailings were accumulated during the factory operation from 1937 to 1999.	no	NA	NA	Chemical element content	Soil Characteristics	Quantitative	Table 1-3	NA	http://scholar.google.co.uk/scholar?q=Relationships+among+microbiological+and+geochemical+parameters+in+soils+impacted+by+mine+tailings&btnG=&hl=en&as_sdt=0%2C5
Abrosimova N, Saeva O, Yurkevich N, and Bortnikova S. 2017. Treatment of neutral mine waters from metals and metalloids. International Multidisciplinary Scientific GeoConference : SGEM 2017. 17: 1033	Russia	Kemerovo Oblast	Komsomolsk	NR	50.6328114	137.1313293	Copper; Nickel	Unclear	remediation	NA	CI	Example of waters from Komsomolsk tailings pond was used to test the possibility of using chemical reagents removal of metals and metalloids from the water	Control	Lab Experiment	ex situ	Waters from Komsomolsk tailings pond	Environmental	2-Water	2B-Groundwater	2B-Quality	Tailings pond	yes	Using chemical reagents: lime milk, Na2S and FeSO4.	For removal of metals and metalloids from the water	Content of As and Sb	Metal concentration	Quantitative	NA	NA	http://scholar.google.co.uk/scholar?q=Treatment+of+neutral+mine+waters+from+metals+and+metalloids&btnG=&hl=en&as_sdt=0%2C5
Adeleke SB, Svensson BH, Yekta SS, and Adeleye MM. 2016. Geochemical control processes and potential sediment toxicity in a mine-impacted lake. Environmental Toxicology and Chemistry. 35(3): 563-572.	Sweden	Åtvidaberg	Lake Hacklasjon	NS	58.1	16	Not stated	Unclear	operation; abandonment	Åtvidaberg in southeastern Sweden, is contaminated with heavy metals from earlier mining activities	Correlative	Geochemical parameters and major ion concentrations from sediments of a freshwater lake in the town of Åtvidaberg, southeastern, Sweden, were used to identify the geochemical processes that control the water chemistry.	Background values	Field + Lab analysis	in situ	Sediment cores were collected from Lake Håcklasjon	Environmental	2-Water	2D-Sediment	2D-Quality	Mobilization of metals from mining wastes and resuspension of contaminated sediment	no	NA	NA	Physiochemical compositions ; Sulfate concentration	Water quality	Quantitative	Table 1-2, 4; Figure 2	NA	http://scholar.google.co.uk/scholar?q=Geochemical+control+processes+and+potential+sediment+toxicity+in+a+mine-impacted+lake&btnG=&hl=en&as_sdt=0%2C5
Adriaensen K, Vralstad T, Noben J-P, Vangronsveld J, and Colpaert JV. 2005. Copper-Adapted Suillus luteus, a Symbiotic Solution for Pines Colonizing Cu Mine Spoils. Applied and Environmental Microbiology. 71(11): 7279-7284.	Norway	Regional	Folldal; Lommel	Geitryggen; Maatheide; Sahara	62.1402632	9.9860452	Copper; Zinc	Unclear	abandonment	"At Hedmark, Folldal, Geitryggen on a Cu mine spoil" and "Zn-contaminated sites in Maatheide and Sahara, Lommel."	CI	Describe a population of the ectomycorrhizal fungus that colonized a toxic Cu mine spoil in Norway for increased resistance to heavy-metal toxicity	Control	Lab Experiment	ex situ	Ectomycorrhizal fungus Suillus luteus	Environmental	4-Biodiversity	4A-Flora	4A-Individual species	Toxic Cu mine spoil	no	NA	NA	Tolerance index; biomass; metal uptake	Growth/condition/survival	Quantitative	Table 2; Figure 3-4	NA	http://scholar.google.co.uk/scholar?q=Copper-Adapted+Suillus+luteus,+a+Symbiotic+Solution+for+Pines+Colonizing+Cu+Mine+Spoils&btnG=&hl=en&as_sdt=0%2C5
Aebischer S, Cloquet C, Carignan J, Maurice C and Pienitz R. 2015. Disruption of the geochemical metal cycle during mining: Multiple isotope studies of lake sediments from Schefferville, subarctic Quebec. Chemical Geology. 412: 167-178.	Canada	Quebec	Lakes Oksana and Dauriat	Schefferville	54.8145501	-66.9253627	Iron	Open pit	abandonment	NA	BA	Analysis of two sediment cores from Lakes Dauriat and Oksana reveals impact of past mining activity on aquatic ecosystems in the Schefferville area has been studied using geochemical and isotopic (Pb, Zn and Fe) analyses of lake sediments, ore deposits, tailings and epiphytic lichens.	Same site/pop- Before	Field + Lab analysis	in situ	Two sediment cores from Lakes Dauriat and Oksana	Environmental	2-Water	2D-Sediment	2D-Quality	Disturbances were particularly abrupt at the transitions from pre-mining to mining and mining to post-mining periods	no	NA	NA	Pb, Zn and Fe isotopes	Metal concentration	Quantitative	Table 3-4	NA	http://scholar.google.co.uk/scholar?q=Disruption+of+the+geochemical+metal+cycle+during+mining:+Multiple+isotope+studies+of+lake+sediments+&btnG=&hl=en&as_sdt=0%2C5
Aebischer S, Cloquet C, Carignan J, Maurice C and Pienitz R. 2015. Disruption of the geochemical metal cycle during mining: Multiple isotope studies of lake sediments from Schefferville, subarctic Quebec. Chemical Geology. 412: 167-178.	Canada	Quebec	Lakes Oksana and Dauriat	Schefferville	54.8145501	-66.9253627	Iron	Open pit	abandonment	NA	BA	Analysis of two sediment cores from Lakes Dauriat and Oksana reveals impact of past mining activity on aquatic ecosystems in the Schefferville area has been studied using geochemical and isotopic (Pb, Zn and Fe) analyses of lake sediments, ore deposits, tailings and epiphytic lichens.	Same site/pop- Before	Field + Lab analysis	in situ	Epiphytic lichens	Environmental	4-Biodiversity	4A-Flora	4A-Species groups	Disturbances were particularly abrupt at the transitions from pre-mining to mining and mining to post-mining periods	no	NA	NA	Pb, Zn and Fe isotopes	Metal concentration	Quantitative	Table 1	NA	http://scholar.google.co.uk/scholar?q=Disruption+of+the+geochemical+metal+cycle+during+mining:+Multiple+isotope+studies+of+lake+sediments+&btnG=&hl=en&as_sdt=0%2C5
Affolder N. 2007. Breaking New Ground: Women, Mining Projects, and Canadian Law. Canadian Journal of Women and the Law. 16 (2): 389-418	Canada	Newfoundland & Labrador	Voisey's Bay	Voisey’s Bay	56.3359699	-62.0977539	Nickel	Open pit	operation	NA	Correlative	Observations of experiment in more participatory decision-making; specifically women's space within environmental review proceedings and impact benefiy negotiations to present their concerns	No control	Social Science	ex situ	Tongamiut Inuit Women and Innu Nation women	Social	5-Human environment	5E-Health/wellbeing	5E-Other	Gendered impacts of major developments in remote areas.	no	NA	NA	Integrating women into both work environments and decision-making	Employment/Economy	Qualitative	All	NA	http://scholar.google.co.uk/scholar?q=Breaking+New+Ground:+Women,+Mining+Projects,+and+Canadian+Law&btnG=&hl=en&as_sdt=0%2C5
Ahlman K, Koskela R-S, Kuikka P, Koponen M and Annanmaki M. 1991. Mortality among sulfide ore miners. American Journal of Industrial Medicine. 19: 603-617	Finland	North Karelia	Outokumpu	NS	62.7209585	29.0048597	Copper	Unclear	abandonment	old copper mine in Outokumpu township	CI	Cohort analysis of lung cancer mortality was studied during 1965-1985 in Outokumpu township in North Karelia, where an old copper mine was located	Reference site/population	Social Science	in situ	Sulfide ore miners employed in an old copper mine	Social	5-Human environment	5E-Health/wellbeing	5E-Health/Safety	Exposed to radon daughters and silica dust	no	NA	NA	Mortality from lung cancer	Cancer rates/disease/mortality	Quantitative	Figure 1; Table V	NA	http://scholar.google.co.uk/scholar?q=Mortality+among+sulfide+ore+miners&btnG=&hl=en&as_sdt=0%2C5
Alakangas L and Ohlander B. 2006. Formation and composition of cemented layers in low-sulphide mine tailings, Laver, northern Sweden. Environ. Geol. 50: 809-819.	Sweden	Norrbotten	Laver	Laver	65.7740232	20.2269712	Copper	Open pit	abandonment	NA	CI	Two cemented layers at different locations in the Laver tailings impoundment were investigated, with the aim to determine their effects on metal mobility.	Reference site/population	Field + Lab analysis	in situ	Chemical composition of the cemented layers is compared	Environmental	1-Soil/Geology	1A-Soil surface	1A-Quality	Carbonate or sulphide-rich mine tailings	yes	The cementing agents were mainly jarosite and Fe-oxyhydroxides in the layer formed where the tailings have a barren surface	Acid mine drainage	Chemical composition	Soil Characteristics	Quantitative	Table 1	NA	http://scholar.google.co.uk/scholar?q=Formation+and+composition+of+cemented+layers+in+low-sulphide+mine+tailings,+Laver,+northern+Sweden&btnG=&hl=en&as_sdt=0%2C5
Alakangas L and Ohlander B. 2006. Pilot-scale Studies of Different Covers on Unoxidised Sulphide-rich Tailings in Northern Sweden: the Geochemistry of Leachate Waters. Mine Water and the Environment. 25: 171-183.	Sweden	Västerbotten	Kristineberg	Kristineberg	65.0644996	18.5627685	Copper	Open pit	postclosure; remediation	NA	CI	Leachate water quality from covered and uncovered unoxidised sulphide-rich tailings in six pilot-scale (5x5x3 m3) test cells was monitored during 2004 and 2005.	Control	Lab Experiment	in situ	Leachate water quality	Environmental	2-Water	2B-Groundwater	2B-Quality	Acid mine drainage	yes	Covers consisted of a layer of clayey till, sewage sludge, apatite or Trisoplast (a commercial mixture of tailings, bentonite, and a polymer).	Unoxidised sulphide-rich tailings	pH; metal concentrations	Water quality	Quantitative	Table 3-6	NA	http://scholar.google.co.uk/scholar?q=Pilot-scale+Studies+of+Different+Covers+on+Unoxidised+Sulphide-rich+Tailings+in+Northern+Sweden:+the&btnG=&hl=en&as_sdt=0%2C5
Alikhan MA. 1993. Differentiation in copper and nickel accumulation in adult female and juvenile Porcellio spinicornis from contaminated and uncontaminated sites in northeastern Ontario. Bull Environ. Contam. Toxicol. 50: 922-928.	Canada	Ontario	Sudbury	Copper Cliff	46.4794757	-81.0856697	Nickel; Copper	Open pit	postclosure	NA	CI	Differentiation in copper and nickel accumulation in adult female and juvenile Porcellio spinicornis from contaminated and uncontaminated sites in northeastern Ontario	Reference site/population	Field + Lab analysis	in situ	Adult seventh growth stage woodlouse (Porcellio spinicornis) from contaminated and uncontaminted sites	Environmental	4-Biodiversity	4B-Fauna	4B-Individual species	Environmental metal pollutants exert strong selective pressures on organisms, offering unique opportunities for studying the phenomenon of metal tolerance (physiological acclimation), or resistance	no	NA	NA	Copper and nickel contents	Metal concentration	Quantitative	Table 1; Figure 1	NA	http://scholar.google.co.uk/scholar?q=Differentiation+in+copper+and+nickel+accumulation+in+adult+female+and+juvenile+Porcellio+spinicornis&btnG=&hl=en&as_sdt=0%2C5
Allen DM and Voormeij DA. 2002. Oxygen-18 and deuterium fingerprinting of tailings seepage at the sullivan mine. Mine Water and the Environment. 21: 168-182.	Canada	British Columbia	Kimberley	Sullivan	49.654935	-115.9473647	Lead; Zinc; Silver	Open pit	operation	NA	CI	Undertaken to investigate the use of stable isotopes and dissolved sulphate to quantify within a complex tailings network at Sullivan Mine	Background values	Field + Lab analysis	in situ	Using stable isotopes to track sources of leachate and acid rock drainage	Environmental	2-Water	2B-Groundwater	2B-Quality	Acid rock drainage	yes	Upon closure the tailings ponds were covered with a series od layers of loat rock, compacted till, non-compacted till and then vegetation.	Reduce infiltration and production of acid rockdrainage	Stable isotopes and dissolved SO4	Mitigation measure/change in measure	Quantitative	Table 2; Figure 4-5	NA	http://scholar.google.co.uk/scholar?q=Oxygen-18+and+deuterium+fingerprinting+of+tailings+seepage+at+the+sullivan+mine&btnG=&hl=en&as_sdt=0%2C5
Alpay S, Veillette JJ, Dixit AS and Dixit SS. 2006. Regional and historical distributions of lake-water pH within a 100-km radius of the Horne smelter in Rouyn-Noranda, Québec, Canada. Geochemistry: Exploration, Environment, Analysis. 6: 179-186.	Canada	Quebec	Rouyn-Noranda	Regional	48	79	Zinc; Copper	Unclear	operation; abandonment	NA	CI	The spatial distribution of lake-water pH is explored for the 99 lakes that were originally investigated. Both the anthropogenic and natural factors that control the spatial patterns of lake-water pH, regionally and locally, are explored.	Reference site/population	Field + Lab analysis	in situ	Spatial distribution of lake-water in Rouyn-Noranda, Quebec, Canada	Environmental	2-Water	2A-Surface water	2A-Quality	Industrial sulphur dioxide emissions; Small mines, tailings, and natural sources of acidity	no	NA	NA	pH	Water quality	Quantitative	Figure 1; Table 1	NA	http://scholar.google.co.uk/scholar?q=Regional+and+historical+distributions+of+lake-water+pH+within+a+100-km+radius+of+the+Horne+smelter+i&btnG=&hl=en&as_sdt=0%2C5
Amuno S, Jamwal A, Grahn B, and Niyogi S. 2018. Chronic arsenicosis and cadmium exposure in wild snowshoe hares (Lepus americanus) breeding near Yellowknife, Northwest Territories (Canada), part 1: Evaluation of oxidative stress, antioxidant activities and hepatic damage. Science of the Total Environment. 618: 916-926.	Canada	Northwest Territories	Yellowknife	Giant	62.4981407	-114.3602867	Gold	Open pit	abandonment	NA	CI	Evaluate and comparatively assess the biochemical responses and histopathological effects induced by chronic arsenic and cadmium exposure in wild snowshoe hares breeding near the city of Yellowknife, specifically around the vicinity of the abandoned Giant mine site and in reference locations	Reference site/population	Field + Lab analysis	in situ	Wild snowshoe hares (Lepus americanus) breeding near Yellowknife	Environmental	4-Biodiversity	4B-Fauna	4B-Individual species	Gold mining activities and arsenopyrite ore roasting activities resulted in the release of high amounts of arsenic and trace metals into the terrestrial and aquatic ecosystems of Yellowknife	no	NA	NA	Total arsenic and cadmium concentration in tissues of hares; hepatic and ocular lesions	Metal concentration	Quantitative	Table 2-4	NA	http://scholar.google.co.uk/scholar?q=Chronic+arsenicosis+and+cadmium+exposure+in+wild+snowshoe+hares+(Lepus+americanus)+breeding+near+Yel&btnG=&hl=en&as_sdt=0%2C5
Amuno S, Jamwal A, Grahn B, and Niyogi S. 2018. Chronic arsenicosis and cadmium exposure in wild snowshoe hares (Lepus americanus) breeding near Yellowknife, Northwest Territories (Canada), part 2: Manifestation of bone abnormalities and osteoporosis. Science of the Total Environment. 612: 1559-1567.	Canada	Northwest Territories	Yellowknife	Giant	62.4981407	-114.3602867	Gold	Open pit	abandonment	NA	CI	Conducted to comparatively assess the prevalence and pattern of skeletal abnormalities in free ranging snowshoe hares inhabiting an area heavily contaminated by arsenic and other trace metals, near the vicinity of the abandoned Giant mine, and in a reference location approximately 20 km from the city of Yellowknife	Reference site/population	Field + Lab analysis	in situ	Wild snowshoe hares (Lepus americanus) breeding near Yellowknife	Environmental	4-Biodiversity	4B-Fauna	4B-Individual species	Gold mining activities and arsenopyrite ore roasting activities resulted in the release of high amounts of arsenic and trace metals into the terrestrial and aquatic ecosystems of Yellowknife	no	NA	NA	Osteodensitometry parameters	Growth/condition/survival	Quantitative	Table 1-3	NA	http://scholar.google.co.uk/scholar?q=Chronic+arsenicosis+and+cadmium+exposure+in+wild+snowshoe+hares+(Lepus+americanus)+breeding+near+Yel&btnG=&hl=en&as_sdt=0%2C5
Amuno S, Niyogi S, Amuno M, and Attitaq J. 2016. Heavy metal bioaccumulation and histopathological alterations in wild Arctic hares (Lepus arcticus) inhabiting a former lead-zinc mine in the Canadian high Arctic: A preliminary study. Science of the Total Environment. 556: 252-263.	Canada	Nunavut	Baffin Island	Nanisivik	73.0151206	-84.6166947	Lead; Zinc	Unclear	operation	NA	CI	Compare extent of metal bioaccumulation, and tissue alterations in arctic hare population inhabiting the vicinity of the mine site, with those farther away from the Nanisivik site	Reference site/population	Field + Lab analysis	in situ	Free-living arctic hares (Lepus arcticus)	Environmental	4-Biodiversity	4B-Fauna	4B-Individual species	Wind-blown tailings to the surrounding environment, and disposal of mine tailings containing Zn, Pb, Cd, Fe and As into adjacent lakes	no	NA	NA	Trace elements in tissues	Metal concentration	Quantitative	Table 1	NA	http://scholar.google.co.uk/scholar?q=Heavy+metal+bioaccumulation+and+histopathological+alterations+in+wild+Arctic+hares+(Lepus+arcticus)+&btnG=&hl=en&as_sdt=0%2C5
Anderson EP and Mackas DL. 1986. Lethal and sublethal effects of a molybdenum mine tailing on marine zooplankton: Mortality, respiration, feeding and swimming behavior in Calanus marshallae, Metridia pacifica and Euphausia pacifica. Marine Environmental Research. 19: 131-155.	Canada	British Columbia	Alice Arm	NS	55.2501244	-129.8282488	Molybdenum	Unclear	abandonment	Molybdenum mine that discharged into Observatory Inlet	CI	Report laboratory survival, respiration, feeding and swimming behaviour of zooplankton exposed to suspended tailing from a molybdenum mine.	Control	Lab Experiment	ex situ	Zooplankton	Environmental	4-Biodiversity	4B-Fauna	4B-Species groups	Suspended tailings from a molybdenum mine	no	NA	NA	Survival time; oxygen concumption; grazing rate	Growth/condition/survival	Quantitative	Figure 1-2; Table 2-3	NA	http://scholar.google.co.uk/scholar?q=Lethal+and+sublethal+effects+of+a+molybdenum+mine+tailing+on+marine+zooplankton:+Mortality,+respirat&btnG=&hl=en&as_sdt=0%2C5
Andrade CF, Jamieson HE, Kyser TK, Praharaj T, and Fortin D. 2010. Biogeochemical redox cycling of arsenic in mine-impacted lake sediments and co-existing pore waters near Giant Mine, Yellowknife Bay, Canada. Applied Geochemistry. 25: 199-211.	Canada	Northwest Territories	Yellowknife Bay	Giant	62.4981407	-114.3602867	Gold	Open pit	postclosure	NA	CI	Lacustrine sediments, submerged tailings, and their pore waters have been collected at several sites in Yellowknife Bay, Great Slave Lake, Canada, in order to investigate the biogeochemical controls on the remobilization of As from mining-impacted materials under different depositional conditions.	Reference site/population	Field + Lab analysis	in situ	Selected sediment cores from Yellowknife Bay, submerged beach tailings and reference site	Environmental	2-Water	2D-Sediment	2D-Quality	Yellowknife Bay sediments have potentially received anthropogenic As through at least three pathways: (1) tailings decant discharged via Baker Creek, a tributary to Yellowknife Bay; (2) erosion of submerged tailings stored directly on shore east of the mill; and (3) atmospheric dispersion of roaster stack emissions during mining operations.	no	NA	NA	As, Cu, Pb and Zn concentrations	Metal concentration	Quantitative	Figure 2-3	NA	http://scholar.google.co.uk/scholar?q=Biogeochemical+redox+cycling+of+arsenic+in+mine-impacted+lake+sediments+and+co-existing+pore+waters+&btnG=&hl=en&as_sdt=0%2C5
Andreev VP, Zhakovshchikova, Ryabova VN, Sorokoletova, and Sharygin AA. 2003. Biological Analysis of Water Quality in the Noril'sko-Pyasinskaya System. Water Resources. 30(4): 427-433.4	Russia	Krasnoyarsk Krai	Noril'sko-Pyasinskaya System	Noril’sk	69.3870439	88.1090863	Nickel	Surface mine	operation	NA	Correlative	Studying the concentration of chlorophyll in the water suspension are used to estimate the trophic characteristics and saprobity of water bodies and streams of the Noril’sko-Pyasinskaya System	Background values	Field + Lab analysis	in situ	Zooplankton analysis in water samples	Environmental	4-Biodiversity	4B-Fauna	4B-Species groups	Industrial effluents and airborne pollutant transfer	no	NA	NA	Number of individuals; biomass	Species biomass/distribution	Quantitative	Table 1 & 2	NA	http://scholar.google.co.uk/scholar?q=Biological+Analysis+of+Water+Quality+in+the+Noril'sko-Pyasinskaya+System&btnG=&hl=en&as_sdt=0%2C5
Andreev VP, Zhakovshchikova, Ryabova VN, Sorokoletova, and Sharygin AA. 2003. Biological Analysis of Water Quality in the Noril'sko-Pyasinskaya System. Water Resources. 30(4): 427-433.4	Russia	Krasnoyarsk Krai	Noril'sko-Pyasinskaya System	Noril’sk	69.3870439	88.1090863	Nickel	Surface mine	operation	NA	Correlative	Studying the concentration of chlorophyll in the water suspension are used to estimate the trophic characteristics and saprobity of water bodies and streams of the Noril’sko-Pyasinskaya System	Background values	Field + Lab analysis	in situ	Groups of algae and phytoplankton	Environmental	4-Biodiversity	4A-Flora	4A-Species groups	Industrial effluents and airborne pollutant transfer	no	NA	NA	Number of individuals; biomass	Species biomass/distribution	Quantitative	Table 1 & 2	NA	http://scholar.google.co.uk/scholar?q=Biological+Analysis+of+Water+Quality+in+the+Noril'sko-Pyasinskaya+System&btnG=&hl=en&as_sdt=0%2C5
Antonelli PM, Fraser LH, Gardner WC, Broersma K, Karakatsoulis J, and Phillips ME. 2018. Long term carbon sequestration potential of biosolids-amended copper and molybdenum mine tailings following mine site reclamation. Ecological Engineering. 117: 38-49.	Canada	British Columbia	Highland Valley district	Highland Valley Copper	50.4861866	-121.0448943	Copper; Molybdenum	Open pit	operation	NA	BACI	Assess the long-term effects of a one-time biosolids application at three rates (0, 150 and 250 Mg ha_1) on the C sequestration potential of a Cu and Mo mine tailings storage site located in the southern interior of British Columbia, Canada that has used biosolids in its reclamation program.	BACI (reference/control/before/after)	Lab Experiment	in situ	Tailings soil cap	Environmental	1-Soil/Geology	1A-Soil surface	1A-Quality	Bethlehem tailings site	yes	Biosolids applications (a fertilzer)	Tailings metal concentrations	Physiochemical parameters; Carbon sequestration potential	Soil Characteristics	Quantitative	Table 3; Figure 2-4	NA	http://scholar.google.co.uk/scholar?q=Long+term+carbon+sequestration+potential+of+biosolids-amended+copper+and+molybdenum+mine+tailings+fo&btnG=&hl=en&as_sdt=0%2C5
Antonelli PM, Fraser LH, Gardner WC, Broersma K, Karakatsoulis J, and Phillips ME. 2018. Long term carbon sequestration potential of biosolids-amended copper and molybdenum mine tailings following mine site reclamation. Ecological Engineering. 117: 38-49.	Canada	British Columbia	Highland Valley district	Highland Valley Copper	50.4861866	-121.0448943	Copper; Molybdenum	Open pit	operation	NA	BACI	Assess the long-term effects of a one-time biosolids application at three rates (0, 150 and 250 Mg ha_1) on the C sequestration potential of a Cu and Mo mine tailings storage site located in the southern interior of British Columbia, Canada that has used biosolids in its reclamation program.	BACI (reference/control/before/after)	Lab Experiment	in situ	Above ground plant samples	Environmental	4-Biodiversity	4A-Flora	4A-Species groups	Bethlehem tailings site	yes	Biosolids applications (a fertilzer)	Tailings metal concentrations	Above ground plant biomass; metals concentrations	Species biomass/distribution	Quantitative	Figure 5-6	NA	http://scholar.google.co.uk/scholar?q=Long+term+carbon+sequestration+potential+of+biosolids-amended+copper+and+molybdenum+mine+tailings+fo&btnG=&hl=en&as_sdt=0%2C5
Arab F and Mulligan CN. 2018. An eco-friendly method for heavy metal removal from mine tailings. Environmental Science and Pollution Research. 25: 16202-16216.	Canada	Northwest Territories	Great Slave Lake	Giant	62.4981407	-114.3602867	Gold	Open pit	postclosure	NA	CI	Investigate the effect of sophorolipid (SL) concentration, the volume of washing solution per gram of medium, pH, and temperature on the efficiency of sophorolipids in removing heavy metals from mine tailings.	Control	Lab Experiment	ex situ	Soil contaminated with mine tailings	Environmental	1-Soil/Geology	1A-Soil surface	1A-Quality	Tailing ponds close to the shores of The Great Slave Lake	yes	Using biosurfactants during the process of soil washing.	Removing heavy metals from these contaminated tailings	Removal of metals	Mitigation measure/change in measure	Quantitative	Figure 2	NA	http://scholar.google.co.uk/scholar?q=An+eco-friendly+method+for+heavy+metal+removal+from+mine+tailings&btnG=&hl=en&as_sdt=0%2C5
Aragones N, Pollan M, and Gustavsson P. 2002. Stomach cancer and occupation in Sweden: 1971-89. Occup Environ. Med. 59: 329-337.	Sweden	Regional	Regional	Regional	63.84547635	16.70831521	Not stated	Unclear	operation	Occupational study including mining	CI	To examine the relation between gastric cancer and occupation among men and women gainfully employed in 1970 in Sweden for the period 1971–89 and, more specifically, to evaluate whether any excess of incidence of gastric cancer had also occurred among the subcohort of people reporting the same occupation in 1960 and 1970.	Reference site/population	Social Science	in situ	Occupation among men and women gainfully employed in 1970 in Sweden for the period 1971–89	Social	5-Human environment	5E-Health/wellbeing	5E-Health/Safety	Miners and quarrymen, construction and metal processing workers, supporting the possible causative role of dusty environments in stomach cancer.	no	NA	NA	Relative risks of gastric cancer	Cancer rates/disease/mortality	Quantitative	Table 2-5	NA	http://scholar.google.co.uk/scholar?q=Stomach+cancer+and+occupation+in+Sweden:+1971-89&btnG=&hl=en&as_sdt=0%2C5
Arola HE, Karjalainen AK, Syrjanen JT, Hannula M, Vaisanen A, and Karjalainen J. 2019. Assessment of Fish Embryo Survival and Growth by In Situ Incubation in Acidic Boreal Streams Undergoing Biomining Effluents. Archives of Environmental Contamination and Toxicology. 76: 51-65	Finland	Kainuu	Impacted streams (the Kalliojoki, Salmisenpuro, Jormasjoki, Ylä-Lumijoki, Lumijoki, and Kivijoki) and five of the reference streams (the Välijoki, Joutenjoki, Korentojoki, Tervajoki, and Varisjoki)	Talvivaara	63.9674139	27.9947027	Nickel; Zinc; Copper	Open pit	abandonment	NA	CI	In situ incubation method in monitoring the efects of metal mining on early life stages of fsh was evaluated by investigating the impacts of a biomining technology utilizing mine on the mortality, growth, and yolk consumption of brown trout (Salmo trutta) and whitefsh (Coregonus lavaretus) embryos in six strems under the influence of a mine and in six reference streams	Reference site/population	Field + Lab analysis	in situ	Brown trout (Salmo trutta) and whitefsh (Coregonus lavaretus) embryos	Environmental	4-Biodiversity	4B-Fauna	4B-Individual species	Mining efuent discharging	no	NA	NA	Total mortality	Growth/condition/survival	Quantitative	Figure 5	NA	http://scholar.google.co.uk/scholar?q=Assessment+of+Fish+Embryo+Survival+and+Growth+by+In+Situ+Incubation+in+Acidic+Boreal+Streams+Undergo&btnG=&hl=en&as_sdt=0%2C5
Arola HE, Karjalainen AK, Syrjanen JT, Hannula M, Vaisanen A, and Karjalainen J. 2019. Assessment of Fish Embryo Survival and Growth by In Situ Incubation in Acidic Boreal Streams Undergoing Biomining Effluents. Archives of Environmental Contamination and Toxicology. 76: 51-65	Finland	Kainuu	Impacted streams (the Kalliojoki, Salmisenpuro, Jormasjoki, Ylä-Lumijoki, Lumijoki, and Kivijoki) and five of the reference streams (the Välijoki, Joutenjoki, Korentojoki, Tervajoki, and Varisjoki)	Talvivaara	63.9674139	27.9947027	Nickel; Zinc; Copper	Open pit	abandonment	NA	CI	In situ incubation method in monitoring the efects of metal mining on early life stages of fsh was evaluated by investigating the impacts of a biomining technology utilizing mine on the mortality, growth, and yolk consumption of brown trout (Salmo trutta) and whitefsh (Coregonus lavaretus) embryos in six strems under the influence of a mine and in six reference streams	Reference site/population	Field + Lab analysis	in situ	Water of impacted and reference streams	Environmental	2-Water	2A-Surface water	2A-Quality	Mining efuent discharging	no	NA	NA	Water quality parameters	Water quality	Quantitative	Table 2	NA	http://scholar.google.co.uk/scholar?q=Assessment+of+Fish+Embryo+Survival+and+Growth+by+In+Situ+Incubation+in+Acidic+Boreal+Streams+Undergo&btnG=&hl=en&as_sdt=0%2C5
Aromaa J, Makinen J, Vepsalainen H, Kaartinen T, Wahlstrom M, and Forsen O. 2013. Comparison of chemical and biological leaching of sulfide tailings. Physicochem. Probl. Miner. Process. 49(2): 607-620	Finland	Northern Savonia	NS	Hitura; Pyhäsalmi	62.9358964	28.7081743	Nickel; Copper	Surface mine	operation	NA	CI	Sulphidic tailings from Finnish Hitura nickel mine and Pyhäsalmi multi-metal mine were leached using sulphuric acid and bioleached. The aim was to recover minor amounts of valuable Cu, Ni, Zn and Mn. Both tailings consisted mainly of iron and magnesium-containing minerals and acid neutralizing minerals.	Control	Lab Experiment	ex situ	The solution after chemical leaching tests	Environmental	2-Water	2B-Groundwater	2B-Quality	Sulphide-bearing tailings	yes	Leaching using sulphuric acid and bioleached	Recover minor amounts of valuable Cu, Ni, Zn and Mn.	Metal concentrations	Metal concentration	Quantitative	Fig 1-4; Table 4-5	NA	http://scholar.google.co.uk/scholar?q=Comparison+of+chemical+and+biological+leaching+of+sulfide+tailings.+&btnG=&hl=en&as_sdt=0%2C5
Aroviita J, Hämäläinen H, and Holopainen IJ. 2006. Benthic macroinvertebrates in lakes affected by iron mining waste waters in the Kostomuksha area, northwest Russia. Verh. Interna!. Verein. Limnol. 29(4): 2039-2044	Russia	Karelia	Kostomuksha	Komsomolsk	64.675889	30.6971453	Iron	Open pit	operation	Not stated explicitly	CI	Reference lake compared to impacted lakes	Reference site/population	Field + Lab analysis	in situ	Lake biotic and abiotic environments	Environmental	2-Water	2A-Surface water	2A-Quality	Mine waste waters	no	NA	NA	median oxygen %; pH; conductivity; secchi depth; colour; total phosphorus; total nitrogen; calcium; potassium; lithium	Water quality	Quantitative	Table 1	NA	http://scholar.google.co.uk/scholar?q=Benthic+macroinvertebrates+in+lakes+affected+by+iron+mining+waste+waters+in+the+Kostomuksha+area,+no&btnG=&hl=en&as_sdt=0%2C5
Aroviita J, Hämäläinen H, and Holopainen IJ. 2006. Benthic macroinvertebrates in lakes affected by iron mining waste waters in the Kostomuksha area, northwest Russia. Verh. Interna!. Verein. Limnol. 29(4): 2039-2044	Russia	Karelia	Kostomuksha	Komsomolsk	64.675889	30.6971453	Iron	Open pit	operation	Not stated explicitly	CI	Reference lake compared to impacted lakes	Reference site/population	Field + Lab analysis	in situ	Lake biotic and abiotic environments	Environmental	4-Biodiversity	4B-Fauna	4B-Species groups	Mine waste waters	no	NA	NA	all benthos density; all benthos wet biomass; chironomidae density; chironomidae wet biomass; Pisidium spp. density; Pisidium spp. wet biomass; Hirudinea density; hirudinea biomass; cladocera density; cladocera biomass; tichoptera density; trichoptera biomass; veratopogonidae density; certaopogonidae biomass; ephemeroptera density; ephemeroptera biomass; nematoda density; nematoda biomass; oligoc…	Species biomass/distribution	Quantitative	Figure 1; Figure 2	NA	http://scholar.google.co.uk/scholar?q=Benthic+macroinvertebrates+in+lakes+affected+by+iron+mining+waste+waters+in+the+Kostomuksha+area,+no&btnG=&hl=en&as_sdt=0%2C5
Aroviita J, Hämäläinen H, and Holopainen IJ. 2006. Benthic macroinvertebrates in lakes affected by iron mining waste waters in the Kostomuksha area, northwest Russia. Verh. Interna!. Verein. Limnol. 29(4): 2039-2044	Russia	Karelia	Kostomuksha	Komsomolsk	64.675889	30.6971453	Iron	Open pit	operation	Not stated explicitly	CI	Reference lake compared to impacted lakes	Reference site/population	Field + Lab analysis	in situ	Lake biotic and abiotic environments	Environmental	4-Biodiversity	4B-Fauna	4B-Individual species	Mine waste waters	no	NA	NA	Chironomus head capsule deformities	Growth/condition/survival	Quantitative	Text p 28	NA	http://scholar.google.co.uk/scholar?q=Benthic+macroinvertebrates+in+lakes+affected+by+iron+mining+waste+waters+in+the+Kostomuksha+area,+no&btnG=&hl=en&as_sdt=0%2C5
Artamonova SY and Zhuravskaya AN. 2016. SR-XRFA in biogeochemical studies: elemental composition of larch tissues (Larix cajanderi Mayr.) of the Kuranakh Gold ore field (Russia, Yakutia). Physics Procedia. 84: 288-294.	Russia	Yakutia	Kuranakh	Kuranakh	58.8305771	125.8275453	Gold	Unclear	operation	NA	CI	Reveal an interconnection between the elemental compositions of plant tissues and technogenic pollution. The soil of the natural taiga landscape of the geochemical anomaly zone near the Gold deposit was sampled (31 samples) and tailing dump of the Kuranakh Gold Extracting Factory	Reference site/population	Field + Lab analysis	in situ	Soil (depth 0-20 cm)	Environmental	1-Soil/Geology	1A-Soil surface	1A-Quality	Technogenic impact on the elemental composition	no	NA	NA	Elemental composition	Soil Characteristics	Quantitative	Table 1	NA	http://scholar.google.co.uk/scholar?q=SR-XRFA+in+biogeochemical+studies:+elemental+composition+of+larch+tissues+(Larix+cajanderi+Mayr.)+of&btnG=&hl=en&as_sdt=0%2C5
Artamonova SY and Zhuravskaya AN. 2016. SR-XRFA in biogeochemical studies: elemental composition of larch tissues (Larix cajanderi Mayr.) of the Kuranakh Gold ore field (Russia, Yakutia). Physics Procedia. 84: 288-294.	Russia	Yakutia	Kuranakh	Kuranakh	58.8305771	125.8275453	Gold	Unclear	operation	NA	CI	Reveal an interconnection between the elemental compositions of plant tissues and technogenic pollution. The soil of the natural taiga landscape of the geochemical anomaly zone near the Gold deposit was sampled (31 samples) and tailing dump of the Kuranakh Gold Extracting Factory	Reference site/population	Field + Lab analysis	in situ	Larch (Larix cajanderi Mayr.) is the sole dominant tree species	Environmental	4-Biodiversity	4A-Flora	4A-Individual species	Technogenic impact on the elemental composition	no	NA	NA	Element content in larch tissues	Metal concentration	Quantitative	Figure 2	NA	http://scholar.google.co.uk/scholar?q=SR-XRFA+in+biogeochemical+studies:+elemental+composition+of+larch+tissues+(Larix+cajanderi+Mayr.)+of&btnG=&hl=en&as_sdt=0%2C5
Asmund G, Johansen P, and Fallis BW. 1991. Disposal of mine wastes containing Pb and Zn near the ocean: An assessment of associated environmental implications in the Arctic. Chemistry and Ecology. 5(1-2): 1-15.	Greenland	Qaasuitsup	Uummannaq fjord	Black Angel; Ivittuut	71.1167	-51.25	Zinc; Lead	Unclear	postclosure	NA	Correlative	Summarizes some of the features of three Arctic mines, wastes from which enter the marine environment, and compares the disposal practices used at each to measures of environmental change as indicated by metal concentrations in various media.	Background values	Field + Lab analysis	in situ	Sea water samples were collected	Environmental	2-Water	2A-Surface water	2A-Quality	Compares the disposal practices used at each to measures of environmental change	no	NA	NA	Lead and Zn concentrations	Metal concentration	Quantitative	Table 2	Includes spatial comparison (distance from mine)	http://scholar.google.co.uk/scholar?q=Disposal+of+mine+wastes+containing+Pb+and+Zn+near+the+ocean:+An+assessment+of+associated+environment&btnG=&hl=en&as_sdt=0%2C5
Asmund G, Johansen P, and Fallis BW. 1991. Disposal of mine wastes containing Pb and Zn near the ocean: An assessment of associated environmental implications in the Arctic. Chemistry and Ecology. 5(1-2): 1-15.	Greenland	Qaasuitsup	Uummannaq fjord	Black Angel; Ivittuut	71.1167	-51.25	Zinc; Lead	Unclear	postclosure	NA	Correlative	Summarizes some of the features of three Arctic mines, wastes from which enter the marine environment, and compares the disposal practices used at each to measures of environmental change as indicated by metal concentrations in various media.	Background values	Field + Lab analysis	in situ	Sea sediments samples were collected	Environmental	2-Water	2D-Sediment	2D-Quality	Compares the disposal practices used at each to measures of environmental change	no	NA	NA	Lead and Zn concentrations	Metal concentration	Quantitative	Table 3-4	Includes spatial comparison (distance from mine)	http://scholar.google.co.uk/scholar?q=Disposal+of+mine+wastes+containing+Pb+and+Zn+near+the+ocean:+An+assessment+of+associated+environment&btnG=&hl=en&as_sdt=0%2C5
Asmund G, Johansen P, and Fallis BW. 1991. Disposal of mine wastes containing Pb and Zn near the ocean: An assessment of associated environmental implications in the Arctic. Chemistry and Ecology. 5(1-2): 1-15.	Greenland	Qaasuitsup	Uummannaq fjord	Black Angel; Ivittuut	71.1167	-51.25	Zinc; Lead	Unclear	postclosure	NA	Correlative	Summarizes some of the features of three Arctic mines, wastes from which enter the marine environment, and compares the disposal practices used at each to measures of environmental change as indicated by metal concentrations in various media.	Background values	Field + Lab analysis	in situ	Bivalves	Environmental	4-Biodiversity	4B-Fauna	4B-Species groups	Compares the disposal practices used at each to measures of environmental change	no	NA	NA	Lead and Zn concentrations	Metal concentration	Quantitative	Table 5	Includes spatial comparison (distance from mine)	http://scholar.google.co.uk/scholar?q=Disposal+of+mine+wastes+containing+Pb+and+Zn+near+the+ocean:+An+assessment+of+associated+environment&btnG=&hl=en&as_sdt=0%2C5
Asmund G, Johansen P, and Fallis BW. 1991. Disposal of mine wastes containing Pb and Zn near the ocean: An assessment of associated environmental implications in the Arctic. Chemistry and Ecology. 5(1-2): 1-15.	Greenland	Qaasuitsup	Uummannaq fjord	Black Angel; Ivittuut	71.1167	-51.25	Zinc; Lead	Unclear	postclosure	NA	Correlative	Summarizes some of the features of three Arctic mines, wastes from which enter the marine environment, and compares the disposal practices used at each to measures of environmental change as indicated by metal concentrations in various media.	Background values	Field + Lab analysis	in situ	Seaweeds	Environmental	4-Biodiversity	4A-Flora	4A-Species groups	Compares the disposal practices used at each to measures of environmental change	no	NA	NA	Lead and Zn concentrations	Metal concentration	Quantitative	Table 6	Includes spatial comparison (distance from mine)	http://scholar.google.co.uk/scholar?q=Disposal+of+mine+wastes+containing+Pb+and+Zn+near+the+ocean:+An+assessment+of+associated+environment&btnG=&hl=en&as_sdt=0%2C5
Asmund G, Johansen P, and Fallis BW. 1991. Disposal of mine wastes containing Pb and Zn near the ocean: An assessment of associated environmental implications in the Arctic. Chemistry and Ecology. 5(1-2): 1-15.	Canada	Nunavut	Strathcona Sound	Nanisivik	73.0151206	-84.6166947	Lead; Zinc	Unclear	operation	NA	Correlative	Summarizes some of the features of three Arctic mines, wastes from which enter the marine environment, and compares the disposal practices used at each to measures of environmental change as indicated by metal concentrations in various media.	Background values	Field + Lab analysis	in situ	Sea water samples were collected	Environmental	2-Water	2A-Surface water	2A-Quality	Compares the disposal practices used at each to measures of environmental change	no	NA	NA	Lead and Zn concentrations	Metal concentration	Quantitative	Table 2	Includes spatial comparison (distance from mine)	http://scholar.google.co.uk/scholar?q=Disposal+of+mine+wastes+containing+Pb+and+Zn+near+the+ocean:+An+assessment+of+associated+environment&btnG=&hl=en&as_sdt=0%2C5
Asmund G, Johansen P, and Fallis BW. 1991. Disposal of mine wastes containing Pb and Zn near the ocean: An assessment of associated environmental implications in the Arctic. Chemistry and Ecology. 5(1-2): 1-15.	Canada	Nunavut	Strathcona Sound	Nanisivik	73.0151206	-84.6166947	Lead; Zinc	Unclear	operation	NA	Correlative	Summarizes some of the features of three Arctic mines, wastes from which enter the marine environment, and compares the disposal practices used at each to measures of environmental change as indicated by metal concentrations in various media.	Background values	Field + Lab analysis	in situ	Sea sediments samples were collected	Environmental	2-Water	2D-Sediment	2D-Quality	Compares the disposal practices used at each to measures of environmental change	no	NA	NA	Lead and Zn concentrations	Metal concentration	Quantitative	Table 3-4	Includes spatial comparison (distance from mine)	http://scholar.google.co.uk/scholar?q=Disposal+of+mine+wastes+containing+Pb+and+Zn+near+the+ocean:+An+assessment+of+associated+environment&btnG=&hl=en&as_sdt=0%2C5
Asmund G, Johansen P, and Fallis BW. 1991. Disposal of mine wastes containing Pb and Zn near the ocean: An assessment of associated environmental implications in the Arctic. Chemistry and Ecology. 5(1-2): 1-15.	Canada	Nunavut	Strathcona Sound	Nanisivik	73.0151206	-84.6166947	Lead; Zinc	Unclear	operation	NA	Correlative	Summarizes some of the features of three Arctic mines, wastes from which enter the marine environment, and compares the disposal practices used at each to measures of environmental change as indicated by metal concentrations in various media.	Background values	Field + Lab analysis	in situ	Bivalves	Environmental	4-Biodiversity	4B-Fauna	4B-Species groups	Compares the disposal practices used at each to measures of environmental change	no	NA	NA	Lead and Zn concentrations	Metal concentration	Quantitative	Table 5	Includes spatial comparison (distance from mine)	http://scholar.google.co.uk/scholar?q=Disposal+of+mine+wastes+containing+Pb+and+Zn+near+the+ocean:+An+assessment+of+associated+environment&btnG=&hl=en&as_sdt=0%2C5
Asmund G, Johansen P, and Fallis BW. 1991. Disposal of mine wastes containing Pb and Zn near the ocean: An assessment of associated environmental implications in the Arctic. Chemistry and Ecology. 5(1-2): 1-15.	Canada	Nunavut	Strathcona Sound	Nanisivik	73.0151206	-84.6166947	Lead; Zinc	Unclear	operation	NA	Correlative	Summarizes some of the features of three Arctic mines, wastes from which enter the marine environment, and compares the disposal practices used at each to measures of environmental change as indicated by metal concentrations in various media.	Background values	Field + Lab analysis	in situ	Seaweeds	Environmental	4-Biodiversity	4A-Flora	4A-Species groups	Compares the disposal practices used at each to measures of environmental change	no	NA	NA	Lead and Zn concentrations	Metal concentration	Quantitative	Table 6	Includes spatial comparison (distance from mine)	http://scholar.google.co.uk/scholar?q=Disposal+of+mine+wastes+containing+Pb+and+Zn+near+the+ocean:+An+assessment+of+associated+environment&btnG=&hl=en&as_sdt=0%2C5
Asmund G. 1986. Environmental studies in connection with mining activity in Greenland. Bulletin/ Gronlands Geologiske Undersogelse. 128: 13-22	Greenland	Qaasuitsup	Uummannaq fjord	Black Angel	71.1167	-51.25	Zinc; Lead	Unclear	postclosure	NA	CI	To determine the natural background around the mine, sampling and analysis of bottom sediments, sea-water, mussels, seaweeds the cpifauna and fish fauna	Background values	Field + Lab analysis	in situ	Upper layers of bottom sediments	Environmental	2-Water	2D-Sediment	2D-Quality	Tailings disposed directly into the sea	no	NA	NA	Metal concentrations	Metal concentration	Quantitative	Figure 4	NA	http://scholar.google.co.uk/scholar?q=Environmental+studies+in+connection+with+mining+activity+in+Greenland&btnG=&hl=en&as_sdt=0%2C5
Asmund G. 1986. Environmental studies in connection with mining activity in Greenland. Bulletin/ Gronlands Geologiske Undersogelse. 128: 13-22	Greenland	Qaasuitsup	Uummannaq fjord	Black Angel	71.1167	-51.25	Zinc; Lead	Unclear	postclosure	NA	CI	To determine the natural background around the mine, sampling and analysis of bottom sediments, sea-water, mussels, seaweeds the cpifauna and fish fauna	Background values	Field + Lab analysis	in situ	Seawater from Qaumarujuk fjord	Environmental	2-Water	2A-Surface water	2A-Quality	Tailings disposed directly into the sea	no	NA	NA	Metal concentrations	Metal concentration	Quantitative	Table 2	NA	http://scholar.google.co.uk/scholar?q=Environmental+studies+in+connection+with+mining+activity+in+Greenland&btnG=&hl=en&as_sdt=0%2C5
Asmund G. 1986. Environmental studies in connection with mining activity in Greenland. Bulletin/ Gronlands Geologiske Undersogelse. 128: 13-22	Greenland	Qaasuitsup	Uummannaq fjord	Black Angel	71.1167	-51.25	Zinc; Lead	Unclear	postclosure	NA	CI	To determine the natural background around the mine, sampling and analysis of bottom sediments, sea-water, mussels, seaweeds the cpifauna and fish fauna	Background values	Field + Lab analysis	in situ	Lichen (Cetraria nivalis)	Environmental	4-Biodiversity	4A-Flora	4A-Individual species	Dust dispersal of contaminates	no	NA	NA	Lead concentrations	Metal concentration	Quantitative	Table 3	NA	http://scholar.google.co.uk/scholar?q=Environmental+studies+in+connection+with+mining+activity+in+Greenland&btnG=&hl=en&as_sdt=0%2C5
Auld R, Mykytczuk N, Leduc L, and Merritt T. 2016. Seasonal variation in an acid mine drainage microbial community. Canadian Journal of Microbiology. 1-30	Canada	Ontario	Copper Cliff	Copper Cliff	46.4739357	-81.0836817	Nickel; Copper	Open pit	postclosure; remediation	NA	Correlative	Changes in the microbial community due to geochemical and seasonal characteristics	Background values	Field + Lab analysis	in situ	Microbial community	Environmental	4-Biodiversity	4C-Ecosystems	4C-Quality	Environmental oxidation and microbial metabolism drive production of Acid Mine Drainage	no	NA	NA	Abundance; phylogeny	Species biomass/distribution	Quantitative	Figure 3-6	Using microbial community to understand AMD monitoring and remediation	http://scholar.google.co.uk/scholar?q=Seasonal+variation+in+an+acid+mine+drainage+microbial+community&btnG=&hl=en&as_sdt=0%2C5
Austin A and Munteanu N. 1984. Evaluation of changes in a large oligotrophic wilderness park lake exposed to mine tailings effluent for 14 years: The periphyton. Environmental Pollution (Series A) 33: 39-62.	Canada	British Columbia	Buttle Lake	Myra Falls	49.576039	-125.6057699	Copper; Lead; Zinc	Open pit	postclosure	NA	BA	Sampling in a large lake prior to and after 14 years of mine tailing input	Same site/pop- Before	Field + Lab analysis	in situ	Phytoplankton communities	Environmental	4-Biodiversity	4A-Flora	4A-Species distribution	Mine tailings input	no	NA	NA	Relative abundance	Species biomass/distribution	Quantitative	Figure 4	NA	http://scholar.google.co.uk/scholar?q=Evaluation+of+changes+in+a+large+oligotrophic+wilderness+park+lake+exposed+to+mine+tailings+effluent&btnG=&hl=en&as_sdt=0%2C5
Austin A and Munteanu N. 1984. Evaluation of changes in a large oligotrophic wilderness park lake exposed to mine tailings effluent for 14 years: The periphyton. Environmental Pollution (Series A) 33: 39-62.	Canada	British Columbia	Buttle Lake	Myra Falls	49.576039	-125.6057699	Copper; Lead; Zinc	Open pit	postclosure	NA	BA	Sampling in a large lake prior to and after 14 years of mine tailing input	Same site/pop- Before	Field + Lab analysis	in situ	Zooplankton communities	Environmental	4-Biodiversity	4B-Fauna	4B-Species distribution	Mine tailings input	no	NA	NA	Relative abundance	Species biomass/distribution	Quantitative	Figure 4	NA	http://scholar.google.co.uk/scholar?q=Evaluation+of+changes+in+a+large+oligotrophic+wilderness+park+lake+exposed+to+mine+tailings+effluent&btnG=&hl=en&as_sdt=0%2C5
Austin A, Deniseger J, and Clark MJR. 1985. Lake algal populations and physico-chemical changes after 14 years input of metallic mining wastes. Water Res. 19(3): 299-308	Canada	British Columbia	Buttle Lake	Myra Falls	49.576039	-125.6057699	Copper; Lead; Zinc	Open pit	operation	NA	BA	The current investigation seeks to detect, examine and evaluate changes in the periphyton and phytoplankton communities over a period of 15 year	Same site/pop- Before	Field + Lab analysis	in situ	Major phytoptankton species in Buttle Lake	Environmental	4-Biodiversity	4B-Fauna	4B-Species distribution	Lead-Zinc-Copper mine continuously discharged heavy metal mine tailsing into the lake	no	NA	NA	% biomass	Species biomass/distribution	Quantitative	Figure 6	NA	http://scholar.google.co.uk/scholar?q=Lake+algal+populations+and+physico-chemical+changes+after+14+years+input+of+metallic+mining+wastes&btnG=&hl=en&as_sdt=0%2C5
Awoh SA, Bussiere B, Batzenschlager C, Boulanger-Martel V, Lepine T, and Voyer E. 2016. Design, Construction, and Preliminary Results of Two Insulation Covers at the Meadowbank Mine. Geo-Chicago 2016 GSP 270: 267-278.	Canada	Nunavut	Kivalliq	Meadowbank	65.0226941	-96.0712891	Gold	Open pit	operation	NA	CI	Two experimental insulation covers made of inert waste rocks and were of 2 and 4 m-thick respectively were tested at the Meadowbank mine site to assess the performance of insulation covers tailings storage facility	Control	Field + Lab analysis	in situ	Reactivity of the tailings	Environmental	2-Water	2B-Groundwater	2B-Quality	Meadowbank tailings	yes	Two insulation covers were built over mine tailings	Acid generation potential	Temperature profiles; Oxygen consumption	Mitigation measure/change in measure	Quantitative	Figure 7	NA	http://scholar.google.co.uk/scholar?q=Design,+Construction,+and+Preliminary+Results+of+Two+Insulation+Covers+at+the+Meadowbank+Mine&btnG=&hl=en&as_sdt=0%2C5
Axelson O, and Sundell L. 1978. Mining, lung cancer and smoking. Scand. J Work Environ. & Health. 4 (1): 46-52p	Sweden	NS	NS	Regional	63.84547635	16.70831521	Zinc; Lead	Underground mine		Discuss mines in Sweden in general	CI	The present study was made to determine the relationships between mining and risk of lung cancer as modified by smoking habits.	Reference site/population	Social Science	in situ	Underground and surface workers in mines	Social	5-Human environment	5E-Health/wellbeing	5E-Health/Safety	Radon daughter level exposure and smoking habits	no	NA	NA	Rates of lung cancer	Cancer rates/disease/mortality	Quantitative	Table 2-5	NA	http://scholar.google.co.uk/scholar?q=Mining,+lung+cancer+and+smoking&btnG=&hl=en&as_sdt=0%2C5
Ayras M, Pavlov V, and Reimann C. 1997. Comparison of sulphur and heavy metal contents and their regional distribution in humus and moss samples from the vicinity of Nikel and Zapoljarnij, Kola Peninsula, Russia. Water, Air and Soil Pollution. 98: 361-380.	Norway	Kola Peninsula	Regional	Kirkenes	69.7202908	30.0257143	Iron	Underground mine	operation	NA	CI	Compare the results of analyses of moss and humus samples taken from an iron ore mine, other industiral areas and pristine reference site.	Reference site/population	Field + Lab analysis	in situ	Orangic soil (humusO-horizon) samples	Environmental	1-Soil/Geology	1A-Soil surface	1A-Quality	Airbourne heavy metal pollution	no	NA	NA	Metal concentrations	Metal concentration	Quantitative	Figure 1-2	NA	http://scholar.google.co.uk/scholar?q=Comparison+of+sulphur+and+heavy+metal+contents+and+their+regional+distribution+in+humus+and+moss+sam&btnG=&hl=en&as_sdt=0%2C5
Ayras M, Pavlov V, and Reimann C. 1997. Comparison of sulphur and heavy metal contents and their regional distribution in humus and moss samples from the vicinity of Nikel and Zapoljarnij, Kola Peninsula, Russia. Water, Air and Soil Pollution. 98: 361-380.	Norway	Kola Peninsula	Regional	Kirkenes	69.7202908	30.0257143	Iron	Underground mine	operation	NA	CI	Compare the results of analyses of moss and humus samples taken from an iron ore mine, other industiral areas and pristine reference site.	Reference site/population	Field + Lab analysis	in situ	Feather moss (hylocomium splenders)	Environmental	4-Biodiversity	4B-Fauna	4B-Individual species	Airbourne heavy metal pollution	no	NA	NA	Metal concentrations	Metal concentration	Quantitative	Figure 3-4	NA	http://scholar.google.co.uk/scholar?q=Comparison+of+sulphur+and+heavy+metal+contents+and+their+regional+distribution+in+humus+and+moss+sam&btnG=&hl=en&as_sdt=0%2C5
Azcue JM and Dixon DG. 1994. Effects of Past Mining Activities on the Arsenic Concentration in Fish from Moira Lake, Ontario. J Great Lakes Res. 20(4): 717-724.	Canada	Ontario	Moira Lake	Deloro	44.5096321	-77.6232056	Gold; Silver; Lead; Iron	Surface mine	abandonment	NA	CI	As centrations in 14 species of fish from Moira Lake were determined.	Background values	Field + Lab analysis	in situ	14 species of fish from Moira Lake	Environmental	4-Biodiversity	4B-Fauna	4B-Species groups	Past mining activities on the arsenic (As) concentrations	no	NA	NA	As concentrations	Metal concentration	Quantitative	Table 2	NA	http://scholar.google.co.uk/scholar?q=Effects+of+Past+Mining+Activities+on+the+Arsenic+Concentration+in+Fish+from+Moira+Lake,+Ontario&btnG=&hl=en&as_sdt=0%2C5
Azcue JM, Mudroch A, Rosa F, Hall GEM, Jackson TA, and Reynoldson T. 1995. Trace elements in water, sediments, porewater, and biota polluted by tailings from an abandoned gold mine in British Columbia, Canada. Journal of Geochemical Exploration. 52: 25-34.	Canada	British Columbia	Jack of Clubs Lake	Wells	53.0995308	-121.7812266	Gold	Unclear	operation	NA	Correlative	Main objectives of this study were to determine the distribution of major and trace elements in the different environmental compartments, such as water, suspended and bottom sediments. sediment porewater. and biota of Jack of Clubs Lake; and to determine the effects of the abandoned tailings on the biota in the lake and the adjacent terrane.	Background values	Field + Lab analysis	in situ	Water, suspended and bottom sediments. sediment porewater and biota of Jack of Clubs Lake	Environmental	2-Water	2D-Sediment	2D-Quality	Environmental effects of past gold mining activities	no	NA	NA	Trace elements	Metal concentration	Quantitative	Table 2; Figure 2	NA	http://scholar.google.co.uk/scholar?q=Trace+elements+in+water,+sediments,+porewater,+and+biota+polluted+by+tailings+from+an+abandoned+gold&btnG=&hl=en&as_sdt=0%2C5
Azcue JM, Mudroch A, Rosa F, Hall GEM, Jackson TA, and Reynoldson T. 1995. Trace elements in water, sediments, porewater, and biota polluted by tailings from an abandoned gold mine in British Columbia, Canada. Journal of Geochemical Exploration. 52: 25-34.	Canada	British Columbia	Jack of Clubs Lake	Wells	53.0995308	-121.7812266	Gold	Unclear	operation	NA	Correlative	Main objectives of this study were to determine the distribution of major and trace elements in the different environmental compartments, such as water, suspended and bottom sediments. sediment porewater. and biota of Jack of Clubs Lake; and to determine the effects of the abandoned tailings on the biota in the lake and the adjacent terrane.	Background values	Field + Lab analysis	in situ	Water, suspended and bottom sediments. sediment porewater and biota of Jack of Clubs Lake	Environmental	2-Water	2A-Surface water	2A-Quality	Environmental effects of past gold mining activities	no	NA	NA	Trace elements	Metal concentration	Quantitative	Table 1	NA	http://scholar.google.co.uk/scholar?q=Trace+elements+in+water,+sediments,+porewater,+and+biota+polluted+by+tailings+from+an+abandoned+gold&btnG=&hl=en&as_sdt=0%2C5
Azcue JM, Mudroch A, Rosa F, Hall GEM, Jackson TA, and Reynoldson T. 1995. Trace elements in water, sediments, porewater, and biota polluted by tailings from an abandoned gold mine in British Columbia, Canada. Journal of Geochemical Exploration. 52: 25-34.	Canada	British Columbia	Jack of Clubs Lake	Wells	53.0995308	-121.7812266	Gold	Unclear	operation	NA	Correlative	Main objectives of this study were to determine the distribution of major and trace elements in the different environmental compartments, such as water, suspended and bottom sediments. sediment porewater. and biota of Jack of Clubs Lake; and to determine the effects of the abandoned tailings on the biota in the lake and the adjacent terrane.	Background values	Field + Lab analysis	in situ	Water, suspended and bottom sediments. sediment porewater and biota of Jack of Clubs Lake	Environmental	2-Water	2B-Groundwater	2B-Quality	Environmental effects of past gold mining activities	no	NA	NA	Trace elements	Metal concentration	Quantitative	Table 2	NA	http://scholar.google.co.uk/scholar?q=Trace+elements+in+water,+sediments,+porewater,+and+biota+polluted+by+tailings+from+an+abandoned+gold&btnG=&hl=en&as_sdt=0%2C5
Azcue JM, Mudroch A, Rosa F, Hall GEM, Jackson TA, and Reynoldson T. 1995. Trace elements in water, sediments, porewater, and biota polluted by tailings from an abandoned gold mine in British Columbia, Canada. Journal of Geochemical Exploration. 52: 25-34.	Canada	British Columbia	Jack of Clubs Lake	Wells	53.0995308	-121.7812266	Gold	Unclear	operation	NA	Correlative	Main objectives of this study were to determine the distribution of major and trace elements in the different environmental compartments, such as water, suspended and bottom sediments. sediment porewater. and biota of Jack of Clubs Lake; and to determine the effects of the abandoned tailings on the biota in the lake and the adjacent terrane.	Background values	Field + Lab analysis	in situ	Water, suspended and bottom sediments. sediment porewater and biota of Jack of Clubs Lake	Environmental	4-Biodiversity	4B-Fauna	4B-Species groups	Environmental effects of past gold mining activities	no	NA	NA	Trace elements	Metal concentration	Quantitative	Table 3	NA	http://scholar.google.co.uk/scholar?q=Trace+elements+in+water,+sediments,+porewater,+and+biota+polluted+by+tailings+from+an+abandoned+gold&btnG=&hl=en&as_sdt=0%2C5
Azizishirazi A, Dew WA, Bougas B, Dashtban M, Bernatchez L, and Pyle GG. 2014. Chemosensory mediated behaviors and gene transcription profiles in wild yellow perch (Perca flavescens) from metal contaminated lakes. Ecotoxicology and Environmental Safety. 106: 239-245.	Canada	Ontario	Ramsey Lake, and Geneva Lake	Regional	46.4734787	-80.9880502	Nickel; Copper	Open pit	postclosure	"collected in and around the metal-mining district of Sudbury, ON"	CI	Investigate the effects of long-term metal exposure on olfaction in wild yellow perch (Perca flavescens), fish from one clean (Geneva Lake) and two metal-contaminated lakes (Ramsey and Hannah lakes) were collected in and around the metal-mining district of Sudbury, ON.	Reference site/population	Lab Experiment	ex situ	Wild yellow perch (Perca flavescens)	Environmental	4-Biodiversity	4B-Fauna	4B-Individual species	Olfactory system of fish is sensitive to the toxic effects of low concentrations of contaminants.	no	NA	NA	Behavioral maze; Functional categories of differentially transcribed genes	Other	Quantitative	Figure 1-2; Table 2	NA	http://scholar.google.co.uk/scholar?q=Chemosensory+mediated+behaviors+and+gene+transcription+profiles+in+wild+yellow+perch+(Perca+flavesce&btnG=&hl=en&as_sdt=0%2C5
Babine-Fenske J and Anand M. 2010. Terrestrial Insect Communities and the Restoration of an Industrially Perturbed Landscape: Assessing Success and Surrogacy. Restoration Ecology. 18(S1):73-84	Canada	Ontario	Sudbury	NR	46.4777747	-80.7978187	Nickel	Open pit	postclosure	NA	CI	There are two localities, with two sites within each locality, an unassisted site and an assisted site. Both unassisted sites are naturally recovering; assisted sites have had various restoration techniques applied to them	Reference site/population	Field + Lab analysis	in situ	Compare the plant community of sites recovering naturally (unassisted) from historic pollution to those of sites under a restoration (assisted)	Environmental	4-Biodiversity	4A-Flora	4A-Species groups	Historic pollution in the region of Sudbury	yes	Liming, seeding, and tree planting	Historic pollution in the region of Sudbury	Plant (species and family) diveristy	Species biomass/distribution	Quantitative	Figure 5a & b	NA	http://scholar.google.co.uk/scholar?q=Terrestrial+Insect+Communities+and+the+Restoration+of+an+Industrially+Perturbed+Landscape:+Assessing&btnG=&hl=en&as_sdt=0%2C5
Babine-Fenske J and Anand M. 2010. Terrestrial Insect Communities and the Restoration of an Industrially Perturbed Landscape: Assessing Success and Surrogacy. Restoration Ecology. 18(S1):73-84	Canada	Ontario	Sudbury	NR	46.4777747	-80.7978187	Nickel	Open pit	postclosure	NA	CI	There are two localities, with two sites within each locality, an unassisted site and an assisted site. Both unassisted sites are naturally recovering; assisted sites have had various restoration techniques applied to them	Reference site/population	Field + Lab analysis	in situ	Compare insect community of sites recovering naturally (unassisted) from historic pollution to those of sites under a restoration (assisted)	Environmental	4-Biodiversity	4B-Fauna	4B-Species groups	Historic pollution in the region of Sudbury	yes	Liming, seeding, and tree planting	Historic pollution in the region of Sudbury	Occurrence of insect morphotax (ant and carabid taxa)	Species biomass/distribution	Quantitative	Table 1 & 2	NA	http://scholar.google.co.uk/scholar?q=Terrestrial+Insect+Communities+and+the+Restoration+of+an+Industrially+Perturbed+Landscape:+Assessing&btnG=&hl=en&as_sdt=0%2C5
Bagatto G, and Shorthouse JD. 1999. Biotic and abiotic characteristics of ecosystems on acid metalliferous mine tailings near Sudbury, Ontario. Can. J. Bot. 77: 410-425	Canada	Ontario	Sudbury	Sudbury Operations, INCO Ltd	46.4850407	-81.0494627	Nickel; Copper	Open pit	postclosure	NA	CI	Describe the floral diversity of ecosystems on INCO's tailings and attributes of developing soils, accumulation of metals in various species of tailings plants and results of monitoring the aerial dispersal of tailings dust with moss plates	Reference site/population	Field + Lab analysis	in situ	Ground cover plant species	Environmental	4-Biodiversity	4A-Flora	4A-Species groups	Mine tailings	yes	Limed and unlimed areas in the Northern Ontario	Maintain an increase in soil pH from extremely acid to slightly acid	pH	Soil Characteristics	Quantitative	Table 2; Figure 9-10	NA	http://scholar.google.co.uk/scholar?q=Biotic+and+abiotic+characteristics+of+ecosystems+on+acid+metalliferous+mine+tailings+near+Sudbury,+O&btnG=&hl=en&as_sdt=0%2C5
Bagatto G, and Shorthouse JD. 2000. Evaluation of municipal solid waste (MSW) compost as a soil amendment for acidic, metalliferous mine tailings. International Journal of Surface Mining, Reclamation and Environment. 14: 205-214.	Canada	Ontario	Sudbury	Sudbury Operations, INCO Ltd	46.4850407	-81.0494627	Nickel; Copper	Open pit	remediation	NA	CI	Four plots were established on freshly dried tailings and received treatments of compost, crushed limestone and control (no treatment).	Control	Lab Experiment	in situ	Drainage water from mine tailings	Environmental	2-Water	2B-Groundwater	2B-Quality	Deposition of mine tailings and resulting acid mine drainage	yes	Usefulness of municipal organic compost	Ameliorant for acid metalliferous tailings; reducing pH, increasing organic content and moisture levels and reducing concentrations of water soluble Cu and Ni	pH; Organic content; moisture content; Cu and Ni concentrations	Water quality	Quantitative	Figure 1-6	NA	http://scholar.google.co.uk/scholar?q=Evaluation+of+municipal+solid+waste+(MSW)+compost+as+a+soil+amendment+for+acidic,+metalliferous+mine&btnG=&hl=en&as_sdt=0%2C5
Bailey JL. 2008. Evaluation of Fish and Benthic Invertebrate Bio Assessments and the Effects of Placer Mining on Yukon River Basin Streams. Univeristy of Western Onatrio Department of Biology PhD thesis	Canada	Yukon	Yukon River basin	Dawson City area	64.0232863	-139.4986607	Gold	Placer mine	operation	Placer mines throught the yukon river basin	CI	Relationship between a specific humancaused disturbance (placer gold mining) and stream biota by developing several multivariate gradients of placer mining activity based on detailed mining activity records from Yukon streams, and then to measure the relationship between various descriptors of the biota and these gradients.	Reference site/population	Field + Lab analysis	in situ	At each site, benthic macroinvertebrates (BMI) and fish were sampled, basic water chemistry and local habitat parameters were measured	Environmental	4-Biodiversity	4B-Fauna	4B-Species groups	Placer mining activity gradient	no	NA	NA	Taxon richness, Simpson's Diversity Index, Simpson's Evenness Index, Hilsenhoff s Index and number of organisms from the Order Acari (water mites) were calculated from family-level benthic macroinvertebrate data	Species biomass/distribution	Quantitative	Chapter 3	NA	http://scholar.google.co.uk/scholar?q=Evaluation+of+Fish+and+Benthic+Invertebrate+Bio+Assessments+and+the+Effects+of+Placer+Mining+on+Yuko&btnG=&hl=en&as_sdt=0%2C5
Baker RW. 1995. Underground incentives - their development, application and effect at Brunswick No. 12 mine, Bathurst, New Brunswick. CIM Bulletin: Underground mining. 29-31.	Canada	New Brunswick	Bathurst	Brunswick	47.2896327	-66.0748328	Copper; Lead; Zinc; Silver	Underground mine	operation	NA	CI	Exmaine effectiveness of incentives systems to maximuze output.	Control	Social Science	ex situ	Underground performance of workers	Social	5-Human environment	5B-Economic	5B-Other	Incentive systems for underground work	no	NA	NA	Tonnes produced/man shift	Employment/Economy	Qualitative	Figure 2-3	NA	http://scholar.google.co.uk/scholar?q=Underground+incentives+-+their+development,+application+and+effect+at+Brunswick+No.+12+mine,+Bathurs&btnG=&hl=en&as_sdt=0%2C5
Baktybaeva ZB, Yamalov SM, and Suyundukov YT. 2011. Effect of heavy metal pollution on plant communities of the Tanalyk River, the Bashkir Transural region. Russian Journal of Ecology. 42(5): 378-381	Russia	Republic of Bashkortostan	Tanalyk River	Kul-Yurt-Tau	52.6385062	58.2990753	Iron	Open pit	abandonment	NA	CI	Analyze the impact of heavy metal pollution of the Tanalyk on the aquatic and wetland vegetation, including its _ and _ diversity and the phytomass of dominant species. Four key plots were established in areas differing in the level of pollution by runoff from the Kul YurtTau mine.	Reference site/population	Field + Lab analysis	in situ	Every key plot, basic plant communities were identified by conventional geobotanical methods and classifie	Environmental	4-Biodiversity	4A-Flora	4A-Species groups	Runoff from the Kul YurtTau mine pollutants in the water and bottom sediments.	no	NA	NA	Species richness; Biomass	Species biomass/distribution	Quantitative	Table 4; Figure 2	NA	http://scholar.google.co.uk/scholar?q=Effect+of+heavy+metal+pollution+on+plant+communities+of+the+Tanalyk+River,+the+Bashkir+Transural+reg&btnG=&hl=en&as_sdt=0%2C5
Banks D, Parnachev VP, Frengstad BS, and Karnachuk OV. 2008. Hydrogeochemical Data Report: the sampling of selected locations in the Republic of Khakassia, Kuznetsk-Alatau Oblast' and Kemerovo Oblast', Southern Siberia, Russian Federation. NGU Report 2008.013.	Russia	Khakassia; Siberia	Kemerovo; Kuznetsk-Alatau	Berikul; Malii Anza; Salair	54.2462042	85.7785177	Silver; Gold; Zinc	Underground mine	abandonment	NA	Correlative	Documents the hydrochemical analyses performed no water samples collected in Republic of Khakassia, Kuznetsk-Alatau Oblast' and Kemerovo Oblast' in Southern Siberia. Water obtained from abandoned mines and mine waste	Background values	Field + Lab analysis	in situ	Groundwater (boreholes, wells), mine discharge	Environmental	2-Water	2B-Groundwater	2B-Quality	Hydrogeochemical analyses of mining regions	no	NA	NA	Water quality	Water quality	Quantitative	Section 3-5 and 8	NA	http://scholar.google.co.uk/scholar?q=Hydrogeochemical+Data+Report:+the+sampling+of+selected+locations+in+the+Republic+of+Khakassia,+Kuzne&btnG=&hl=en&as_sdt=0%2C5
Banks D, Parnachev VP, Frengstad BS, and Karnachuk OV. 2008. Hydrogeochemical Data Report: the sampling of selected locations in the Republic of Khakassia, Kuznetsk-Alatau Oblast' and Kemerovo Oblast', Southern Siberia, Russian Federation. NGU Report 2008.013.	Russia	Khakassia; Siberia	Kemerovo; Kuznetsk-Alatau	Berikul; Malii Anza; Salair	54.2462042	85.7785177	Silver; Gold; Zinc	Underground mine	abandonment	NA	Correlative	Documents the hydrochemical analyses performed no water samples collected in Republic of Khakassia, Kuznetsk-Alatau Oblast' and Kemerovo Oblast' in Southern Siberia. Water obtained from abandoned mines and mine waste	Background values	Field + Lab analysis	in situ	Rivers and lakes in the region	Environmental	2-Water	2A-Surface water	2A-Quality	Hydrogeochemical analyses of mining regions	no	NA	NA	Water quality	Water quality	Quantitative	Section 3-5 and 8	NA	http://scholar.google.co.uk/scholar?q=Hydrogeochemical+Data+Report:+the+sampling+of+selected+locations+in+the+Republic+of+Khakassia,+Kuzne&btnG=&hl=en&as_sdt=0%2C5
Banks D, Parnachev VP, Karnachuk OV, Arkhipov AL, Gundersen P and Davis J. 2011. Hydrogeochemical Data Report: the sampling of selected locations in the Kemerovo Oblast' and Tomsk Oblast' Southern Siberia, Russian Federation. NGU Report 2011.054	Russia	Siberia	Tomsk and Kemerovo	Novii Berikul’; Komsomolsk; Tsentralnaya	55.7609293	88.2758401	Gold	Unclear	abandonment	NA	Correlative	Documents the hydrochemical analyses performed on water samples collected during field expedition to the Martaiga gold mining province	Background values	Field + Lab analysis	in situ	Groundwater (boreholes, wells), mine discharge	Environmental	2-Water	2B-Groundwater	2B-Quality	Hydrogeochemical analyses of mining regions	no	NA	NA	Water quality	Water quality	Quantitative	Section 3-4	NA	http://scholar.google.co.uk/scholar?q=Hydrogeochemical+Data+Report:+the+sampling+of+selected+locations+in+the+Kemerovo+Oblast'+and+Tomsk+O&btnG=&hl=en&as_sdt=0%2C5
Banks D, Parnachev VP, Karnachuk OV, Arkhipov AL, Gundersen P and Davis J. 2011. Hydrogeochemical Data Report: the sampling of selected locations in the Kemerovo Oblast' and Tomsk Oblast' Southern Siberia, Russian Federation. NGU Report 2011.054	Russia	Siberia	Tomsk and Kemerovo	Novii Berikul’; Komsomolsk; Tsentralnaya	55.7609293	88.2758401	Gold	Unclear	abandonment	NA	Correlative	Documents the hydrochemical analyses performed on water samples collected during field expedition to the Martaiga gold mining province	Background values	Field + Lab analysis	in situ	Rivers and lakes in the region	Environmental	2-Water	2A-Surface water	2A-Quality	Hydrogeochemical analyses of mining regions	no	NA	NA	Water quality	Water quality	Quantitative	Section 3-4	NA	http://scholar.google.co.uk/scholar?q=Hydrogeochemical+Data+Report:+the+sampling+of+selected+locations+in+the+Kemerovo+Oblast'+and+Tomsk+O&btnG=&hl=en&as_sdt=0%2C5
Barry KL, Grout JA, Levings CD, Nidle BH, and Piercey GE. 2000. Impacts of acid mine drainage on juvenile salmonids in an estuary near Britannia Beach in Howe Sound, British Columbia. Can. J. Fish. Aquat. Sci. 57: 2032-2043.	Canada	British Columbia	Howe Sound	Britannia Beach	49.6232695	-123.2038727	Copper	Unclear	abandonment	NA	CI	Compare differences in fish abundance, distribution and survival at contaminated sites near the mouth of britannia Creek and lesser impacted areas	Reference site/population	Field + Lab analysis	in situ	Juvenile salmonids at Britannia Beach, Furry Creek and Defence Islands	Environmental	4-Biodiversity	4B-Fauna	4B-Species distribution	Acid mine drainage	no	NA	NA	Abundance and distribution of juvenile salmonids	Species biomass/distribution	Quantitative	Table 1	NA	http://scholar.google.co.uk/scholar?q=Impacts+of+acid+mine+drainage+on+juvenile+salmonids+in+an+estuary+near+Britannia+Beach+in+Howe+Sound&btnG=&hl=en&as_sdt=0%2C5
Barry KL, Grout JA, Levings CD, Nidle BH, and Piercey GE. 2000. Impacts of acid mine drainage on juvenile salmonids in an estuary near Britannia Beach in Howe Sound, British Columbia. Can. J. Fish. Aquat. Sci. 57: 2032-2043.	Canada	British Columbia	Howe Sound	Britannia Beach	49.6232695	-123.2038727	Copper	Unclear	abandonment	NA	CI	Compare differences in fish abundance, distribution and survival at contaminated sites near the mouth of britannia Creek and lesser impacted areas	Reference site/population	Field + Lab analysis	in situ	Chinnok salmon smolts	Environmental	4-Biodiversity	4B-Fauna	4B-Individual species	Acid mine drainage	no	NA	NA	Survival; 96-h LC50	Growth/condition/survival	Quantitative	Figure 5	NA	http://scholar.google.co.uk/scholar?q=Impacts+of+acid+mine+drainage+on+juvenile+salmonids+in+an+estuary+near+Britannia+Beach+in+Howe+Sound&btnG=&hl=en&as_sdt=0%2C5
Beauchamp S, Tordon R, Phinney L, Abraham K, Pinette A, MacIntosh A, Rencz A, Wong H, & Dalziel J. 2002. Air–surface exchange of mercury in natural and anthropogenically impacted landscapes in Atlantic Canada. Geochemistry: Exploration, Environment, Analysis. 2: 157-165.	Canada	Nova Scotia	Goldenville	Caribou	45.057194	-62.941611	Gold	Underground mine	abandonment	NA	CI	examines air–surface exchange (flux) of gaseous elemental mercury in selected undisturbed and anthropo- genically impacted aquatic and terrestrial landscape settings	Reference site/population	Field + Lab analysis	in situ	Lake air-water environments	Environmental	1-Soil/Geology	1A-Soil surface	1A-Quality	Mercury from mine tailings	no	NA	NA	air-surface mercury flux	Soil Characteristics	Quantitative	Table 1; Figure 3	NA	http://scholar.google.co.uk/scholar?q=Air–surface+exchange+of+mercury+in+natural+and+anthropogenically+impacted+landscapes+in+Atlantic+Can&btnG=&hl=en&as_sdt=0%2C5
Beauchamp S, Tordon R, Phinney L, Abraham K, Pinette A, MacIntosh A, Rencz A, Wong H, & Dalziel J. 2002. Air–surface exchange of mercury in natural and anthropogenically impacted landscapes in Atlantic Canada. Geochemistry: Exploration, Environment, Analysis. 2: 157-165.	Canada	Nova Scotia	Goldenville	Goldenville	45.0875508	-62.0078687	Gold	Underground mine	abandonment	NA	CI	examines air–surface exchange (flux) of gaseous elemental mercury in selected undisturbed and anthropo- genically impacted aquatic and terrestrial landscape settings	Reference site/population	Field + Lab analysis	in situ	Lake air-water environments	Environmental	1-Soil/Geology	1A-Soil surface	1A-Quality	Mercury from mine tailings	no	NA	NA	air-surface mercury flux	Soil Characteristics	Quantitative	Table 1; Figure 3	NA	http://scholar.google.co.uk/scholar?q=Air–surface+exchange+of+mercury+in+natural+and+anthropogenically+impacted+landscapes+in+Atlantic+Can&btnG=&hl=en&as_sdt=0%2C5
Beauchemin S, Fiset J-F, Poirier G, and Ablett J. 2010. Arsenic in an alkaline AMD treatment sludge: characterization and stability under prolonged anoxic conditions. Appl. Geochem. 25: 1487–1499.	Canada	NR	NR	NR	57.6814969	-103.3322077	Gold	Unclear	operation	Sludge originating from a Ag mine in Canada	CI	Stability of an AMD neutralization sludge subjected to prolonged anoxic conditions was examined to assess whether anaerobic conditions can lead to reduction and mobilization of the redox-sensitive elements in the sludge.	Control	Lab Experiment	ex situ	Overlying and pore waters	Environmental	2-Water	2B-Groundwater	2B-Quality	Acid mine drainage	yes	Anoxic conditions	Neutralization of acid mine drainage	pH, Eh, dissolved As, Fe(II), Mn, Ca, Al and SO42 in the column pore water	Water quality	Quantitative	Figure 4	NA	http://scholar.google.co.uk/scholar?q=Arsenic+in+an+alkaline+AMD+treatment+sludge:+characterization+and+stability+under+prolonged+anoxic+c&btnG=&hl=en&as_sdt=0%2C5
Benzaazoua M, Bouzahzah H, Taha Y, Kormos L, Kabombo D, Lessard F, Bussiere B, Demers I, and Kongolo M. 2017. Integrated Environmental Management of Pyrrhotite Tailings at Raglan Mine: Part 1 Challenges of Desulphurization Process and Reactivity Prediction. Journal of Cleaner Production. 162: 86-95.	Canada	Quebec	Rouyn-Noranda	Raglan	48.1953196	-78.8160227	Nickel	Unclear	operation	NA	CI	Assess the efficiency of pyrrhotite rich tailings desulfurization and its capacity to make mine operations more sustainable and respectful to the environment.	Control	Lab Exp + Field test	in situ	Raglan Mine tailings leachate	Environmental	2-Water	2B-Groundwater	2B-Quality	Acid mine drainage	yes	Desulphurization using a froth flotation process	Desulphurized tailings could be used as cover materials to control AMD	Sulphur Recovery %	Mitigation measure/change in measure	Quantitative	Figure 6-7	NA	http://scholar.google.co.uk/scholar?q=Integrated+Environmental+Management+of+Pyrrhotite+Tailings+at+Raglan+Mine:+Part+1+Challenges+of+Desu&btnG=&hl=en&as_sdt=0%2C5
Benzaazoua M, Bussiere B, Demers I, Aubertin M, Fried E and Blier A. 2008. Integrated mine tailings management by combining environmental desulphurization and cemented paste backfill: Application to mine Doyon, Quebec, Canada. Minerals Engineering. 21: 330-340.	Canada	Quebec	Val-d'Or	Doyon	48.2838025	-78.6390077	Gold	Underground mine	postclosure; remediation	NA	CI	Assessment of the acid generation potential of the separated fractions (sulphide concentrate and low sulphide tailings) was performed to demonstrate that low sulphide tailings were non-acid generating.	Control	Lab Exp + Field test	in situ	Tailings acid generation	Environmental	2-Water	2B-Groundwater	2B-Quality	Acid mine drainage of sulphide tailings	yes	Environmental desulphurization and cemented paste backfill technology	Desulphurization could produce non-acid generating low sulphide tailing	Residual sulphur; water quality	Water quality	Quantitative	Figure 1, 2, 4	NA	http://scholar.google.co.uk/scholar?q=Integrated+mine+tailings+management+by+combining+environmental+desulphurization+and+cemented+paste+b&btnG=&hl=en&as_sdt=0%2C5
Bergdahl IA, Jonsson H, Eriksson K, Damber L, and Jarvholm B. 2010. Lung cancer and exposure to quartz and diesel exhaust in Swedish iron ore miners with concurrent exposure to radon. Occup. Envir. Med. 67(8): 513-518.	Sweden	Norrbotten	Malmberget and Kiruna	Kiruna; Malmberget	67.173325	20.654169	Iron	Underground mine	operation	NA	CI	A cohort study of underground miners with low exposure to radon, crystalline silica and diesel exhaust were assessed for lung cancer rates	Reference site/population	Social Science	in situ	Iron ore miners employed in 1923-1998	Social	5-Human environment	5E-Health/wellbeing	5E-Health/Safety	Exposure to radon, diesel exhaust and crystalline silica	no	NA	NA	lung cancer rates	Cancer rates/disease/mortality	Quantitative	Table 1	NA	http://scholar.google.co.uk/scholar?q=Lung+cancer+and+exposure+to+quartz+and+diesel+exhaust+in+Swedish+iron+ore+miners+with+concurrent+exp&btnG=&hl=en&as_sdt=0%2C5
Bergholm J and Steen E. 1989. Vegetation establishment on a deposit of zinc mine wastes. Environmental Pollution. 56: 127-144	Sweden	Orebro	Ammeberg	Ammeberg	58.7798898	15.0944683	Zinc	Surface mine	operation	NA	CI	Field trails concerning the establishment of plant cover on a deposit of wastes	Control	Lab Experiment	ex situ	Leachate from zinc mine wastes	Environmental	2-Water	2B-Groundwater	2B-Quality	Zinc mine wastes	no	NA	NA	Water content, pH and metals	Water quality	Quantitative	Table 2	NA	http://scholar.google.co.uk/scholar?q=Vegetation+establishment+on+a+deposit+of+zinc+mine+wastes&btnG=&hl=en&as_sdt=0%2C5
Bergholm J and Steen E. 1989. Vegetation establishment on a deposit of zinc mine wastes. Environmental Pollution. 56: 127-144	Sweden	Orebro	Ammeberg	Ammeberg	58.7798898	15.0944683	Zinc	Surface mine	operation	NA	CI	Field trails concerning the establishment of plant cover on a deposit of wastes	Control	Lab Experiment	ex situ	Standing crop above ground established on zinc wastes	Environmental	4-Biodiversity	4A-Flora	4A-Species groups	Zinc mine wastes	no	NA	NA	Levels of Zinc, Lead and Cadmium	Metal concentration	Quantitative	Table 3-5	NA	http://scholar.google.co.uk/scholar?q=Vegetation+establishment+on+a+deposit+of+zinc+mine+wastes&btnG=&hl=en&as_sdt=0%2C5
Berglund AMM, Ingvarsson PK, Danielsson H, and Nyholm NEI. 2010. Lead exposure and biological effects in pied flycatchers (Ficedula hypoleuca) before and after the closure of a lead mine in northern Sweden. Environmental Pollution. 158: 1368-1375	Sweden	Norrbotten	Laisvall	Laisvall	66.1508202	17.1600543	Lead; Zinc; Silver	Underground mine	abandonment	NA	BACI	Designed to evaluate lead exposure, nestling condition and reproductive success in the insectivorous passerine bird the pied flycatcher (Ficedula hypoleuca) in the vicinity of the lead mine at Laisvall, before and after the mine and its associated enrichment plant were closed down.	BACI (reference/control/before/after)	Field + Lab analysis	in situ	Moss samples, reflecting atmospheric metal deposition	Environmental	4-Biodiversity	4A-Flora	4A-Species groups	Metal accumulation from mining exposure	no	NA	NA	Lead and Zinc concentrations in moss	Metal concentration	Quantitative	Figure 2; Table 1	NA	http://scholar.google.co.uk/scholar?q=Lead+exposure+and+biological+effects+in+pied+flycatchers+(Ficedula+hypoleuca)+before+and+after+the+c&btnG=&hl=en&as_sdt=0%2C5
Berglund AMM, Ingvarsson PK, Danielsson H, and Nyholm NEI. 2010. Lead exposure and biological effects in pied flycatchers (Ficedula hypoleuca) before and after the closure of a lead mine in northern Sweden. Environmental Pollution. 158: 1368-1375	Sweden	Norrbotten	Laisvall	Laisvall	66.1508202	17.1600543	Lead; Zinc; Silver	Underground mine	abandonment	NA	BACI	Designed to evaluate lead exposure, nestling condition and reproductive success in the insectivorous passerine bird the pied flycatcher (Ficedula hypoleuca) in the vicinity of the lead mine at Laisvall, before and after the mine and its associated enrichment plant were closed down.	BACI (reference/control/before/after)	Field + Lab analysis	in situ	Pied flycatcher (Ficedula hypoleuca)	Environmental	4-Biodiversity	4B-Fauna	4B-Individual species	Metal accumulation from mining exposure	no	NA	NA	Lead and Zinc concentrations in blood, liver, and feces; Mean clutch size, nestling mortality and breeding success	Metal concentration	Quantitative	Figure 2-4; Table 1	NA	http://scholar.google.co.uk/scholar?q=Lead+exposure+and+biological+effects+in+pied+flycatchers+(Ficedula+hypoleuca)+before+and+after+the+c&btnG=&hl=en&as_sdt=0%2C5
Berglund M, Lind B, Sorensen S, and Vahter M. 2000. Impact of Soil and Dust Lead on Children's Blood Lead in Contaminated Areas of Sweden. Achives of Environmental Health: An International Journal. 55(2): 93-97.	Sweden	Vastmanland	Sala	Sala Mining Town	59.9223349	16.5432706	Silver	Surface mine	abandonment	NA	CI	The impact of lead in soil and dust on blood lead concentrations in young children and the risk of health effects were investigated in an urban and a mining area of Sweden	Reference site/population	Social Science	in situ	Blood samples from young children in urban and mining areas	Social	5-Human environment	5E-Health/wellbeing	5E-Health/Safety	Lead contamination in soil and dust	no	NA	NA	Blood lead concentrations	Occupational hazards/risks/exposure	Quantitative	Figure 1; Table 1	NA	http://scholar.google.co.uk/scholar?q=Impact+of+Soil+and+Dust+Lead+on+Children's+Blood+Lead+in+Contaminated+Areas+of+Sweden&btnG=&hl=en&as_sdt=0%2C5
Berriault CJ, Lightfoot NE, Seilkop SK, and Conard BR. 2017. Injury mortality in a cohort of mining, smelting, and refining workers in Ontario. Archives of Environmental Occupational Health. 72(4): 220-230.	Canada	Ontario	Regional	Regional	51.5287961	-86.60802086	Nickel	Underground mine	operation	Occupational study, different aspects of mining and processing	CI	Injury mortality was followed up from 1950 to 2000 in a cohort of nickel workers.	Reference site/population	Social Science	in situ	Males who were employed for a cumulative minimumof 6 months in mining and primary metal refining operations in northern and southern Ontario	Social	5-Human environment	5E-Health/wellbeing	5E-Health/Safety	Workers in mining and construction have had higher relative risks of work-related fatalities than those in manufacturing, trade, and service industries.	no	NA	NA	Injury mortality rates	Cancer rates/disease/mortality	Quantitative	Table 3-4	NA	http://scholar.google.co.uk/scholar?q=Injury+mortality+in+a+cohort+of+mining,+smelting,+and+refining+workers+in+Ontario&btnG=&hl=en&as_sdt=0%2C5
Bjerklie DM and LaPerriere JD. 1985. Gold-mining effects on stream hydrology and water quality, Circle Quadrangle, Alaska. Water Resources Bulletin. 21(2): 235-243.	USA	Alaska	Circle Quadrangle	Chatanika River; Birch Creek	66.2596141	-145.8213907	Gold	Placer mine	operation	NA	CI	Effects of placer mining on the hydrology and water quality of several interior Alaska streams were studied as part of a project on the impacts of placer mining on stream ecosystems; includes mined and unmined sites and some Before and After data at one site	Reference site/population	Field + Lab analysis	in situ	Stream flow (overall flow regime)	Environmental	2-Water	2A-Surface water	2A-Quantity	Effects of placer mining on the hydrology and water quality	no	NA	NA	Mean flow	Flow/landscape change	Quantitative	Table 1	NA	http://scholar.google.co.uk/scholar?q=Gold-mining+effects+on+stream+hydrology+and+water+quality,+Circle+Quadrangle,+Alaska&btnG=&hl=en&as_sdt=0%2C5
Bjerklie DM and LaPerriere JD. 1985. Gold-mining effects on stream hydrology and water quality, Circle Quadrangle, Alaska. Water Resources Bulletin. 21(2): 235-243.	USA	Alaska	Circle Quadrangle	Chatanika River; Birch Creek	66.2596141	-145.8213907	Gold	Placer mine	operation	NA	CI	Effects of placer mining on the hydrology and water quality of several interior Alaska streams were studied as part of a project on the impacts of placer mining on stream ecosystems; includes mined and unmined sites and some Before and After data at one site	Reference site/population	Field + Lab analysis	in situ	Surface water quality	Environmental	2-Water	2A-Surface water	2A-Quality	Effects of placer mining on the hydrology and water quality	no	NA	NA	Water Quality parameters	Water quality	Quantitative	Table 2	NA	http://scholar.google.co.uk/scholar?q=Gold-mining+effects+on+stream+hydrology+and+water+quality,+Circle+Quadrangle,+Alaska&btnG=&hl=en&as_sdt=0%2C5
Bjerklie DM and LaPerriere JD. 1985. Gold-mining effects on stream hydrology and water quality, Circle Quadrangle, Alaska. Water Resources Bulletin. 21(2): 235-243.	USA	Alaska	Circle Quadrangle	Chatanika River; Birch Creek	66.2596141	-145.8213907	Gold	Placer mine	operation	NA	CI	Effects of placer mining on the hydrology and water quality of several interior Alaska streams were studied as part of a project on the impacts of placer mining on stream ecosystems; includes mined and unmined sites and some Before and After data at one site	Reference site/population	Field + Lab analysis	in situ	Obtain profiles of the piezometric surface perpendicular to and along the stream	Environmental	2-Water	2B-Groundwater	2B-Quality	Effects of placer mining on the hydrology and water quality	no	NA	NA	Water Quality parameters	Water quality	Quantitative	Table 3	NA	http://scholar.google.co.uk/scholar?q=Gold-mining+effects+on+stream+hydrology+and+water+quality,+Circle+Quadrangle,+Alaska&btnG=&hl=en&as_sdt=0%2C5
Bjerre B, Berglund M, Harsbo K and Hellman B. 1993. Blood lead concentrations of Swedish preschool children in a community with high lead levels from mine waste in soil and dust. Scandinavian Journal of Work, Environment & Health. 19(3): 154-161	Sweden	Dalarna	Falun	Falu	60.5986686	15.6126743	Copper	Open pit	abandonment	NA	CI	Present study was undertaken to determine the blood lead levels of a group of pre- school children visiting a day-care center in Falun, where the lead content of soil and dust fallout is high.	Background values	Social Science	in situ	All children visiting a dya-care center in Falun particupated in a blood lead examination	Social	5-Human environment	5E-Health/wellbeing	5E-Health/Safety	High lead levels from mine waste in soil and dust	no	NA	NA	Blood lead levels	Occupational hazards/risks/exposure	Quantitative	Table 2; Figure 3	NA	http://scholar.google.co.uk/scholar?q=Blood+lead+concentrations+of+Swedish+preschool+children+in+a+community+with+high+lead+levels+from+mi&btnG=&hl=en&as_sdt=0%2C5
Bjor B, Burstrom L, Eriksson K, Jonsson H, Nathanaelsson L, and Nilsson T. 2010. Mortality from myocardial infarction in relation to exposure to vibration and dust among a cohort of iron-ore miners in Sweden. Occup. Env. Medicine. 67(3): 154-158.	Sweden	Norrbotten	Malmberget and Kiruna	Kiruna; Malmberget	67.173325	20.654169	Iron	Underground mine	operation	NA	CI	Investigate myocardial infraction mortality in relation to exposure to hand/arm vibration and whole body vibration and exposure to dust amoung miners	Control	Social Science	in situ	Employed men at two iron-ore mines in Sweden who had been employed for at least 1 year from 1923-1996	Social	5-Human environment	5E-Health/wellbeing	5E-Health/Safety	Cumulative exposure to hand/arm vibration, whole body vibration, and dust	no	NA	NA	Relative risks for myocardial infarction mortality	Cancer rates/disease/mortality	Quantitative	Table 2 & 3	NA	http://scholar.google.co.uk/scholar?q=Mortality+from+myocardial+infarction+in+relation+to+exposure+to+vibration+and+dust+among+a+cohort+of&btnG=&hl=en&as_sdt=0%2C5
Bjor B, Burstrom L, Eriksson K, Jonsson H, Nathanaelsson L, Damber L, and Nilsson T. 2009. Fifty-year follow-up of mortality among a cohort of iron-ore miners in Sweden, with specific reference to myocardial infarction mortality. Occupational and Environmental Medicine. 66(4): 264-268.	Sweden	Norrbotten	Malmberget and Kiruna	Malmberget	67.173325	20.654169	Iron	Underground mine	operation	NA	CI	The mortality of employees (surface and underground workers) at the iron-ore mines in Malmberget and Kiruna, Sweden was investigated. The study cohort comprised men who had been employed for at least 1 year between 1923 and 1996.	Reference site/population	Social Science	in situ	Myocardial infarction amoung men employed in iron-ore mines	Social	5-Human environment	5E-Health/wellbeing	5E-Health/Safety	Association between working in the mining industry and adverse health outcomes	no	NA	NA	Mortality ratios	Cancer rates/disease/mortality	Quantitative	Table 1-2	NA	http://scholar.google.co.uk/scholar?q=Fifty-year+follow-up+of+mortality+among+a+cohort+of+iron-ore+miners+in+Sweden,+with+specific+referen&btnG=&hl=en&as_sdt=0%2C5
Bjor O, Jonsson H, Damber, L Burstrom L, and Nilsson T. 2016. Is outdoor work associated with elevated rates of cerebrovascular disease mortality? A cohort study based on iron-ore mining. J Occup. Medicine Toxicol. 11: 40-48.	Sweden	Norrbotten	Malmberget and Kiruna	Kiruna; Malmberget	67.173325	20.654169	Iron	Underground mine	operation	NA	CI	A cohort study that examined iron ore mining and whether work in an outdoor environment could explain elevated cerebrovascular disease rates	Reference site/population	Social Science	in situ	Swedish iron ore mining cohort consisting of 13,000 workers.	Social	5-Human environment	5E-Health/wellbeing	5E-Health/Safety	Cumulative outdoor and underground employment time	no	NA	NA	Mortality ratios for cerebrovascular disease	Cancer rates/disease/mortality	Quantitative	Table 2; Fig. 3-4	NA	http://scholar.google.co.uk/scholar?q=Is+outdoor+work+associated+with+elevated+rates+of+cerebrovascular+disease+mortality?+A+cohort+study+&btnG=&hl=en&as_sdt=0%2C5
Bjor O, Jonsson H, Damber, Wahlstrom J, and Nilsson T. 2013. Reduced mortality rates in a cohort of long-term underground iron-ore miners. American Journal of Industrial Medicine. 56: 531-540.	Sweden	Norrbotten	Malmberget and Kiruna	Malmberget	67.173325	20.654169	Iron	Underground mine	operation	NA	CI	A 54-year cohort study on iron-ore miners from mines in northern Sweden was carried out comprising 13,000 workers. Standardized rate ratios were calculated comparing the disease frequency, mortality, and cancer incidence with that of the general population of northern Sweden.	Reference site/population	Social Science	in situ	Iron-ore miners from mines in northern Sweden	Social	5-Human environment	5E-Health/wellbeing	5E-Health/Safety	Association between iron-ore mining, mortality and cancer incidence.	no	NA	NA	Mortality and Cancer Incidence	Cancer rates/disease/mortality	Quantitative	Table II; Figure 1	NA	http://scholar.google.co.uk/scholar?q=Reduced+mortality+rates+in+a+cohort+of+long-term+underground+iron-ore+miners&btnG=&hl=en&as_sdt=0%2C5
Bjorklund I. 2013. Industrial impacts and Indigenous representation: Some fallacies in the Sami quest for autonomy. Etudes/Inuit/Studies. 37 (2): 145-160.	Norway	Fiettar and Abbora__a	Regional	Regional	61.94334958	8.694582146	Unclear	Unclear	exploration	NA	I/A only	Closely examine how Indigenous interests are managed within the Norwegian government system and why the Sámi quest for autonomy has led to an Indigenous parliamentary system that does not fully defend the interests of the reindeer herders. Such a context favours business opportunities for mining companies and other industrial ventures in northern Norway	No control	Social Science	ex situ	Sámi reindeer-herders in the North	Social	5-Human environment	5B-Economic	5B-Traditional livelihoods	Reindeer-herding Sámi have huge mineral potential and new mining projects are in development; Sámi Parliament has been unable to halt these encroachment	no	NA	NA	Sámi Parliament have decision-making powers	Community	Qualitative	All	Compare to other situations in greenland and Canada	http://scholar.google.co.uk/scholar?q=Industrial+impacts+and+Indigenous+representation:+Some+fallacies+in+the+Sami+quest+for+autonomy&btnG=&hl=en&as_sdt=0%2C5
Blanar CA. 2009. Parasites as biological indicators of pollution: metal contamination and Discocotyle sagittata infection on juvenile Atlantic salmon (Salmo salar). PhD thesus, University of New Brunswick.	Canada	New Brunswick	Miramichi River	Heath Steele	47.2903148	-66.0746731	Copper; Lead; Zinc	Underground mine	abandonment	NA	CI	The prevalence and infection intensity of Discocotyle sagittata in Miramichi River were assessed in relation to a discrete source of metal contamination into the otherwise pristine watershed.	Reference site/population	Field + Lab analysis	in situ	Discocotyle sagittata infection rate on Atlantic salmon	Environmental	4-Biodiversity	4B-Fauna	4B-Individual species	Metal contration downstream of the mine influences parasitic infection rate	no	NA	NA	Parasite intensity	Growth/condition/survival	Quantitative	Chapter 3	NA	http://scholar.google.co.uk/scholar?q=Parasites+as+biological+indicators+of+pollution:+metal+contamination+and+Discocotyle+sagittata+infec&btnG=&hl=en&as_sdt=0%2C5
Blank VLG, Laflamme L, and Diderichsen F. 1996. The impact of major transformations of a production process on age-related accident risks: a study of an iron-ore mine. Accid. Anal. Prev. 28(5): 627-636.	Sweden	NS	NS	NS	63.84547635	16.70831521	Iron	Underground mine	operation	Workers an an underground iron mine in Swden but do not name the mine or location	CI	A study of whether accident risks were equally distributed across age categories among a population of mining workers whose work activities were suspected to be age-impaired.	Reference site/population	Social Science	in situ	Mining workers in an underground iron mine of various age groups	Social	5-Human environment	5E-Health/wellbeing	5E-Health/Safety	Impairment factors in focus are the transformation of production technology during the 80s and consequent changes in job content.	no	NA	NA	Accident risk ratios	Occupational hazards/risks/exposure	Quantitative	Table 2-5	NA	http://scholar.google.co.uk/scholar?q=The+impact+of+major+transformations+of+a+production+process+on+age-related+accident+risks:+a+study+o&btnG=&hl=en&as_sdt=0%2C5
Blank VLG, Laflamme L, Diderichsen F. and Andersson R. 1998. Choice of a denominator for occupational injury rates: A study of the development of a Swedish iron-ore mine. Journal of Safety Research. 29(4): 263-273.	Sweden	Regional	Regional	Regional	63.84547635	16.70831521	Iron	Underground mine	operation	NA	CI	Investigates injury risks at underground extraction phase in a Swedish iron-ore mine. Longitudinal representation of injury risk obtained using alternative injury-rate denominators	Reference site/population	Social Science	in situ	Study population was an open cohort of miners employed at the underground extraction phase	Social	5-Human environment	5E-Health/wellbeing	5E-Health/Safety	Occupational injuries sustained each year by the mine workers	no	NA	NA	Average injury rates	Occupational hazards/risks/exposure	Quantitative	Figure 2	NA	http://scholar.google.co.uk/scholar?q=Choice+of+a+denominator+for+occupational+injury+rates:+A+study+of+the+development+of+a+Swedish+iron-&btnG=&hl=en&as_sdt=0%2C5
Blomberg E. 2016. Gender relations in iron mining communities in Sweden, 1900-1940. Chpater 6: Mining Women. Gier JJ, and Mercier L (eds). Palgrave Macmillan US. 119-135.	Sweden	Regional	Regional	Regional	63.84547635	16.70831521	Iron	Underground mine	operation	NA	Correlative	Analysis of gender relations in the Swedish mining industry during the period 1900-1940 using Scott's and Hirdman's different levels of analysis: in organizations and work processes, in the local social context, and on an ideological/ conceptual level	No control	Social Science	ex situ	Women working in iron mining between 1900-1940's	Social	5-Human environment	5B-Economic	5B-Jobs (new employments)	Structural conditions within the mining industry that made 'women's work' unnecessary as the work became more mechanized	no	NA	NA	Gendered division of labor	Employment/Economy	Qualitative	Chapter 6	NA	http://scholar.google.co.uk/scholar?q=Gender+relations+in+iron+mining+communities+in+Sweden,+1900-1940&btnG=&hl=en&as_sdt=0%2C5
Bobrovitskaya NN, Kokorev AV, and Lemeshko NA. 2003. Regional patterns in recent trends in sediment yields of Eurasian and Siberian rivers. Global and Planetary Change. 39: 127-146.	Russia	Sakha Republic	Kolyma river	NR	67.543117	154.2061673	Gold	Unclear	operation	NA	Correlative	Long-term observational data on air temperature, snow cover duration, water discharge and sediment yield from meteorological and hydrological stations are reported	Background values	Modelling	ex situ	Snow pack duration	Environmental	2-Water	2C-Ice	2C-Ice	Forest cutting, extraction of minerals (gold mining, oil and gas production, etc.), slope ploughing and constructions of ponds and reservoirs are the most important anthropogenic effects on river basins.	no	NA	NA	Snow pack duration; time series	Flow/landscape change	Quantitative	Section 5	NA	http://scholar.google.co.uk/scholar?q=Regional+patterns+in+recent+trends+in+sediment+yields+of+Eurasian+and+Siberian+rivers&btnG=&hl=en&as_sdt=0%2C5
Bobrovitskaya NN, Kokorev AV, and Lemeshko NA. 2003. Regional patterns in recent trends in sediment yields of Eurasian and Siberian rivers. Global and Planetary Change. 39: 127-146.	Russia	Sakha Republic	Kolyma river	NR	67.543117	154.2061673	Gold	Unclear	operation	NA	Correlative	Long-term observational data on air temperature, snow cover duration, water discharge and sediment yield from meteorological and hydrological stations are reported	Background values	Modelling	ex situ	Water discharge	Environmental	2-Water	2A-Surface water	2A-Quantity	Forest cutting, extraction of minerals (gold mining, oil and gas production, etc.), slope ploughing and constructions of ponds and reservoirs are the most important anthropogenic effects on river basins.	no	NA	NA	Mean annual water discharge	Flow/landscape change	Quantitative	Table 5 & 6	NA	http://scholar.google.co.uk/scholar?q=Regional+patterns+in+recent+trends+in+sediment+yields+of+Eurasian+and+Siberian+rivers&btnG=&hl=en&as_sdt=0%2C5
Bobrovitskaya NN, Kokorev AV, and Lemeshko NA. 2003. Regional patterns in recent trends in sediment yields of Eurasian and Siberian rivers. Global and Planetary Change. 39: 127-146.	Russia	Sakha Republic	Kolyma river	NR	67.543117	154.2061673	Gold	Unclear	operation	NA	Correlative	Long-term observational data on air temperature, snow cover duration, water discharge and sediment yield from meteorological and hydrological stations are reported	Background values	Modelling	ex situ	Sediment yield	Environmental	2-Water	2D-Sediment	2D-Quality	Forest cutting, extraction of minerals (gold mining, oil and gas production, etc.), slope ploughing and constructions of ponds and reservoirs are the most important anthropogenic effects on river basins.	no	NA	NA	Annual sediment discharge in rivers	Water quality	Quantitative	Table 7	NA	http://scholar.google.co.uk/scholar?q=Regional+patterns+in+recent+trends+in+sediment+yields+of+Eurasian+and+Siberian+rivers&btnG=&hl=en&as_sdt=0%2C5
Bogorodskaya AV, Ponomareva TV, Shapchenkova OA, and Shishikin AS. 2012. Assessment of the state of soil microbial cenoses in the forest-tundra zone under conditions of airborne industrial pollution. Eurasian Soil Science. 45(5): 521-531.	Russia	Krasnoyarsk Krai	Noril'sko-Pyasinskaya System	Noril’sk	69.3870439	88.1090863	Nickel	Surface mine	operation	NA	Correlative	Quantitative and functional responses of soil microbial cenoses in the foresttundra zone to pollution have been studied in the area exposed to emissions from the Norilsk Mining and Metallurgical Works	Background values	Field + Lab analysis	in situ	Soil microbial cenoses in the foresttundra zone	Environmental	4-Biodiversity	4B-Fauna	4B-Species groups	Area exposed to emissions from the Norilsk Mining and Metallurgical Works.	no	NA	NA	Numbers of CFUs formed by microorganisms; microbial biomass carbon; Abundance	Species biomass/distribution	Quantitative	Figure 3-5	NA	http://scholar.google.co.uk/scholar?q=Assessment+of+the+state+of+soil+microbial+cenoses+in+the+forest-tundra+zone+under+conditions+of+airb&btnG=&hl=en&as_sdt=0%2C5
Bogorodskaya AV, Ponomareva TV, Shapchenkova OA, and Shishikin AS. 2012. Assessment of the state of soil microbial cenoses in the forest-tundra zone under conditions of airborne industrial pollution. Eurasian Soil Science. 45(5): 521-531.	Russia	Krasnoyarsk Krai	Noril'sko-Pyasinskaya System	Noril’sk	69.3870439	88.1090863	Nickel	Surface mine	operation	NA	Correlative	Quantitative and functional responses of soil microbial cenoses in the foresttundra zone to pollution have been studied in the area exposed to emissions from the Norilsk Mining and Metallurgical Works	Background values	Field + Lab analysis	in situ	Organic horizons of the forest tundra soils	Environmental	1-Soil/Geology	1A-Soil surface	1A-Quality	Area exposed to emissions from the Norilsk Mining and Metallurgical Works.	no	NA	NA	Soil pH; Organic matter contents	Soil Characteristics	Quantitative	Figure 1-2	NA	http://scholar.google.co.uk/scholar?q=Assessment+of+the+state+of+soil+microbial+cenoses+in+the+forest-tundra+zone+under+conditions+of+airb&btnG=&hl=en&as_sdt=0%2C5
Bogush AA, Voronin VG, Tikhova VD, and Anoshin GN. 2016. Application of a Peat-Humic Agent for AMD Remediation and Element Removal. Drebenstedt, Carsten, Paul, Michael (eds.) Proceedings IMWA 2016, Mining Meets Water – Conflicts and Solutions: 1376-1382.	Russia	Novosibirsk; Chelybinsk; Kemerovo; Altay	Regional	Altay; Belovo; Karabashmed; Ursk	55.4692038	60.200233	Zinc; Gold	Unclear	operation	Tailings tested from multiple mines and processing plants	CI	Drainage water from the tailings were used for AMD treatment experiments using multiple materials	Control	Lab Experiment	ex situ	Leachate from tailings remediation experiments	Environmental	2-Water	2B-Groundwater	2B-Quality	Acid mine drainage generation	yes	New peat-humic agent (PHA) using mechanical, chemical, and thermobaric treatment	Removed potentially toxic elements and increased the pH of all treated AMDs	Element Removal from AMD	Mitigation measure/change in measure	Quantitative	Table 1	NA	http://scholar.google.co.uk/scholar?q=Application+of+a+Peat-Humic+Agent+for+AMD+Remediation+and+Element+Removal&btnG=&hl=en&as_sdt=0%2C5
Bollingberg HJ and Johansen P. 1979. Lead in spotted wolffish, Anarhichas minor , near a zinc-lead mine in Greenland. Journal of the Fisheries Research Board of Canada. 36(9): 1023-1028.	Greenland	West Greenland	Qaumarujuk fjord	NS	71.1271067	-51.2477887	Zinc; Lead	Unclear	abandonment	NA	CI	Lead concentrations in spotted wollfish (Anarhichas minor) collected from the vicinity of a sphalerite-galena mine and an ore concentration plant in West Greenland have been measured through a period of 2yr before and 4yr after mining operations started.	Reference site/population	Field + Lab analysis	in situ	Spotted wollfish (Anarhichas minor)	Environmental	4-Biodiversity	4B-Fauna	4B-Individual species	Mine tailings have been discharged into the sea and the effects of this discharge on the marine environment	no	NA	NA	Lead concentration	Metal concentration	Quantitative	Table 1; Figure 2-4	NA	http://scholar.google.co.uk/scholar?q=Lead+in+spotted+wolffish,+Anarhichas+minor+,+near+a+zinc-lead+mine+in+Greenland&btnG=&hl=en&as_sdt=0%2C5
Bomberg M, Arnold M, and Kinnunen P. 2015. Characterization of the Bacterial and Sulphate Reducing Community in the Alkaline and Constantly Cold Water of the Closed Kotalahti Mine. Minerals. 5: 452-472	Finland	Nothern Savonia	Leppävirta	Kotalahti	62.579944	27.608083	Nickel	Open pit	abandonment	NA	CI	The microbial communities of two flooded mine shafts were characterized at different depths between _10 and _100 m below ground level; one operated as in situ biological reactor for mine water treatment and the other as an environmental reference for possible water seepage between the shafts	Reference site/population	Field + Lab analysis	in situ	Groundwater samples were obtained from two water-filled shafts from the Kotalahti Mine	Environmental	2-Water	2B-Groundwater	2B-Quality	Acid mine drainage	yes	operated as in situ biological reactor for mine water treatment	Acid mine drainage	Water quality	Water quality	Quantitative	Table 1	NA	http://scholar.google.co.uk/scholar?q=Characterization+of+the+Bacterial+and+Sulphate+Reducing+Community+in+the+Alkaline+and+Constantly+Col&btnG=&hl=en&as_sdt=0%2C5
Borisova O, Frolova V, Livson M, and Biryukov V. 2018. Russian Specificity of Mining Companies’ Influence on Regions’ Sustainability. 3rd International Innovative Mining Symposium. 41 (04028): 1-7	Russia	Regional	Regional	Regional	62.25584182	98.90449348	Not stated	Unclear		NA	Correlative	The article describes the results of the study on determining the influence of mining companies on the level of social development of the regions in which they are functioning.	Background values	Social Science	ex situ	Regions in 2017 and the presence of mining companies in the respective region	Social	5-Human environment	5B-Economic	5B-Local bussines (e.g. local shops)	Mining company presences in a region	no	NA	NA	Dynamics of the average wage; Revenues by types of taxes;	Employment/Economy	Quantitative	Figure 2-3	NA	http://scholar.google.co.uk/scholar?q=Russian+Specificity+of+Mining+Companies’+Influence+on+Regions’+Sustainability&btnG=&hl=en&as_sdt=0%2C5
Borisova VN and Elpatievskiy PV. 1993. Environmental control in mineral exploration and mining. Geol of Pac Ocean. 9(3): 538-544.	Russia	Primorsky Krai	Regional	Regional	45.19455063	134.8168541	Not stated	Unclear		NA	CI	A hydrochemical examination of more than 30 mines in southern far east region of Russia to determine potentially toxic meallic load of waste water	Reference site/population	Field + Lab analysis	in situ	Metal mine waste water	Environmental	2-Water	2B-Groundwater	2B-Quality	Potntially toxic metallic load of waste water	no	NA	NA	pH; SO4; Microelements	Water quality	Quantitative	Table 1	NA	http://scholar.google.co.uk/scholar?q=Environmental+control+in+mineral+exploration+and+mining&btnG=&hl=en&as_sdt=0%2C5
Bortnikova SB, Smolyakov BS, Sidenko NV, Kolonin GR, Bessonova EP, and Androsova NV. 2001. Geochemical consequences of acid mine drainage into a natural reservoir: inorganic precipitation and effects on plankton activity. Journal of Geochemical Exploration. 74: 127-139.	Russia	Kemerovo Oblast	Berikul	Berikul	56.216446	87.0321423	Gold	Unclear	abandonment	NA	CI	A field experiment demostrating the response of a reservoir to the inflow of a restricted portion of an acid mine drainage derived from the Berikul sulfide tailings, the experiment was carried out in 3 mesocosms.	Control	Lab Exp + Field test	mesocosm	Phytoplankton community contained in the mesocosm	Environmental	4-Biodiversity	4A-Flora	4A-Species groups	Acid mine drainage	no	NA	NA	Metal concentrations; biomass	Species biomass/distribution	Quantitative	Figure 7	NA	http://scholar.google.co.uk/scholar?q=Geochemical+consequences+of+acid+mine+drainage+into+a+natural+reservoir:+inorganic+precipitation+and&btnG=&hl=en&as_sdt=0%2C5
Boudreau HS, Krol KM, Eibl JK, Williams LD, Rossiter JP, Palace VP, and Ross GM. 2009. The association of metal ion exposure with A-synuclein-like immunoreactivity in the central nervous system of fish, Catostomus commersoni. Aquatic Toxicology. 92: 258-263.	Canada	Ontario	Red Lake	NS	51.0555152	-93.8578029	Gold	Unclear	abandonment	NA	CI	Mature white sucker were sampled from two sites within Red Lake mining area	Reference site/population	Field + Lab analysis	in situ	White Sucker fish from the Red Lake region	Environmental	4-Biodiversity	4B-Fauna	4B-Individual species	Formation of Lewy bodies do to exposure to metal ions	no	NA	NA	Metal ion concentrations	Metal concentration	Quantitative	Figure 4	NA	http://scholar.google.co.uk/scholar?q=The+association+of+metal+ion+exposure+with+Î±-synuclein-like+immunoreactivity+in+the+central+nervous&btnG=&hl=en&as_sdt=0%2C5
Bougas B, Normandeau E, Grasset J, Defo MA, Campbell PGC, Couture P, and Bernatchez L. 2016. Transcriptional response of yellow perch to changes in ambient metal concentrations—A reciprocal field transplantation experiment. Aquatic Toxicology. 173: 132-142.	Canada	Quebec	Rouyn-Noranda	Regional	48.073611	-78.302777	Copper; Zinc	Unclear	postclosure	NA	CI	Investigate the molecular mechanisms involved in metal toxicity and detoxification in the field using juvenile yellow perch (P. flavescens) subjected to different levels of this metal exposure. To achieve this, reciprocal transplantation experiments were carried out, involving the transfer of juvenile yellow perch from a reference lake (Lake Opasatica) to a metal-contaminated lake (Lake Dufault)	Reference site/population	Field + Lab analysis	in situ	Juvenile yellow perch (P. flavescens)	Environmental	4-Biodiversity	4B-Fauna	4B-Individual species	Molecular mechanisms involved in metal toxicity and detoxification	no	NA	NA	Metal kidney concentrations; Condition	Metal concentration	Quantitative	Table 2-3	NA	http://scholar.google.co.uk/scholar?q=Transcriptional+response+of+yellow+perch+to+changes+in+ambient+metal+concentrations—A+reciprocal+fie&btnG=&hl=en&as_sdt=0%2C5
Bowes-Lyon L-M, Richards JP, and McGee TM. 2009. Socio-economic impacts of the Nanisivik and Polaris Mines, Nunavut, Canada. Mining, Society and a Sustainable World. Richards J. (eds). Springer Berlin Heidelberg.	Canada	Nunavut	Strathcona Sound	Nanisivik; Polaris	73.0151206	-84.6166947	Lead; Zinc	Unclear	postclosure	NA	I/A only	This qualitative study uses company and government reports and interviews with residents of Resolute and Arctic Bay, to learn how current and future mining in Nunavut might better establish long-lasting, positive socio-economic benefits according to current sustainable development practices	No control	Social Science	in situ	Residents of Resolute and Arctic Bay	Social	5-Human environment	5B-Economic	5B-Jobs (new employments)	Current and future mining in Nunavut might better establish long-lasting, positive socio-economic benefits	no	NA	NA	Employment Income; Standard of living	Employment/Economy	Qualitative	6.1.1 and 6.1.2	NA	http://scholar.google.co.uk/scholar?q=Socio-economic+impacts+of+the+Nanisivik+and+Polaris+Mines,+Nunavut,+Canada&btnG=&hl=en&as_sdt=0%2C5
Bowes-Lyon L-M, Richards JP, and McGee TM. 2009. Socio-economic impacts of the Nanisivik and Polaris Mines, Nunavut, Canada. Mining, Society and a Sustainable World. Richards J. (eds). Springer Berlin Heidelberg.	Canada	Nunavut	Strathcona Sound	Nanisivik; Polaris	73.0151206	-84.6166947	Lead; Zinc	Unclear	postclosure	NA	I/A only	This qualitative study uses company and government reports and interviews with residents of Resolute and Arctic Bay, to learn how current and future mining in Nunavut might better establish long-lasting, positive socio-economic benefits according to current sustainable development practices	No control	Social Science	in situ	Residents of Resolute and Arctic Bay	Social	5-Human environment	5C-Service & infrastructure demand	5C-Other services	Current and future mining in Nunavut might better establish long-lasting, positive socio-economic benefits	no	NA	NA	Jet Service	Community	Qualitative	6.1.3 and 6.4.2	NA	http://scholar.google.co.uk/scholar?q=Socio-economic+impacts+of+the+Nanisivik+and+Polaris+Mines,+Nunavut,+Canada&btnG=&hl=en&as_sdt=0%2C5
Bowes-Lyon L-M, Richards JP, and McGee TM. 2009. Socio-economic impacts of the Nanisivik and Polaris Mines, Nunavut, Canada. Mining, Society and a Sustainable World. Richards J. (eds). Springer Berlin Heidelberg.	Canada	Nunavut	Strathcona Sound	Nanisivik; Polaris	73.0151206	-84.6166947	Lead; Zinc	Unclear	postclosure	NA	I/A only	This qualitative study uses company and government reports and interviews with residents of Resolute and Arctic Bay, to learn how current and future mining in Nunavut might better establish long-lasting, positive socio-economic benefits according to current sustainable development practices	No control	Social Science	in situ	Residents of Resolute and Arctic Bay	Social	5-Human environment	5B-Economic	5B-Local bussines (e.g. local shops)	Current and future mining in Nunavut might better establish long-lasting, positive socio-economic benefits	no	NA	NA	Business creation	Community	Qualitative	6.2	NA	http://scholar.google.co.uk/scholar?q=Socio-economic+impacts+of+the+Nanisivik+and+Polaris+Mines,+Nunavut,+Canada&btnG=&hl=en&as_sdt=0%2C5
Bowes-Lyon L-M, Richards JP, and McGee TM. 2009. Socio-economic impacts of the Nanisivik and Polaris Mines, Nunavut, Canada. Mining, Society and a Sustainable World. Richards J. (eds). Springer Berlin Heidelberg.	Canada	Nunavut	Strathcona Sound	Nanisivik; Polaris	73.0151206	-84.6166947	Lead; Zinc	Unclear	postclosure	NA	I/A only	This qualitative study uses company and government reports and interviews with residents of Resolute and Arctic Bay, to learn how current and future mining in Nunavut might better establish long-lasting, positive socio-economic benefits according to current sustainable development practices	No control	Social Science	in situ	Residents of Resolute and Arctic Bay	Social	5-Human environment	5E-Health/wellbeing	5E-Education	Current and future mining in Nunavut might better establish long-lasting, positive socio-economic benefits	no	NA	NA	Infrastructure; Scholarships for students; community engagement	Community	Qualitative	6.3.2, 6.4.1-2	NA	http://scholar.google.co.uk/scholar?q=Socio-economic+impacts+of+the+Nanisivik+and+Polaris+Mines,+Nunavut,+Canada&btnG=&hl=en&as_sdt=0%2C5
Bowes-Lyon L-M, Richards JP, and McGee TM. 2009. Socio-economic impacts of the Nanisivik and Polaris Mines, Nunavut, Canada. Mining, Society and a Sustainable World. Richards J. (eds). Springer Berlin Heidelberg.	Canada	Nunavut	Strathcona Sound	Nanisivik; Polaris	73.0151206	-84.6166947	Lead; Zinc	Unclear	postclosure	NA	I/A only	This qualitative study uses company and government reports and interviews with residents of Resolute and Arctic Bay, to learn how current and future mining in Nunavut might better establish long-lasting, positive socio-economic benefits according to current sustainable development practices	No control	Social Science	in situ	Residents of Resolute and Arctic Bay	Social	5-Human environment	5E-Health/wellbeing	5E-Other	Current and future mining in Nunavut might better establish long-lasting, positive socio-economic benefits	no	NA	NA	Alcohol use	Community	Qualitative	6.3.1	NA	http://scholar.google.co.uk/scholar?q=Socio-economic+impacts+of+the+Nanisivik+and+Polaris+Mines,+Nunavut,+Canada&btnG=&hl=en&as_sdt=0%2C5
Bowes-Lyon L-M, Richards JP, and McGee TM. 2009. Socio-economic impacts of the Nanisivik and Polaris Mines, Nunavut, Canada. Mining, Society and a Sustainable World. Richards J. (eds). Springer Berlin Heidelberg.	Canada	Nunavut	Strathcona Sound	Nanisivik; Polaris	73.0151206	-84.6166947	Lead; Zinc	Unclear	postclosure	NA	I/A only	This qualitative study uses company and government reports and interviews with residents of Resolute and Arctic Bay, to learn how current and future mining in Nunavut might better establish long-lasting, positive socio-economic benefits according to current sustainable development practices	No control	Social Science	in situ	Residents of Resolute and Arctic Bay	Social	5-Human environment	5E-Health/wellbeing	5E-Other	Current and future mining in Nunavut might better establish long-lasting, positive socio-economic benefits	no	NA	NA	Community Engagament	Community	Qualitative	6.4.3	NA	http://scholar.google.co.uk/scholar?q=Socio-economic+impacts+of+the+Nanisivik+and+Polaris+Mines,+Nunavut,+Canada&btnG=&hl=en&as_sdt=0%2C5
Brabets TP. 2004. Occurrence and Distribution of Trace Elements in Snow, Streams, and Streambed Sediments, Cape Krusenstern National Monument, Alaska, 2002-2003. US Geological Survey Scientific Investigation Report 2004-5229: 31p	USA	Alaska	Kotzebue	Red Dog	68.0720076	-163.1710781	Zinc; Lead	Open pit	operation	NA	CI	Purpose of this study was to determine if deposition of ore concentrate in Cape Krusenstern National Monument region has affected water quality in nearby streams, and establish a water-quality data base for this area of CAKR.	Background values	Field + Lab analysis	in situ	Stream water and snow as a surrogate for snowmelt runoff	Environmental	2-Water	2A-Surface water	2A-Quality	Fugitive dust throughout the study area. Zinc/lead concentrate are transported from the Red Dog Mine to the port site where it is then shipped to market; concerns that zinc/lead/cadmium concentrates may be deposited on tundra or in streams and incorporated into the natural food web outside the road corrido	no	NA	NA	Trace elements	Metal concentration	Quantitative	Table 3-7; Figure 5	NA	http://scholar.google.co.uk/scholar?q=Occurrence+and+Distribution+of+Trace+Elements+in+Snow,+Streams,+and+Streambed+Sediments,+Cape+Krusen&btnG=&hl=en&as_sdt=0%2C5
Brabets TP. 2004. Occurrence and Distribution of Trace Elements in Snow, Streams, and Streambed Sediments, Cape Krusenstern National Monument, Alaska, 2002-2003. US Geological Survey Scientific Investigation Report 2004-5229: 31p	USA	Alaska	Kotzebue	Red Dog	68.0720076	-163.1710781	Zinc; Lead	Open pit	operation	NA	CI	Purpose of this study was to determine if deposition of ore concentrate in Cape Krusenstern National Monument region has affected water quality in nearby streams, and establish a water-quality data base for this area of CAKR.	Background values	Field + Lab analysis	in situ	Streambed sediments	Environmental	2-Water	2D-Sediment	2D-Quality	Fugitive dust throughout the study area. Zinc/lead concentrate are transported from the Red Dog Mine to the port site where it is then shipped to market; concerns that zinc/lead/cadmium concentrates may be deposited on tundra or in streams and incorporated into the natural food web outside the road corrido	no	NA	NA	Trace elements	Metal concentration	Quantitative	Table 8-10; Figure 7	NA	http://scholar.google.co.uk/scholar?q=Occurrence+and+Distribution+of+Trace+Elements+in+Snow,+Streams,+and+Streambed+Sediments,+Cape+Krusen&btnG=&hl=en&as_sdt=0%2C5
Bradbury JH and Wolfe JM. 1983. Requiem for a region: the iron ore industry in the Quebec- Labrador Trough. 9-18	Canada	Quebec	Schefferville	Schefferville	54.8145501	-66.9253627	Iron	Open pit	operation; decommissioning_closure; postclosure	NA	BA	A socio-economic study of the iron mining towns in the Quebec-Labrador region. Collected data on corporate strategies, migration patterns, household studies and the winding-down process	Same site/pop- Before	Social Science	in situ	Communities of mining town and townspeople	Social	5-Human environment	5E-Health/wellbeing	5E-Other	Closing of the mine in a Northern Quebec region	no	NA	NA	Population demographics	Community	Qualitative	All	NA	http://scholar.google.co.uk/scholar?q=Requiem+for+a+region:+the+iron+ore+industry+in+the+Quebec-+Labrador+Trough&btnG=&hl=en&as_sdt=0%2C5
Bradbury JH and Wolfe JM. 1983. Requiem for a region: the iron ore industry in the Quebec- Labrador Trough. 9-18	Canada	Quebec	Schefferville	Schefferville	54.8145501	-66.9253627	Iron	Open pit	operation; decommissioning_closure; postclosure	NA	BA	A socio-economic study of the iron mining towns in the Quebec-Labrador region. Collected data on corporate strategies, migration patterns, household studies and the winding-down process	Same site/pop- Before	Social Science	in situ	Communities of mining town and townspeople	Social	5-Human environment	5E-Health/wellbeing	5E-Housing	Closing of the mine in a Northern Quebec region	no	NA	NA	Housing policies	Community	Qualitative	All	NA	http://scholar.google.co.uk/scholar?q=Requiem+for+a+region:+the+iron+ore+industry+in+the+Quebec-+Labrador+Trough&btnG=&hl=en&as_sdt=0%2C5
Bradbury JH and Wolfe JM. 1983. Requiem for a region: the iron ore industry in the Quebec- Labrador Trough. 9-18	Canada	Quebec	Schefferville	Schefferville	54.8145501	-66.9253627	Iron	Open pit	operation; decommissioning_closure; postclosure	NA	BA	A socio-economic study of the iron mining towns in the Quebec-Labrador region. Collected data on corporate strategies, migration patterns, household studies and the winding-down process	Same site/pop- Before	Social Science	in situ	Communities of mining town and townspeople	Social	5-Human environment	5B-Economic	5B-Jobs (new employments)	Closing of the mine in a Northern Quebec region	no	NA	NA	Financial aid, retraining, relocation and job-sharing	Employment/Economy	Qualitative	All	NA	http://scholar.google.co.uk/scholar?q=Requiem+for+a+region:+the+iron+ore+industry+in+the+Quebec-+Labrador+Trough&btnG=&hl=en&as_sdt=0%2C5
Brand DG, Farrell MA, and Reid BJ. 1984. Preliminary histological assessment of heavy metal accumulation in the bivalve Yoldia thraciaeformis collected from Alice Arm, Hastings Arm and Satellite Channel, B.C. Can. MS Rep. Fish. Aquat. Sci. No. 1770: vii + 32p	Canada	British Columbia	Alice Arm	Amax/Kitsault	55.474535	-129.4872477	Molybdenum; Lead; Zinc	Open pit	abandonment	NA	CI	Metal accumulation measured in tissues of bivalves from Alice Arm molybdenum mine, adjacent inlet and reference site	Reference site/population	Field + Lab analysis	in situ	Tissues of the bivalve Yoldia thraciaeformis.	Environmental	4-Biodiversity	4B-Fauna	4B-Individual species	Tailings discharge has created concern regarding potential accumulation of metals in marine organisms	no	NA	NA	Distribution of heavy metals, relative numbers of granules present	Metal concentration	Quantitative	Table 4-5	NA	http://scholar.google.co.uk/scholar?q=Preliminary+histological+assessment+of+heavy+metal+accumulation+in+the+bivalve+Yoldia+thraciaeformis&btnG=&hl=en&as_sdt=0%2C5
Bright DA and Ellis DV. 1989. Aspects of histology in Macoma carlottensis (Bivalvia: Tellinidae) and in situ histopathology related to mine-tailings discharge. J Mar. Biol Ass. UK. 69: 447-464.	Canada	British Columbia	Howe Sound	Britannia Beach	49.6232695	-123.2038727	Copper	Unclear	abandonment	NA	CI	Describes aspects of histopathology in an in situ clam population. In order to assess the degree of stress experienced by an organism, as well as ramifications for populations and biotic assemblages, it is necessary to relate pathological effects to altered function and fitness.	Reference site/population	Field + Lab analysis	in situ	Clam (Macoma carlottensis) population in Howe Sound	Environmental	4-Biodiversity	4B-Fauna	4B-Individual species	Sediment contamination decreasing north and south of Britannia Beach, former site of Anaconda Britannia Copper Mine	no	NA	NA	Morphology; growth; abundance	Growth/condition/survival	Quantitative	Table 1; Figure 3-4	NA	http://scholar.google.co.uk/scholar?q=Aspects+of+histology+in+Macoma+carlottensis+(Bivalvia:+Tellinidae)+and+in+situ+histopathology+relate&btnG=&hl=en&as_sdt=0%2C5
Bright DA, Dodd M, and Reimer KJ. 1996. Arsenic in subArctic lakes influenced by gold mine effluent: the occurrence of organoarsenicals and "hidden" arsenic. Sci. Total Envir. 180: 165-182.	Canada	Northwest Territories	Meg, Peg and Keg Lakes	Con	62.430874	-114.3760721	Gold	Open pit	operation	NA	Correlative	Examines the distribution of methylarsenic species and hidden arsenic in the pore water of sediment cores and the water column of the Meg, Keg, Peg Lake, Great Slave Lake drainage system.	Background values	Field + Lab analysis	in situ	Water samples from Kam Lake; Grace Lake; Meg, Peg, and Keg Lakes; and Yellowknife Bay	Environmental	2-Water	2A-Surface water	2A-Quality	Contamination from arsenic release from a gold mine	no	NA	NA	Distribution of arsenic species; dissolved As concentration	Metal concentration	Quantitative	Table 1	Spatial distribution	http://scholar.google.co.uk/scholar?q=Arsenic+in+subArctic+lakes+influenced+by+gold+mine+effluent:+the+occurrence+of+organoarsenicals+and+&btnG=&hl=en&as_sdt=0%2C5
Bright DA, Dodd M, and Reimer KJ. 1996. Arsenic in subArctic lakes influenced by gold mine effluent: the occurrence of organoarsenicals and "hidden" arsenic. Sci. Total Envir. 180: 165-182.	Canada	Northwest Territories	Meg, Peg and Keg Lakes	Con	62.430874	-114.3760721	Gold	Open pit	operation	NA	Correlative	Examines the distribution of methylarsenic species and hidden arsenic in the pore water of sediment cores and the water column of the Meg, Keg, Peg Lake, Great Slave Lake drainage system.	Background values	Field + Lab analysis	in situ	Sediment cores from Kam Lake; Grace Lake; Meg, Peg, and Keg Lakes; and Yellowknife Bay	Environmental	2-Water	2D-Sediment	2D-Quality	Contamination from arsenic release from a gold mine	no	NA	NA	Distribution of arsenic species; dissolved As concentration	Metal concentration	Quantitative	Table 1; Figure 7	Spatial distribution	http://scholar.google.co.uk/scholar?q=Arsenic+in+subArctic+lakes+influenced+by+gold+mine+effluent:+the+occurrence+of+organoarsenicals+and+&btnG=&hl=en&as_sdt=0%2C5
Brinkhurst RO, Burd BJ and Kathman RD. 1987. Benthic studies in Alice Arm, B.C. during and following cessation of mine tailings disposal, 1982 to 1986. Canadian Technical Report of Hydrography and Ocean Sciences. 89: 45p	Canada	British Columbia	Alice Arm	Amax/Kitsault	55.474535	-129.4872477	Molybdenum; Lead; Zinc	Open pit	operation; postclosure	During and after operation sampling	BACI	Long term effects of mine tailings discharges on the benthic invertebrate fauna of Alice Arm. Sampled during operation and again after mine closure	BACI (reference/control/before/after)	Field + Lab analysis	in situ	Benthic invertebrate fauna	Environmental	4-Biodiversity	4B-Fauna	4B-Species groups	Mine tailing discharges from molybdenum mine	no	NA	NA	Abundance; succession of species	Species biomass/distribution	Quantitative	Table 3	NA	http://scholar.google.co.uk/scholar?q=Benthic+studies+in+Alice+Arm,+B.C.+during+and+following+cessation+of+mine+tailings+disposal,+1982+to&btnG=&hl=en&as_sdt=0%2C5
Broderstad A, Smith-Sivertsen T, Dahl IM, Ingebretsen OC, and Lund E. 2006. Serum levels of iron in Sør-Varanger northern Norway - An iron mining municipality. International Journal of Circumpolar Health. 65(5): 432-442.	Norway	Norge-Suomi	Sør-Varanger	Bjørnevatn	69.6398	30.0099	Iron	Open pit	postclosure	NA	CI	Cross-sectional, population-based study performed in order to investigate possible health effects of pollution in the population living on both sides of the Norwegian-Russian border.	Reference site/population	Social Science	in situ	People living in the community of Sør-Varanger	Social	5-Human environment	5E-Health/wellbeing	5E-Health/Safety	Occupational or community exposure to iron	no	NA	NA	s-ferritin	Occupational hazards/risks/exposure	Quantitative	Table II-IV, Figure 3	NA	http://scholar.google.co.uk/scholar?q=Serum+levels+of+iron+in+Sør-Varanger+northern+Norway+-+An+iron+mining+municipality&btnG=&hl=en&as_sdt=0%2C5
Brooks RR, Fergusson JE, Holzbecher J, Ryan DE, Zhang HF, Dale JM, and Freedman B. 1982. Pollution by Arsenic in a Gold-Mining District in Nova Scotia. Environmental Pollution. 4(Series B): 109-117	Canada	Nova Scotia	Mitchell Brook	Montague	44.7276856	-63.5258688	Gold	Surface mine	abandonment	NA	CI	Arsenic levels were determined in arseniferous gold tailings, waters, stream sediments, plants and aquatic organisms in the vicinity of a stream draining the Montague gold mining. Background levels were determined from upstream of former mining	Reference site/population	Field + Lab analysis	in situ	Waters, stream sediments, plants and aquatic organisms in the vicinity of a stream draining	Environmental	2-Water	2A-Surface water	2A-Quality	Arsenic tailings	no	NA	NA	Arsenic Concentration	Metal concentration	Quantitative	Figure 2	NA	http://scholar.google.co.uk/scholar?q=Pollution+by+Arsenic+in+a+Gold-Mining+District+in+Nova+Scotia&btnG=&hl=en&as_sdt=0%2C5
Brooks RR, Fergusson JE, Holzbecher J, Ryan DE, Zhang HF, Dale JM, and Freedman B. 1982. Pollution by Arsenic in a Gold-Mining District in Nova Scotia. Environmental Pollution. 4(Series B): 109-117	Canada	Nova Scotia	Mitchell Brook	Montague	44.7276856	-63.5258688	Gold	Surface mine	abandonment	NA	CI	Arsenic levels were determined in arseniferous gold tailings, waters, stream sediments, plants and aquatic organisms in the vicinity of a stream draining the Montague gold mining. Background levels were determined from upstream of former mining	Reference site/population	Field + Lab analysis	in situ	Waters, stream sediments, plants and aquatic organisms in the vicinity of a stream draining	Environmental	2-Water	2D-Sediment	2D-Quality	Arsenic tailings	no	NA	NA	Arsenic Concentration	Metal concentration	Quantitative	Figure 2	NA	http://scholar.google.co.uk/scholar?q=Pollution+by+Arsenic+in+a+Gold-Mining+District+in+Nova+Scotia&btnG=&hl=en&as_sdt=0%2C5
Brooks RR, Fergusson JE, Holzbecher J, Ryan DE, Zhang HF, Dale JM, and Freedman B. 1982. Pollution by Arsenic in a Gold-Mining District in Nova Scotia. Environmental Pollution. 4(Series B): 109-117	Canada	Nova Scotia	Mitchell Brook	Montague	44.7276856	-63.5258688	Gold	Surface mine	abandonment	NA	CI	Arsenic levels were determined in arseniferous gold tailings, waters, stream sediments, plants and aquatic organisms in the vicinity of a stream draining the Montague gold mining. Background levels were determined from upstream of former mining	Reference site/population	Field + Lab analysis	in situ	Ashed twigs of alder Alnus rugosa	Environmental	4-Biodiversity	4A-Flora	4A-Species groups	Arsenic tailings	no	NA	NA	Arsenic Concentration	Metal concentration	Quantitative	Figure 2	NA	http://scholar.google.co.uk/scholar?q=Pollution+by+Arsenic+in+a+Gold-Mining+District+in+Nova+Scotia&btnG=&hl=en&as_sdt=0%2C5
Brooks RR, Fergusson JE, Holzbecher J, Ryan DE, Zhang HF, Dale JM, and Freedman B. 1982. Pollution by Arsenic in a Gold-Mining District in Nova Scotia. Environmental Pollution. 4(Series B): 109-117	Canada	Nova Scotia	Mitchell Brook	Montague	44.7276856	-63.5258688	Gold	Surface mine	abandonment	NA	CI	Arsenic levels were determined in arseniferous gold tailings, waters, stream sediments, plants and aquatic organisms in the vicinity of a stream draining the Montague gold mining. Background levels were determined from upstream of former mining	Reference site/population	Field + Lab analysis	in situ	Aquatic organisms	Environmental	4-Biodiversity	4B-Fauna	4B-Species groups	Arsenic tailings	no	NA	NA	Arsenic Concentration	Metal concentration	Quantitative	Table 1	NA	http://scholar.google.co.uk/scholar?q=Pollution+by+Arsenic+in+a+Gold-Mining+District+in+Nova+Scotia&btnG=&hl=en&as_sdt=0%2C5
Brooks RR, Trow JM, and Bolviken B. 1979. Biogeochemical anomalies in fennoscandia: A study of copper, lead and nickel levels in Melandrium dioicum and Viscaria alpina. Journal of Geochemical Exploration. 11: 73-87.	Norway	Fennoscandia	Regional	Regional	61.94334958	8.694582146	Unclear	Unclear		Samples from across Fennoscandia	Correlative	Herbarium specimens from throughout Fennoscandia were analysed for metal content	Background values	Field + Lab analysis	in situ	Herbarium specimens of Melandrium dioicum and Viscaria alpina	Environmental	4-Biodiversity	4A-Flora	4A-Species groups	Mining districts of Norway and Sweden	no	NA	NA	Heavy metal levels	Metal concentration	Quantitative	Figure 1; Table III	NA	http://scholar.google.co.uk/scholar?q=Biogeochemical+anomalies+in+fennoscandia:+A+study+of+copper,+lead+and+nickel+levels+in+Melandrium+di&btnG=&hl=en&as_sdt=0%2C5
Brooks SJ, Escudero-Onate C, and Lillicrap AD. 2019. An ecotoxicological assessment of mine tailings from three Norwegian mines. Chemosphere. 233: 818-827.	Norway	Kirkenes	Bøkfjorden	Sydvaranger	69.7202908	30.0257143	Iron	Underground mine	operation	NA	CI	Investigated mine tailings from three different Norwegian mines, with consents to discharge their tailings into three different Norwegian fjords. Evaluation of the potential direct and indirect effects of these mine tailings on marine organisms was performed using a battery of test approaches	Reference site/population	Field + Lab analysis	in situ	Oyster embryo and marine copepod Tisbe battagliai	Environmental	4-Biodiversity	4B-Fauna	4B-Individual species	Acute ecotoxicity assessments of mine tailings dumped in marine environment	no	NA	NA	Growth rate; Yield %	Growth/condition/survival	Quantitative	Figure 4	NA	http://scholar.google.co.uk/scholar?q=An+ecotoxicological+assessment+of+mine+tailings+from+three+Norwegian+mines&btnG=&hl=en&as_sdt=0%2C5
Brooks SJ, Harman C, Hultmen MT, and Berge JA. 2015. Integrated biomarker assessment of the effects of tailing discharges from an iron ore mine using blue mussels (Mytilus spp.). Science of the Total Environment. 524-525: 104-114.	Norway	Kirkenes	Bøkfjorden	Sydvaranger	69.7202908	30.0257143	Iron	Underground mine	operation	NA	CI	Provide an assessment of the potential biological effects of the discharge water from the Sydvaranger mine within the receiving waters of Bøk fjord. The potential impact of the discharge was assessed using an integrated suite of biomarker tools in mussels held at known distances from the discharge outlet.	Reference site/population	Field + Lab analysis	in situ	Blue mussels (Mytilus spp.)	Environmental	4-Biodiversity	4B-Fauna	4B-Individual species	Discharge water from the Sydvaranger mine within the receiving waters of Bøk fjord.	no	NA	NA	Metal concentrations; Biological responses in mussels	Metal concentration	Quantitative	Figure 2-3	NA	http://scholar.google.co.uk/scholar?q=Integrated+biomarker+assessment+of+the+effects+of+tailing+discharges+from+an+iron+ore+mine+using+blu&btnG=&hl=en&as_sdt=0%2C5
Brotheridge RM, Newton KE and Evans SW. 1998. Nickel, cobalt, zinc and copper levels in brown trout (Salmo trutta) from the river Otra, southern Norway. Chemosphere. 37 (14-15): 2921-2934.	Norway	Evje	River Otra	Flat Nickel	58.6005788	7.8613803	Nickel	Unclear	abandonment	NA	CI	Brown trout were sampled from an uncontaminated lake nine kilometres upstream from the smelter, from the base of the Oddebekken, from sites immediately upstream and downstream of the smelter and from a site four kilometres downstream from the smelter	Reference site/population	Field + Lab analysis	in situ	Brown trout	Environmental	4-Biodiversity	4B-Fauna	4B-Individual species	Ore extracted was smelted at a site adjacent to the river Otra	no	NA	NA	Population data; parasitic infection rate; metals in tissue	Growth/condition/survival	Quantitative	Figure 1-4	NA	http://scholar.google.co.uk/scholar?q=Nickel,+cobalt,+zinc+and+copper+levels+in+brown+trout+(Salmo+trutta)+from+the+river+Otra,+southern+N&btnG=&hl=en&as_sdt=0%2C5
Brotheridge RM, Newton KE and Evans SW. 1998. Presence of a parasitic nematode (Eustrongylidies sp.) in brown trout (Salmo trutta) from a heavy metal contaminated aquatic ecosystem. Chemosphere. 37(14-15):2921-2934	Norway	Evje	River Otra	Flat Nickel	58.6005788	7.8613803	Nickel	Unclear	abandonment	NA	CI	Brown trout were sampled from an uncontaminated lake upstream from the smelter, from the base of the Oddebekken (a tributary draining the mine water into the Otra), from sites immediately upstream and downstream of the smelter and from a site downstream from the smelter	Reference site/population	Field + Lab analysis	in situ	Brown Trout	Environmental	4-Biodiversity	4B-Fauna	4B-Individual species	Heavy metal pollution in the land surrounding the smelter and in water draining from the mine	no	NA	NA	Population data; parasitic infection rate; metals in tissue	Growth/condition/survival	Quantitative	Figure 1, 3 + 4; Table 1	NA	http://scholar.google.co.uk/scholar?q=Presence+of+a+parasitic+nematode+(Eustrongylidies+sp.)+in+brown+trout+(Salmo+trutta)+from+a+heavy+me&btnG=&hl=en&as_sdt=0%2C5
Brumbaugh WG and May TW. 2008. Elements in Mud and Snow in the Vicinity of the DeLong Mountain Regional Transportation System Road, Red Dog Mine, and Cape Krusenstern National Monument, Alaska, 2005-06. USGS Scientific Investigations Report 2008–5040: 30p	USA	Alaska	Kotzebue	Red Dog	68.0720076	-163.1710781	Zinc; Lead	Open pit	operation	NA	CI	A small number of mud, road bed soil, and snow samples were collected in 2005 and 2006 to assess metal concentra-tions and loadings to areas adjacent to the DeLong Mountain Regional Transportation System (DMTS) road compared to snow samples obtained near a gravel road located near Kotzebue	Reference site/population	Field + Lab analysis	in situ	Sampling of DMTS road bed soil and mud samples	Environmental	1-Soil/Geology	1A-Soil surface	1A-Quality	The DMTS road is used by large trucks to transport lead and zinc concentrates from Red Dog Mine to the ship-ping facility at Red Dog Port	no	NA	NA	Metal concentrations	Metal concentration	Quantitative	Table 1-2; Figure 3	NA	http://scholar.google.co.uk/scholar?q=Elements+in+Mud+and+Snow+in+the+Vicinity+of+the+DeLong+Mountain+Regional+Transportation+System+Road,&btnG=&hl=en&as_sdt=0%2C5
Brumbaugh WG and May TW. 2008. Elements in Mud and Snow in the Vicinity of the DeLong Mountain Regional Transportation System Road, Red Dog Mine, and Cape Krusenstern National Monument, Alaska, 2005-06. USGS Scientific Investigations Report 2008–5040: 30p	USA	Alaska	Kotzebue	Red Dog	68.0720076	-163.1710781	Zinc; Lead	Open pit	operation	NA	CI	A small number of mud, road bed soil, and snow samples were collected in 2005 and 2006 to assess metal concentra-tions and loadings to areas adjacent to the DeLong Mountain Regional Transportation System (DMTS) road compared to snow samples obtained near a gravel road located near Kotzebue	Reference site/population	Field + Lab analysis	in situ	Snow sampling was conducted near the DMTS haul road and near a reference road	Environmental	2-Water	2C-Ice	2C-Ice	The DMTS road is used by large trucks to transport lead and zinc concentrates from Red Dog Mine to the ship-ping facility at Red Dog Port	no	NA	NA	Metal concentrations	Metal concentration	Quantitative	Table 3-5; Figure 4	NA	http://scholar.google.co.uk/scholar?q=Elements+in+Mud+and+Snow+in+the+Vicinity+of+the+DeLong+Mountain+Regional+Transportation+System+Road,&btnG=&hl=en&as_sdt=0%2C5
Brumbaugh WG, Mora MA, May TW, and Phalen DN. 2010. Metal exposure and effects in voles and small birds near a mining haul road in Cape Krusenstern National Monument, Alaska. Environ Monit Assess. 170: 73-86.	USA	Alaska	Kotzebue	Red Dog	68.0720076	-163.1710781	Zinc; Lead	Open pit	operation	NA	CI	Voles and small passerine birds were live-captured near the Delong Mountain Regional Transportation System (DMTS) haul road in Cape Krusenstern National Monument in northwest Alaska to assess metals exposure and sublethal biological effects.	Reference site/population	Field + Lab analysis	in situ	Animals (voles and small birds) were collected from two locations north of the haul road (within 200 m) along New Heart and Aufeis Creeks, and one reference location near the Situkuyok River	Environmental	4-Biodiversity	4B-Fauna	4B-Species groups	Large trucks using the DMTS haul road to transport Pb and Zn concentrates from Red Dog Mine to the shipping facility at Red Dog Port	no	NA	NA	Concentration of liver Zn, Cd, and Pb	Metal concentration	Quantitative	Table 1	NA	http://scholar.google.co.uk/scholar?q=Metal+exposure+and+effects+in+voles+and+small+birds+near+a+mining+haul+road+in+Cape+Krusenstern+Nati&btnG=&hl=en&as_sdt=0%2C5
Brumbaugh WG, Morman SA, and May TW. 2011. Concentrations and bioaccessibility of metals in vegetation and dust near a mining haul road, Cape Krusenstern National Monument, Alaska. Environ. Monit. Assess. 182: 325-340.	USA	Alaska	Kotzebue	Red Dog	68.0720076	-163.1710781	Zinc; Lead	Open pit	operation	NA	CI	Objective of the study was to document 2006 metal concentrations in vegetation and sub-surface peat samples obtained in CAKR from near the DMTS haul road, and to compare relative concentrations and bioaccessibility of metals associated with surface dusts to those accumulated by the vegetation	Reference site/population	Field + Lab analysis	in situ	Vegetation (four vascular plant species) and sub-surface peat samples were collected from three general areas (including reference)	Environmental	4-Biodiversity	4A-Flora	4A-Species groups	Delong Mountain Transportation System (DMTS) haul road is the transport corridor between Red Dog Mine; Bioaccessibility of metals associated with surface dusts to those accumulated by the vegetation	no	NA	NA	Total recoverable concentrations of metals	Metal concentration	Quantitative	Table 2-4	Compare relative concentrations and bioaccessibility of metals associated with surface dusts to those accumulated by the vegetation	http://scholar.google.co.uk/scholar?q=Concentrations+and+bioaccessibility+of+metals+in+vegetation+and+dust+near+a+mining+haul+road,+Cape+K&btnG=&hl=en&as_sdt=0%2C5
Buell JW. 1991. Consequences of episodic exposure of chum salmon eggs/alevins to expected A-J mine tailings pond concentrations of Ag, Cd, Cu, Pb, and Zn (summary). Proceedings of the Seventeenth Annual Aquatic Toxicity Workshop. 1: 208-237	USA	Alaska	Juneau	Alaska-Juneau	58.2630977	-134.341188	Gold	Unclear	abandonment	NA	CI	A bioassay of tailings pond water as supply to a chum salmon hatchery.	Control	Lab Experiment	ex situ	Chum Salmon	Environmental	4-Biodiversity	4B-Fauna	4B-Individual species	Tailings pond water	no	NA	NA	Survival	Growth/condition/survival	Quantitative	Table 3-6	NA	http://scholar.google.co.uk/scholar?q=Consequences+of+episodic+exposure+of+chum+salmon+eggs/alevins+to+expected+A-J+mine+tailings+pond+con&btnG=&hl=en&as_sdt=0%2C5
Buhl KJ and Hamilton SJ. 1990. Comparative toxicity of inorganic contaminants released by placer mining to early life stages of salmonids. Ecotoxicology and Environmental Safety. 20: 325-342.	USA	Alaska	Clear State Hatchery	NS	64.271242	-149.2465684	Gold	Placer mine	operation	NA	CI	Determine the sensitivity of early-life stages of native Alaskan Arctic grayling to four trace inorganics-arsenic, copper, lead, and zinc-that are released with placer mining sediments, individually and in environmentally relevant mixtures.	Reference site/population	Lab Experiment	ex situ	Native Alaskan Arctic grayling	Environmental	4-Biodiversity	4B-Fauna	4B-Individual species	Placer mining usually is done in headstream valleys used by adult Arctic grayling (Thymallus arcticus) for spawning and by juveniles as rearing areas	no	NA	NA	Acute toxicity	Growth/condition/survival	Quantitative	Table 2-4	NA	http://scholar.google.co.uk/scholar?q=Comparative+toxicity+of+inorganic+contaminants+released+by+placer+mining+to+early+life+stages+of+sal&btnG=&hl=en&as_sdt=0%2C5
Burd B. Macdonald R, and Noyd J. 2000. Punctuated recovery of sediments and benthic infauna: a 19-year study of tailings deposition in a British Columbia fjord. Marine Environmental Research. 49: 145-175.	Canada	British Columbia	Alice Arm	Amax/Kitsault	55.474535	-129.4872477	Molybdenum; Lead; Zinc	Open pit	operation; abandonment	NA	BA	Provide the first synthesis of benthic marcrofaunal and geochemical sediment monitoring and research data collected before, during and for 14 years following a submarine tailings disposal operation at Alice Arm	Same site/pop- Before	Field + Lab analysis	in situ	Surface sediments	Environmental	2-Water	2D-Sediment	2D-Quality	Contaminants surveys have been conducted over 19 years before and following tailings deposition from a metal (Mo, Pb, Zn) mine in Alice Arm	no	NA	NA	Time series metal concentration	Metal concentration	Quantitative	Figure 5	NA	http://scholar.google.co.uk/scholar?q=Punctuated+recovery+of+sediments+and+benthic+infauna:+a+19-year+study+of+tailings+deposition+in+a+Br&btnG=&hl=en&as_sdt=0%2C5
Burd B. Macdonald R, and Noyd J. 2000. Punctuated recovery of sediments and benthic infauna: a 19-year study of tailings deposition in a British Columbia fjord. Marine Environmental Research. 49: 145-175.	Canada	British Columbia	Alice Arm	Amax/Kitsault	55.474535	-129.4872477	Molybdenum; Lead; Zinc	Open pit	operation; abandonment	NA	BA	Provide the first synthesis of benthic marcrofaunal and geochemical sediment monitoring and research data collected before, during and for 14 years following a submarine tailings disposal operation at Alice Arm	Same site/pop- Before	Field + Lab analysis	in situ	Tissue metals analysis for Yoldia spp	Environmental	4-Biodiversity	4B-Fauna	4B-Species groups	Contaminants surveys have been conducted over 19 years before and following tailings deposition from a metal (Mo, Pb, Zn) mine in Alice Arm	no	NA	NA	Metal accumulation in tissues	Metal concentration	Quantitative	Figure 7	NA	http://scholar.google.co.uk/scholar?q=Punctuated+recovery+of+sediments+and+benthic+infauna:+a+19-year+study+of+tailings+deposition+in+a+Br&btnG=&hl=en&as_sdt=0%2C5
Burd B. Macdonald R, and Noyd J. 2000. Punctuated recovery of sediments and benthic infauna: a 19-year study of tailings deposition in a British Columbia fjord. Marine Environmental Research. 49: 145-175.	Canada	British Columbia	Alice Arm	Amax/Kitsault	55.474535	-129.4872477	Molybdenum; Lead; Zinc	Open pit	operation; abandonment	NA	BA	Provide the first synthesis of benthic marcrofaunal and geochemical sediment monitoring and research data collected before, during and for 14 years following a submarine tailings disposal operation at Alice Arm	Same site/pop- Before	Field + Lab analysis	in situ	Benthic infaunal samples	Environmental	4-Biodiversity	4B-Fauna	4B-Species distribution	Contaminants surveys have been conducted over 19 years before and following tailings deposition from a metal (Mo, Pb, Zn) mine in Alice Arm	no	NA	NA	Abundance; Biomass	Species biomass/distribution	Quantitative	Figure 8; Table 5	NA	http://scholar.google.co.uk/scholar?q=Punctuated+recovery+of+sediments+and+benthic+infauna:+a+19-year+study+of+tailings+deposition+in+a+Br&btnG=&hl=en&as_sdt=0%2C5
Burd BJ. 2002. Evaluation of mine tailings effects on a benthic marine infaunal community over 29 years. Marine Environmental Research. 53: 481-519	Canada	British Columbia	Rupert, Holberg and Quatsino Sound system	Island Copper	50.5949464	-127.4834817	Copper; Molybdenum	Open pit	operation; abandonment	NA	CI	Benthic infaunal and sediment data collected over 29 years were used to examine the extent and geographic range of effects and recovery from submarine tailings deposition.	Reference site/population	Field + Lab analysis	in situ	Sedmient in surrounding waterbodies	Environmental	2-Water	2D-Sediment	2D-Quality	Submarine tailings deposition	no	NA	NA	Sediment Cu in cores	Metal concentration	Quantitative	Figure 2-4	NA	http://scholar.google.co.uk/scholar?q=Evaluation+of+mine+tailings+effects+on+a+benthic+marine+infaunal+community+over+29+years&btnG=&hl=en&as_sdt=0%2C5
Burd BJ. 2002. Evaluation of mine tailings effects on a benthic marine infaunal community over 29 years. Marine Environmental Research. 53: 481-519	Canada	British Columbia	Rupert, Holberg and Quatsino Sound system	Island Copper	50.5949464	-127.4834817	Copper; Molybdenum	Open pit	operation; abandonment	NA	CI	Benthic infaunal and sediment data collected over 29 years were used to examine the extent and geographic range of effects and recovery from submarine tailings deposition.	Reference site/population	Field + Lab analysis	in situ	Benthic infaunal	Environmental	4-Biodiversity	4B-Fauna	4B-Species distribution	Submarine tailings deposition	no	NA	NA	Abundance, total species richness, and biomass	Species biomass/distribution	Quantitative	Figure 5-7; Table 2	NA	http://scholar.google.co.uk/scholar?q=Evaluation+of+mine+tailings+effects+on+a+benthic+marine+infaunal+community+over+29+years&btnG=&hl=en&as_sdt=0%2C5
Burstrom L, Aminoff A, Bjor B, Manttari S, Nilsson T, Pettersson H, Rintamaki H, Rodin I, Shilov V, Talykova L, Vaktskjold A, and Wahlstrom J. 2017. Musculoskeletal symptoms and exposure to whole-body vibration amoung open-pit mine workers in the arctic. International Journal of Occupational Medicine and Environmental Health. 30(4): 553-564.	Finland	Finland, Norway, Russia, Sweden	Regional	NR	68.03073792	26.1279951	Not stated	Open pit	operation	Four open-pit mines in Finland, Norway, Russia and Sweden	CI	Aim has been to compare the prevalence of musculoskeletal symptoms between drivers of mining vehicles and non-drivers	Reference site/population	Social Science	in situ	Mine workers specifically drivers of mining vehicles	Social	5-Human environment	5E-Health/wellbeing	5E-Health/Safety	Long-term occupational exposure to whole-body vibration (WBV)	no	NA	NA	Prevalence of musculoskeletal symptoms	Cancer rates/disease/mortality	Quantitative	Table 2-4	NA	http://scholar.google.co.uk/scholar?q=Musculoskeletal+symptoms+and+exposure+to+whole-body+vibration+amoung+open-pit+mine+workers+in+the+ar&btnG=&hl=en&as_sdt=0%2C5
Bussiere B, Benzaazoua M, Aubertin M, and Mbonimpa M. 2004. A Laboratory Study of Covers Made of Low-Sulphide Tailings to Prevent Acid Mine Drainage. Environ. Geol. 45: 609-622	Canada	Quebec	Rouyn-Noranda	NR	48.2256826	-79.0921567	Not stated	Unclear	operation	Collected from a mine concentrator near Rouyn-Noranda, Quebec, Canada	CI	Series of column leaching experiments designed to evaluate the effectiveness of Covers with capillary barrier effects where the moisture-retaining material is made of such low-sulphide tailings.	Control	Lab Experiment	ex situ	Mine tailings leachate	Environmental	2-Water	2B-Groundwater	2B-Quality	Acid mine drainage	yes	Covers with capillary barrier effects (CCBE) to control acid mine drainage	Control of acid mine drainage	Water quality	Water quality	Quantitative	Figure 4a-f	NA	http://scholar.google.co.uk/scholar?q=A+Laboratory+Study+of+Covers+Made+of+Low-Sulphide+Tailings+to+Prevent+Acid+Mine+Drainage&btnG=&hl=en&as_sdt=0%2C5
Bussieres D, Ayotte P, Levallois P, Dewailly E, Nieboer E, Gingras S, and Cote S. 2004. Exposure of a Cree Population Living near Mine Tailings in Northern Quebec (Canada) to Metals and Metalloids. Archives of Environmental Health: An International Journal. 59(12): 732-741	Canada	Quebec	Ouje-Bougoumou territory	NS	49.9282044	-74.8165527	Copper; Gold	Unclear	operation; abandonment	"area where copper and gold ores were mined and processed from the mid-1950s until today"	CI	Investigated the effect of residues from copper and gold mining on the Cree population of Ouje-Bougoumou. Sujects and control popultaions were questioned on lifestyle and dietary habits and blood and urine samples	Reference site/population	Social Science	in situ	Study in Ouje-Bougoumou (study population) and Nemaska (control populatio	Social	5-Human environment	5E-Health/wellbeing	5E-Health/Safety	Residues from copper and gold mines	no	NA	NA	Concentrations of metals/metalloids	Metal concentration	Quantitative	Table 3-6	NA	http://scholar.google.co.uk/scholar?q=Exposure+of+a+Cree+Population+Living+near+Mine+Tailings+in+Northern+Quebec+(Canada)+to+Metals+and+Me&btnG=&hl=en&as_sdt=0%2C5
Bussieres D, Ayotte P, Levallois P, Dewailly E, Nieboer E, Gingras S, and Cote S. 2004. Exposure of a Cree Population Living near Mine Tailings in Northern Quebec (Canada) to Metals and Metalloids. Archives of Environmental Health: An International Journal. 59(12): 732-741	Canada	Quebec	Ouje-Bougoumou territory	NS	49.9282044	-74.8165527	Copper; Gold	Unclear	operation; abandonment	"area where copper and gold ores were mined and processed from the mid-1950s until today"	CI	Investigated the effect of residues from copper and gold mining on the Cree population of Ouje-Bougoumou. Sujects and control popultaions were questioned on lifestyle and dietary habits and blood and urine samples	Reference site/population	Social Science	in situ	Study in Ouje-Bougoumou (study population) and Nemaska (control populatio	Social	5-Human environment	5B-Economic	5B-Jobs (new employments)	Residues from copper and gold mines	no	NA	NA	Employment rates	Employment/Economy	Quantitative	Table 1	NA	http://scholar.google.co.uk/scholar?q=Exposure+of+a+Cree+Population+Living+near+Mine+Tailings+in+Northern+Quebec+(Canada)+to+Metals+and+Me&btnG=&hl=en&as_sdt=0%2C5
Bussieres D, Ayotte P, Levallois P, Dewailly E, Nieboer E, Gingras S, and Cote S. 2004. Exposure of a Cree Population Living near Mine Tailings in Northern Quebec (Canada) to Metals and Metalloids. Archives of Environmental Health: An International Journal. 59(12): 732-741	Canada	Quebec	Ouje-Bougoumou territory	NS	49.9282044	-74.8165527	Copper; Gold	Unclear	operation; abandonment	"area where copper and gold ores were mined and processed from the mid-1950s until today"	CI	Investigated the effect of residues from copper and gold mining on the Cree population of Ouje-Bougoumou. Sujects and control popultaions were questioned on lifestyle and dietary habits and blood and urine samples	Reference site/population	Social Science	in situ	Study in Ouje-Bougoumou (study population) and Nemaska (control populatio	Social	5-Human environment	5C-Service & infrastructure demand	5C-Consumables/Subsistence	Residues from copper and gold mines	no	NA	NA	Wild food consumption	Community	Quantitative	Table 2	NA	http://scholar.google.co.uk/scholar?q=Exposure+of+a+Cree+Population+Living+near+Mine+Tailings+in+Northern+Quebec+(Canada)+to+Metals+and+Me&btnG=&hl=en&as_sdt=0%2C5
Button M, Koch I, and Reimer KJ. 2012. Arsenic resistance and cycling in earthworms residing at a former gold mine in Canada. Environmental Pollution. 169: 74-80.	Canada	Nova Scotia	Lower Seal Harbour	NS	45.168333	-61.599166	Gold	Surface mine	abandonment	Histroic gold mine in the area (not named)	CI	Earthworms (Lumbricus castaneous and Dendrodrilus rubidus), their host soils and leaf litter were collected from a former gold mine with widespread arsenic (As) contamination in Nova Scotia, Canada and determined for total and speciated As	Reference site/population	Field + Lab analysis	in situ	Earthworms (Lumbricus castaneous and Dendrodrilus rubidus)	Environmental	4-Biodiversity	4B-Fauna	4B-Species groups	Histroic gold mine Arsenic contamination	no	NA	NA	As Concentration; DNA damage	Metal concentration	Quantitative	Table 3-4; Figure 1	NA	http://scholar.google.co.uk/scholar?q=Arsenic+resistance+and+cycling+in+earthworms+residing+at+a+former+gold+mine+in+Canada&btnG=&hl=en&as_sdt=0%2C5
Button M, Koch I, and Reimer KJ. 2012. Arsenic resistance and cycling in earthworms residing at a former gold mine in Canada. Environmental Pollution. 169: 74-80.	Canada	Nova Scotia	Lower Seal Harbour	NS	45.168333	-61.599166	Gold	Surface mine	abandonment	Histroic gold mine in the area (not named)	CI	Earthworms (Lumbricus castaneous and Dendrodrilus rubidus), their host soils and leaf litter were collected from a former gold mine with widespread arsenic (As) contamination in Nova Scotia, Canada and determined for total and speciated As	Reference site/population	Field + Lab analysis	in situ	Host soils and leaf litter	Environmental	1-Soil/Geology	1A-Soil surface	1A-Quality	Histroic gold mine Arsenic contamination	no	NA	NA	As Concentration	Metal concentration	Quantitative	Table 2	NA	http://scholar.google.co.uk/scholar?q=Arsenic+resistance+and+cycling+in+earthworms+residing+at+a+former+gold+mine+in+Canada&btnG=&hl=en&as_sdt=0%2C5
Cachon J-C. 2017. Implementing Sustainability in a Large Mining Community: Sudbury (Canada) - From Cluster to Innovation Center. Innovation Management, Entrepreneurship and Sustainability (IMES 2017): 81-92.	Canada	Sudbury	Regional	Regional	46.5830387	-81.6395448	Nickel	Unclear	operation; postclosure	NA	CI	Describes a process that has spanned several decades in transforming what started as a Canadian remote polluted mining and smelting camp into a diversified economy aimed at sustainable management and community goals. Comparisons are made with similar regions, such as Antofagasta (Chile).	Reference site/population	Social Science	ex situ	Sudbury region and community	Social	5-Human environment	5E-Health/wellbeing	5E-Health/Safety	Actions taken by a Canadian city towards sustainable development	no	NA	NA	Environmental Remediation	Community	Qualitative	Section 4.1 and 4.3	NA	http://scholar.google.co.uk/scholar?q=Implementing+Sustainability+in+a+Large+Mining+Community:+Sudbury+(Canada)+-+From+Cluster+to+Innovati&btnG=&hl=en&as_sdt=0%2C5
Cachon J-C. 2017. Implementing Sustainability in a Large Mining Community: Sudbury (Canada) - From Cluster to Innovation Center. Innovation Management, Entrepreneurship and Sustainability (IMES 2017): 81-92.	Canada	Sudbury	Regional	Regional	46.5830387	-81.6395448	Nickel	Unclear	operation; postclosure	NA	CI	Describes a process that has spanned several decades in transforming what started as a Canadian remote polluted mining and smelting camp into a diversified economy aimed at sustainable management and community goals. Comparisons are made with similar regions, such as Antofagasta (Chile).	Reference site/population	Social Science	ex situ	Sudbury region and community	Social	5-Human environment	5B-Economic	5B-Local bussines (e.g. local shops)	Actions taken by a Canadian city towards sustainable development	no	NA	NA	Environmental Remediation	Community	Qualitative	Section 4.2	NA	http://scholar.google.co.uk/scholar?q=Implementing+Sustainability+in+a+Large+Mining+Community:+Sudbury+(Canada)+-+From+Cluster+to+Innovati&btnG=&hl=en&as_sdt=0%2C5
Cachon J-C. 2017. Implementing Sustainability in a Large Mining Community: Sudbury (Canada) - From Cluster to Innovation Center. Innovation Management, Entrepreneurship and Sustainability (IMES 2017): 81-92.	Canada	Sudbury	Regional	Regional	46.5830387	-81.6395448	Nickel	Unclear	operation; postclosure	NA	CI	Describes a process that has spanned several decades in transforming what started as a Canadian remote polluted mining and smelting camp into a diversified economy aimed at sustainable management and community goals. Comparisons are made with similar regions, such as Antofagasta (Chile).	Reference site/population	Social Science	ex situ	Sudbury region and community	Social	5-Human environment	5E-Health/wellbeing	5E-Education	Actions taken by a Canadian city towards sustainable development	no	NA	NA	Education, Research and Development	Community	Qualitative	Section 4.4	NA	http://scholar.google.co.uk/scholar?q=Implementing+Sustainability+in+a+Large+Mining+Community:+Sudbury+(Canada)+-+From+Cluster+to+Innovati&btnG=&hl=en&as_sdt=0%2C5
Callender KL, Roy S, Khasa DP, Whyte LG, and Greer CW. 2016. Actinorhizal Alder Phytostabilization Alters Microbial Community Dynamics in Gold Mine Waste Rock from Northern Quebec: A Greenhouse Study. PLoS ONE. 11(2): 1-25.	Canada	Quebec	Val-d'Or	NS	48.0817446	-77.6166317	Gold	Open pit	operation; remediation	NA	CI	Investigated the growth of two Frankia-inoculated (actinorhizal) alder species, A. crispa and A. glutinosa, in gold mine waste rock from northern Quebec in a greenhouse study	Control	Lab Experiment	ex situ	Soil quality	Environmental	1-Soil/Geology	1A-Soil surface	1A-Quality	Acid mine drainage	yes	Natural symbiotic association of alders with Frankia and ECM fungi to revegetate waste rock from an active gold mine	Revegetation can be employed to mitigate the spread of tailings in the environment and restore soil pH	pH	Water quality	Quantitative	Figure 2	NA	http://scholar.google.co.uk/scholar?q=Actinorhizal+Alder+Phytostabilization+Alters+Microbial+Community+Dynamics+in+Gold+Mine+Waste+Rock+fr&btnG=&hl=en&as_sdt=0%2C5
Callender KL, Roy S, Khasa DP, Whyte LG, and Greer CW. 2016. Actinorhizal Alder Phytostabilization Alters Microbial Community Dynamics in Gold Mine Waste Rock from Northern Quebec: A Greenhouse Study. PLoS ONE. 11(2): 1-25.	Canada	Quebec	Val-d'Or	NS	48.0817446	-77.6166317	Gold	Open pit	operation; remediation	NA	CI	Investigated the growth of two Frankia-inoculated (actinorhizal) alder species, A. crispa and A. glutinosa, in gold mine waste rock from northern Quebec in a greenhouse study	Control	Lab Experiment	ex situ	Two actinorhizal alder species typically found in boreal forests	Environmental	4-Biodiversity	4A-Flora	4A-Individual species	Acid mine drainage	yes	Natural symbiotic association of alders with Frankia and ECM fungi to revegetate waste rock from an active gold mine	Revegetation can be employed to mitigate the spread of tailings in the environment and restore soil pH	Growth; metal concentration	Growth/condition/survival	Quantitative	Figure 1	NA	http://scholar.google.co.uk/scholar?q=Actinorhizal+Alder+Phytostabilization+Alters+Microbial+Community+Dynamics+in+Gold+Mine+Waste+Rock+fr&btnG=&hl=en&as_sdt=0%2C5
Calugaru IL, Neculita CM, Genty T, Bussiere B, and Potvin R. 2017. Removal of Ni and Zn in contaminated neutral drainage by raw and modified wood ash. Journal of Environmental Science and Health, Part A. 52(2): 117-126	Canada	Ontario and Quebec	Kirkland Lake, ON and Senneterre, QC	NR	48.2645041	-78.12141311	Nickel; Zinc	Unclear	remediation	NA	CI	Evaluate comparatively the efficiency of two types of wood ash, before and after their modification, for the treatment of Ni and Zn, firstly in synthetic CND, and then in real mine effluents, contaminated either by Ni or Zn	Control	Lab Experiment	ex situ	Treatment of Ni and Zn mine effluents	Environmental	2-Water	2B-Groundwater	2B-Quality	Ni and Zn mine effluents	yes	Two different types of wood ash	capacity to remove Ni and Zn from mine effluents	Sorption capacity and metal concentrations	Mitigation measure/change in measure	Quantitative	Table 1; Figure 6 & 7	NA	http://scholar.google.co.uk/scholar?q=Removal+of+Ni+and+Zn+in+contaminated+neutral+drainage+by+raw+and+modified+wood+ash&btnG=&hl=en&as_sdt=0%2C5
Campbell D, Stewart K, Spiers G and Beckett P. 2017. Growth and metal uptake of canola and sunflower along a thickness gradient of organic-rich covers over metal mine tailings. Ecological Engineering. 109: 133-139.	Canada	Ontario	Sudbury	NR	46.5839	-81.6395	Nickel; Copper	Unclear	remediation	Ni-Cu mine tailings facility within the northwest part of the City of Greater Sudbury	CI	Completed a field-scale experiment to determine the thickness thresholds of covers of organic residuals required to grow biofuel crops over low-sulfur metal mine tailings with high metal content.	Control	Lab Exp + Field test	in situ	Seeded and fertilized biofuel crops of canola and sunflower	Environmental	4-Biodiversity	4A-Flora	4A-Species groups	Ni-Cu mine tailings facility	yes	Organic-rich mix made of municipal yard waste composts and wood waste was spread up to 70 cm thick, seeded and fertilized biofuel crops of canola and sunflower.	Reduce and bioavailable Fe, Ni and Cu	Biomass production and concentrations of nutrients and trace metals	Mitigation measure/change in measure	Quantitative	Figure 1-2	NA	http://scholar.google.co.uk/scholar?q=Growth+and+metal+uptake+of+canola+and+sunflower+along+a+thickness+gradient+of+organic-rich+covers+ov&btnG=&hl=en&as_sdt=0%2C5
Campbell PGC, Tesiet A, Bisson M and Bougie R. 1985. Accumulation of copper and zinc in the yellow water lily, Nuphar variegatum : Relationships to metal partitioning in the adjacent lake sediments. Can. J. Fish. Aquat. Sci. 42: 23-32	Canada	Quebec	Rouyn-Noranda	Rouyn-Noranda	48.2256826	-79.0921567	Copper; Zinc	Surface mine	operation	NA	CI	Study was to examine relationships between the partitioning of copper and zinc in lake sediments and the concentrations of these metals in aquatic plants in the field	Reference site/population	Field + Lab analysis	in situ	Superficial sediments at sites downstream from the central Rouyn-Noranda smeltin	Environmental	2-Water	2D-Sediment	2D-Quality	Downstream from a major Cu/Zn mining and smelting	no	NA	NA	Total concentrations of sediment-bound Cu and Zn	Metal concentration	Quantitative	Table 3	NA	http://scholar.google.co.uk/scholar?q=Accumulation+of+copper+and+zinc+in+the+yellow+water+lily,+Nuphar+variegatum+:+Relationships+to+metal&btnG=&hl=en&as_sdt=0%2C5
Campbell PGC, Tesiet A, Bisson M and Bougie R. 1985. Accumulation of copper and zinc in the yellow water lily, Nuphar variegatum : Relationships to metal partitioning in the adjacent lake sediments. Can. J. Fish. Aquat. Sci. 42: 23-32	Canada	Quebec	Rouyn-Noranda	Rouyn-Noranda	48.2256826	-79.0921567	Copper; Zinc	Surface mine	operation	NA	CI	Study was to examine relationships between the partitioning of copper and zinc in lake sediments and the concentrations of these metals in aquatic plants in the field	Reference site/population	Field + Lab analysis	in situ	Yellow water lily (Nuphar variegatum)	Environmental	4-Biodiversity	4B-Fauna	4B-Individual species	Downstream from a major Cu/Zn mining and smelting	no	NA	NA	Cu and Zn concentration in stem rhizomes	Metal concentration	Quantitative	Table 4	NA	http://scholar.google.co.uk/scholar?q=Accumulation+of+copper+and+zinc+in+the+yellow+water+lily,+Nuphar+variegatum+:+Relationships+to+metal&btnG=&hl=en&as_sdt=0%2C5
Carlsson E. 2000. Geochemical Effects of Soil Cover Remediation on Sulphide-Rich Tailings at the Kristineberg Mine, Northern Sweden. Licentiate thesis. 2000:43	Sweden	Västerbotten	Kristineberg	Kristineberg	65.0644996	18.5627685	Copper	Open pit	postclosure; remediation	NA	BA	Geochemical conditions prevailing in tailings impoundment at Kristineberg mine, after remediation by applying till cover. Two different remediation methods have been used.	Same site/pop- Before	Field + Lab analysis	in situ	Sampling of solid tailings	Environmental	1-Soil/Geology	1A-Soil surface	1A-Quality	Environmental impact mining waste	yes	Shallow groundwater table of till was used to raise ground water table, and a sealing layer of compacted clay.	Oxidation of tailings	Concentrations of elements	Metal concentration	Quantitative	Paper I-III	NA	http://scholar.google.co.uk/scholar?q=Geochemical+Effects+of+Soil+Cover+Remediation+on+Sulphide-Rich+Tailings+at+the+Kristineberg+Mine,+No&btnG=&hl=en&as_sdt=0%2C5
Carlsson E. 2000. Geochemical Effects of Soil Cover Remediation on Sulphide-Rich Tailings at the Kristineberg Mine, Northern Sweden. Licentiate thesis. 2000:43	Sweden	Västerbotten	Kristineberg	Kristineberg	65.0644996	18.5627685	Copper	Open pit	postclosure; remediation	NA	BA	Geochemical conditions prevailing in tailings impoundment at Kristineberg mine, after remediation by applying till cover. Two different remediation methods have been used.	Same site/pop- Before	Field + Lab analysis	in situ	Saturated tailings pore water	Environmental	2-Water	2B-Groundwater	2B-Quality	Environmental impact mining waste	yes	Shallow groundwater table of till was used to raise ground water table, and a sealing layer of compacted clay.	Oxidation of tailings	Concentrations of elements	Metal concentration	Quantitative	Paper I-III	NA	http://scholar.google.co.uk/scholar?q=Geochemical+Effects+of+Soil+Cover+Remediation+on+Sulphide-Rich+Tailings+at+the+Kristineberg+Mine,+No&btnG=&hl=en&as_sdt=0%2C5
Cater T and Keeling A. 2013. That's where our future came from: mining, landscape, and memory in Rankin Inlet, Nunavut. Etudes/Inuit/Studies. 37(2): 59-82.	Canada	Nunavut	Rankin Inlet; Baker Lake	Meadowbank; North Rankin	62.8325284	-92.160825	Nickel	Underground mine	postclosure	NA	BA	Based on ethnographic and oral history research, this article investigates community experiences of historical and contemporary mineral development in the Arctic through an analysis of the cultural landscape of Rankin Inlet, Nunavut.	Same site/pop- Before	Social Science	ex situ	Rankin Inlet, town was established in the 1950s around the North Rankin Nickel Mine	Social	5-Human environment	5D-Culture/history	5D-Cultural resources	Mine’s rapid closure in 1962 dealt a devastating blow to the local economy	no	NA	NA	Residual industrial features in landscape; images and iconography	Flow/landscape change	Qualitative	All	How the community engages with industrial past	http://scholar.google.co.uk/scholar?q=That's+where+our+future+came+from:+mining,+landscape,+and+memory+in+Rankin+Inlet,+Nunavut&btnG=&hl=en&as_sdt=0%2C5
Cattaneo A, Couillard Y, Wunsam S, and Courcelles. 2004. Diatom taxonomic and morphological changes as indicators of metal pollution and recovery in Lac Dufault (Quebec, Canada). Journal of Paleolimnology. 32: 163-175	Canada	Quebec	Lac Dufault	Rouyn-Noranda	48.2256826	-79.0921567	Copper; Zinc	Surface mine	postclosure; remediation	NA	BA	Studied the diatom taxonomic composition and the presence of morphological alterations (size reduction and deformations) along this core to evaluate the diatom potential as indicators of metal pollution and of recovery	Same site/pop- Before	Field + Lab analysis	in situ	Sediment cores	Environmental	2-Water	2D-Sediment	2D-Quality	Acid mine drainage (AMD) and mine contamination	yes	Chemical recovery	Acid mine drainage	Metal concentrations	Metal concentration	Quantitative	Table 1	NA	http://scholar.google.co.uk/scholar?q=Diatom+taxonomic+and+morphological+changes+as+indicators+of+metal+pollution+and+recovery+in+Lac+Dufa&btnG=&hl=en&as_sdt=0%2C5
Cattaneo A, Couillard Y, Wunsam S, and Courcelles. 2004. Diatom taxonomic and morphological changes as indicators of metal pollution and recovery in Lac Dufault (Quebec, Canada). Journal of Paleolimnology. 32: 163-175	Canada	Quebec	Lac Dufault	Rouyn-Noranda	48.2256826	-79.0921567	Copper; Zinc	Surface mine	postclosure; remediation	NA	BA	Studied the diatom taxonomic composition and the presence of morphological alterations (size reduction and deformations) along this core to evaluate the diatom potential as indicators of metal pollution and of recovery	Same site/pop- Before	Field + Lab analysis	in situ	Diatom communities from cores	Environmental	4-Biodiversity	4A-Flora	4A-Species groups	Acid mine drainage (AMD) and mine contamination	yes	Chemical recovery	Acid mine drainage	Diatom composition; Relative abundance	Species biomass/distribution	Quantitative	Figure 1-4	NA	http://scholar.google.co.uk/scholar?q=Diatom+taxonomic+and+morphological+changes+as+indicators+of+metal+pollution+and+recovery+in+Lac+Dufa&btnG=&hl=en&as_sdt=0%2C5
Caumette G, Koch I, Moriarty M and Reimer KJ. 2012. Arsenic distribution and speciation in Daphnia pulex. Science of the Total Environment. 432: 243-250.	Canada	Northwest Territories	Rat Lake	NS	44.8704894	-79.5238386	Gold	Unclear	abandonment	Rat Lake, Yellowknife, Northwest Territories, is situated on arsenic-rich tailings from a historical gold mine.	CI	The abundant zooplankton species Daphnia pulex in this lake was used to study the impact of arsenic at the base of the freshwater food web; the speciation and distribution of arsenic in D. pulex and its food sources; and the origin of formation of organoarsenicals in freshwater systems	Reference site/population	Field + Lab analysis	in situ	Sediments	Environmental	2-Water	2D-Sediment	2D-Quality	Impacted by gold mining activities from a nearby historical gold mine. Arsenic concentrations in sediments and water of this lake are highly elevated	no	NA	NA	Arsenic compounds %	Metal concentration	Quantitative	Table 1-2	NA	http://scholar.google.co.uk/scholar?q=Arsenic+distribution+and+speciation+in+Daphnia+pulex&btnG=&hl=en&as_sdt=0%2C5
Caumette G, Koch I, Moriarty M and Reimer KJ. 2012. Arsenic distribution and speciation in Daphnia pulex. Science of the Total Environment. 432: 243-250.	Canada	Northwest Territories	Rat Lake	NS	44.8704894	-79.5238386	Gold	Unclear	abandonment	Rat Lake, Yellowknife, Northwest Territories, is situated on arsenic-rich tailings from a historical gold mine.	CI	The abundant zooplankton species Daphnia pulex in this lake was used to study the impact of arsenic at the base of the freshwater food web; the speciation and distribution of arsenic in D. pulex and its food sources; and the origin of formation of organoarsenicals in freshwater systems	Reference site/population	Field + Lab analysis	in situ	Lake water of Rat Lake	Environmental	2-Water	2A-Surface water	2A-Quality	Impacted by gold mining activities from a nearby historical gold mine. Arsenic concentrations in sediments and water of this lake are highly elevated	no	NA	NA	Arsenic compounds %	Metal concentration	Quantitative	Table 1-2	NA	http://scholar.google.co.uk/scholar?q=Arsenic+distribution+and+speciation+in+Daphnia+pulex&btnG=&hl=en&as_sdt=0%2C5
Caumette G, Koch I, Moriarty M and Reimer KJ. 2012. Arsenic distribution and speciation in Daphnia pulex. Science of the Total Environment. 432: 243-250.	Canada	Northwest Territories	Rat Lake	NS	44.8704894	-79.5238386	Gold	Unclear	abandonment	Rat Lake, Yellowknife, Northwest Territories, is situated on arsenic-rich tailings from a historical gold mine.	CI	The abundant zooplankton species Daphnia pulex in this lake was used to study the impact of arsenic at the base of the freshwater food web; the speciation and distribution of arsenic in D. pulex and its food sources; and the origin of formation of organoarsenicals in freshwater systems	Reference site/population	Field + Lab analysis	in situ	Porewater (interstitial water in sediment)	Environmental	2-Water	2B-Groundwater	2B-Quality	Impacted by gold mining activities from a nearby historical gold mine. Arsenic concentrations in sediments and water of this lake are highly elevated	no	NA	NA	Arsenic compounds %	Metal concentration	Quantitative	Table 1-2	NA	http://scholar.google.co.uk/scholar?q=Arsenic+distribution+and+speciation+in+Daphnia+pulex&btnG=&hl=en&as_sdt=0%2C5
Caumette G, Koch I, Moriarty M and Reimer KJ. 2012. Arsenic distribution and speciation in Daphnia pulex. Science of the Total Environment. 432: 243-250.	Canada	Northwest Territories	Rat Lake	NS	44.8704894	-79.5238386	Gold	Unclear	abandonment	Rat Lake, Yellowknife, Northwest Territories, is situated on arsenic-rich tailings from a historical gold mine.	CI	The abundant zooplankton species Daphnia pulex in this lake was used to study the impact of arsenic at the base of the freshwater food web; the speciation and distribution of arsenic in D. pulex and its food sources; and the origin of formation of organoarsenicals in freshwater systems	Reference site/population	Field + Lab analysis	in situ	The abundant zooplankton species Daphnia pulex in Rat lake	Environmental	4-Biodiversity	4B-Fauna	4B-Individual species	Impacted by gold mining activities from a nearby historical gold mine. Arsenic concentrations in sediments and water of this lake are highly elevated	no	NA	NA	Arsenic compounds %	Metal concentration	Quantitative	Table 1-2	NA	http://scholar.google.co.uk/scholar?q=Arsenic+distribution+and+speciation+in+Daphnia+pulex&btnG=&hl=en&as_sdt=0%2C5
Chalmers BA. 2006. Use of in situ hatch boxes containing cutthroat trout, Oncorhynchus clarki, embryos as a tool for environmental effects monitoring. MSc in Environment and Managament, Royal Roads University.	Canada	British Columbia	Buttle Lake	Myra Falls	49.576039	-125.6057699	Copper; Lead; Zinc	Open pit	postclosure	NA	CI	The potential usefulness of the in-situ approach as an alternative EEM method was assessed by placing cutthroat trout embryos in hatch boxes in a creek that receives treated effluent from the Myra Falls Operations	Reference site/population	Field + Lab analysis	in situ	Cutthroat Trout (Oncorhynchus clarki) embryos	Environmental	4-Biodiversity	4B-Fauna	4B-Individual species	Testing potential usefulness of the in-situ arly life stage developmental tests for Metal Mining Effluent Regulation monitoring program	no	NA	NA	Growth; Survival	Growth/condition/survival	Quantitative	Table A1-8	NA	http://scholar.google.co.uk/scholar?q=Use+of+in+situ+hatch+boxes+containing+cutthroat+trout,+Oncorhynchus+clarki,+embryos+as+a+tool+for+en&btnG=&hl=en&as_sdt=0%2C5
Chapman EEV, Robinson J, Berry J and Campbell LM. 2016. Can a Low-Dose Selenium (Se) Additive Reduce Environmental Risks of Mercury (Hg) and Arsenic (As) in Old Gold Mine Tailings? Water Air Soil Pollut. 227: 216 (17pg)	Canada	Nova Scotia	Dartmouth	Montague	44.7276856	-63.5258688	Gold	Surface mine	abandonment	NA	CI	Assess a low-dose Se additive as an in situ remediation tool for As- and Hg- contaminated gold mine tailing material.	Control	Lab Experiment	in situ	Grass species	Environmental	4-Biodiversity	4A-Flora	4A-Species groups	Tailing material from the Montague Gold Mine	yes	Selenium as an antagonist for counteracting mercury and arsenic toxicity in animal and plants	Arsenic and Mercury contamination	Concentrations of As	Metal concentration	Quantitative	Figure 4-6	NA	http://scholar.google.co.uk/scholar?q=Can+a+Low-Dose+Selenium+(Se)+Additive+Reduce+Environmental+Risks+of+Mercury+(Hg)+and+Arsenic+(As)+in&btnG=&hl=en&as_sdt=0%2C5
Chapman EEV, Robinson J, Berry J and Campbell LM. 2016. Can a Low-Dose Selenium (Se) Additive Reduce Environmental Risks of Mercury (Hg) and Arsenic (As) in Old Gold Mine Tailings? Water Air Soil Pollut. 227: 216 (17pg)	Canada	Nova Scotia	Dartmouth	Montague	44.7276856	-63.5258688	Gold	Surface mine	abandonment	NA	CI	Assess a low-dose Se additive as an in situ remediation tool for As- and Hg- contaminated gold mine tailing material.	Control	Lab Experiment	in situ	Earthworm (Eisenia andrei)	Environmental	4-Biodiversity	4B-Fauna	4B-Individual species	Tailing material from the Montague Gold Mine	yes	Selenium as an antagonist for counteracting mercury and arsenic toxicity in animal and plants	Arsenic and Mercury contamination	Concentrations of As	Metal concentration	Quantitative	Figure 4-6	NA	http://scholar.google.co.uk/scholar?q=Can+a+Low-Dose+Selenium+(Se)+Additive+Reduce+Environmental+Risks+of+Mercury+(Hg)+and+Arsenic+(As)+in&btnG=&hl=en&as_sdt=0%2C5
Chapman PM, Bailey H, and Canaria E. 2000. Toxicity of total dissolved solids associated with two mine effluents to chironomid larvae and early life stages of rainbow trout. Envir. Tox. Chem. 19(1): 210-214.	USA	Alaska	Kotzebue; Juneau	Kensington; Red Dog	68.0720076	-163.1710781	Gold; Zinc; Lead	Open pit	operation	NA	CI	Short-term chronic toxicity tests were conducted with larval chironomids and trout (eggs and swim-up fry) to assess their TDS tolerance relative to effluents from two Alaskan mines.	Control	Lab Experiment	ex situ	Trout eggs and swim-up fry	Environmental	4-Biodiversity	4B-Fauna	4B-Individual species	Mine tailings toxicity	no	NA	NA	Survival	Growth/condition/survival	Quantitative	Table 4	NA	http://scholar.google.co.uk/scholar?q=Toxicity+of+total+dissolved+solids+associated+with+two+mine+effluents+to+chironomid+larvae+and+early&btnG=&hl=en&as_sdt=0%2C5
Chapman PM, Bailey H, and Canaria E. 2000. Toxicity of total dissolved solids associated with two mine effluents to chironomid larvae and early life stages of rainbow trout. Envir. Tox. Chem. 19(1): 210-214.	USA	Alaska	Kotzebue; Juneau	Kensington; Red Dog	68.0720076	-163.1710781	Gold; Zinc; Lead	Open pit	operation	NA	CI	Short-term chronic toxicity tests were conducted with larval chironomids and trout (eggs and swim-up fry) to assess their TDS tolerance relative to effluents from two Alaskan mines.	Control	Lab Experiment	ex situ	Larval Chironomids	Environmental	4-Biodiversity	4B-Fauna	4B-Species groups	Mine tailings toxicity	no	NA	NA	Survival	Growth/condition/survival	Quantitative	Table 5	NA	http://scholar.google.co.uk/scholar?q=Toxicity+of+total+dissolved+solids+associated+with+two+mine+effluents+to+chironomid+larvae+and+early&btnG=&hl=en&as_sdt=0%2C5
Chekryzheva TA. 2014. Anthropogenic Changes in Phytoplankton in Lakes of the Kenti River System (Republic of Karelia). Water Resources. 41(4): 431-438.	Russia	Karelia	Kenti River	Komsomolsk	64.675889	30.6971453	Iron	Open pit	operation	Not stated explicitly	Correlative	Article presents the results of phytoplankton observations in lakes of the Kenti River system, which have been long subjected to the anthropogenic impact of processing wastewaters from the Kostomuksha Mining and Processing Works	Background values	Field + Lab analysis	in situ	Phytoplankton samples taken in 1987, 1994, 1996, 1999, 2003, and 2008 from lakes of the Kenti River system (Okunevo, Poppalijarvi, Koivas, and Kento)	Environmental	4-Biodiversity	4A-Flora	4A-Species groups	Anthropogenic impact of processing wastewaters from the Kostomuksha Mining and Processing Works	no	NA	NA	Changes in % abundance and biomass	Species biomass/distribution	Quantitative	Table 2; Figure 2-4	NA	http://scholar.google.co.uk/scholar?q=Anthropogenic+Changes+in+Phytoplankton+in+Lakes+of+the+Kenti+River+System+(Republic+of+Karelia)&btnG=&hl=en&as_sdt=0%2C5
Chen X-P, Chen H-Y, Sun J, Zhang X, He C-Q, Liu X-Y, Huang X, Yang M, Wang F-S and Vaananen K. 2018. Shifts in the structure and function of the microbial community in response to metal pollution of fresh water sediments in Finland. J. Soils Sediments. 18: 3324-3333	Finland	Regional	Laakajärvi, Kirkkoselkä, Junttiselkä and Sysmäjärvi	Outokumpu; Pyhäsalmi; Talvivaara	63.6610329	26.0381569	Nickel; Zinc; Copper; Iron	Unclear	operation	NA	CI	Study aims to explore shifts in the diversity, structure, and functional gene abundance of microbial communities in the sediment of the copper mining-induced contaminated lakes in Finland.	Reference site/population	Field + Lab analysis	in situ	Sediment microbial community	Environmental	4-Biodiversity	4C-Ecosystems	4C-Quality	Metal loading in the aquatic acosystems	no	NA	NA	Relative abundances; gene copies	Species biomass/distribution	Quantitative	Figure 2-4	NA	http://scholar.google.co.uk/scholar?q=Shifts+in+the+structure+and+function+of+the+microbial+community+in+response+to+metal+pollution+of+fr&btnG=&hl=en&as_sdt=0%2C5
Chetelat J, Cott PA, Rosabal M, Houben A, McClelland C, Rose EB, and Amyot M. 2019. Arsenic bioaccumulation in subarctic fishes of a mine- impacted bay on Great Slave Lake, Northwest Territories, Canada. PLoS ONE 14(8): e0221361	Canada	Northwest Territories	Great Slave Lake	Giant	62.4981407	-114.3602867	Gold	Open pit	postclosure	NA	Correlative	A subarctic fish community in mine-impacted Yellowknife Bay was investigated for biological and ecological processes controlling arsenic bioaccumulation	Background values	Field + Lab analysis	in situ	Over 400 fishes representing 13 species, and primary producers and consumers were included to characterize food web transfer	Environmental	4-Biodiversity	4C-Ecosystems	4C-Quality	Mine-impacted Yellowknife Bay, trophoc transfer of arsenic contamination	no	NA	NA	Total concentrations of arsenic, antimony, and metals	Metal concentration	Quantitative	Table 1; Figure 3-8	NA	http://scholar.google.co.uk/scholar?q=Arsenic+bioaccumulation+in+subarctic+fishes+of+a+mine-+impacted+bay+on+Great+Slave+Lake,+Northwest+T&btnG=&hl=en&as_sdt=0%2C5
Chot S, Widerlund A, and Ohlander B. 2013. Interaction between nitrogen and phosphorus cycles in mining-affected aquatic systems-experiences from field and laboratory measurements. Environ Sci. Pollut. Res. 20: 5722-5736.	Sweden	Skellefte district	Lake Bruträsket	Boliden concentration plant	64.8765911	20.2881601	Gold	Unclear	operation	NA	CI	Main objectives of this study were to study the interaction between N and P cycles in mining-affected aquatic systems and to quantify release rates of sedimentary SRP that may be related to this interaction. Using water and sediment cores from Lake Bruträsket, a sediment incubation experiment was performed	Control	Lab Experiment	ex situ	Water and sediment cores from Lake Bruträsket, a sediment incubation experiment	Environmental	2-Water	2A-Surface water	2A-Quality	Lake Bruträsket receives N- and P-rich mine effluents	no	NA	NA	Concentrations of P and Fe; Water quality parameters	Metal concentration	Quantitative	Table 1; Figure 3-4	NA	http://scholar.google.co.uk/scholar?q=Interaction+between+nitrogen+and+phosphorus+cycles+in+mining-affected+aquatic+systems-experiences+fr&btnG=&hl=en&as_sdt=0%2C5
Chot S, Widerlund A, and Ohlander B. 2013. Interaction between nitrogen and phosphorus cycles in mining-affected aquatic systems-experiences from field and laboratory measurements. Environ Sci. Pollut. Res. 20: 5722-5736.	Sweden	Skellefte district	Lake Bruträsket	Boliden concentration plant	64.8765911	20.2881601	Gold	Unclear	operation	NA	CI	Main objectives of this study were to study the interaction between N and P cycles in mining-affected aquatic systems and to quantify release rates of sedimentary SRP that may be related to this interaction. Using water and sediment cores from Lake Bruträsket, a sediment incubation experiment was performed	Control	Lab Experiment	ex situ	Water and sediment cores from Lake Bruträsket, a sediment incubation experiment	Environmental	2-Water	2D-Sediment	2D-Quality	Lake Bruträsket receives N- and P-rich mine effluents	no	NA	NA	Chlorophyl; Ammonium and nitrate	Water quality	Quantitative	Figure 5-6	NA	http://scholar.google.co.uk/scholar?q=Interaction+between+nitrogen+and+phosphorus+cycles+in+mining-affected+aquatic+systems-experiences+fr&btnG=&hl=en&as_sdt=0%2C5
Chou CL, Paon LA, and Moffatt JD. 2002. Cadmium, Copper, Manganese, Silver, and Zinc in Rock Crab (Cancer irroratus) from Highly Copper Contaminated Sites in the Inner Bay of Fundy, Atlantic Canada. Bull. Environ. Contam. Toxicol. 68: 885-892.	Canada	Eastern Canada	Bay of Fundy	NS	45.3100478	-64.2013277	Not stated	Unclear		NA	Correlative	Geographic distribution of heavy metals in rock crabs in different smaller bays in the Inner Bay of Fundy	Background values	Field + Lab analysis	in situ	Rock crabs (Cancer irroratus)	Environmental	4-Biodiversity	4B-Fauna	4B-Individual species	Sediment contamination	no	NA	NA	Ag, Cd, Cu, Mn and Zn concentrations in tissues of rock crabs	Metal concentration	Quantitative	Table 2	May not be mining related, discuss contamination but don't mention mining specifically	http://scholar.google.co.uk/scholar?q=Cadmium,+Copper,+Manganese,+Silver,+and+Zinc+in+Rock+Crab+(Cancer+irroratus)+from+Highly+Copper+Cont&btnG=&hl=en&as_sdt=0%2C5
Chriest A. Environmental Geochemistry of Metals Associated with Abandoned Gold Mines on Unga Island, Alaska: Developing an Understanding of Water Quality on Unga Tribal Lands. Undergraduate Research in the Community Award Final Report	USA	Alaska	Unga Island	Apollo; Sitka	55.1913871	-160.5813986	Gold	Underground mine	abandonment	NA	Correlative	An investigation of the environmental geochemistry of water and sediment at the abandoned Apollo and Sitka gold mine sites on Unga Island, Alaska was undertaken in order to understand the impact of the mine workings and tailings on the environment.	Background values	Field + Lab analysis	in situ	Streambed sediment and precipitates were collected from seven streams	Environmental	2-Water	2D-Sediment	2D-Quality	impact of the mine workings and tailings on the environment	no	NA	NA	Metal concnetrations	Metal concentration	Quantitative	Figure 2B-3B	NA	http://scholar.google.co.uk/scholar?q=Environmental+Geochemistry+of+Metals+Associated+with+Abandoned+Gold+Mines+on+Unga+Island,+Alaska:+De&btnG=&hl=en&as_sdt=0%2C5
Chriest A. Environmental Geochemistry of Metals Associated with Abandoned Gold Mines on Unga Island, Alaska: Developing an Understanding of Water Quality on Unga Tribal Lands. Undergraduate Research in the Community Award Final Report	USA	Alaska	Unga Island	Apollo; Sitka	55.1913871	-160.5813986	Gold	Underground mine	abandonment	NA	Correlative	An investigation of the environmental geochemistry of water and sediment at the abandoned Apollo and Sitka gold mine sites on Unga Island, Alaska was undertaken in order to understand the impact of the mine workings and tailings on the environment.	Background values	Field + Lab analysis	in situ	Water was collected from seven streams	Environmental	2-Water	2A-Surface water	2A-Quality	impact of the mine workings and tailings on the environment	no	NA	NA	Metal concnetrations	Metal concentration	Quantitative	Figure 2A-3A	NA	http://scholar.google.co.uk/scholar?q=Environmental+Geochemistry+of+Metals+Associated+with+Abandoned+Gold+Mines+on+Unga+Island,+Alaska:+De&btnG=&hl=en&as_sdt=0%2C5
Clark DE, Vogels MFA, Van Der Perk M, Owens PN, and Petticrew EL. 2014. Effects of a small-scale, abandoned gold mine on the geochemistry of fine stream-bed and floodplain sediments in the Horsefly River watershed, British Columbia, Canada. Mineralogical Magazine. 78(6): 1491-1504	Canada	British Columbia	Horsefly River	Black Creek	52.2918883	-121.100108	Gold	Placer mine	abandonment	NA	CI	Aimed to examine the effects of the small-scale, abandoned, hydraulic Black Creek gold mine on the geochemical content of fine stream bed and floodplain sediment in the Horsefly watershed.	Reference site/population	Field + Lab analysis	in situ	Bed sediment up and downstream of mine site	Environmental	2-Water	2D-Sediment	2D-Quality	Contamination from upstream mining activities	no	NA	NA	Metal concentrations	Metal concentration	Quantitative	Table 3 + 4	NA	http://scholar.google.co.uk/scholar?q=Effects+of+a+small-scale,+abandoned+gold+mine+on+the+geochemistry+of+fine+stream-bed+and+floodplain+&btnG=&hl=en&as_sdt=0%2C5
Cloutier NR, Clulow FV, Lim TP and Dave NK. 1986. Metal (Cu, Ni, Fe, Co, Zn, Pb) and Ra-226 Levels in Meadow Voles Microtus pennsylvanicus Living on Nickel and Uranium Mine Tailings in Ontario, Canada: Environmental and Tissue Levels. Environmental Pollution (Series B) 10: 19-46.	Canada	Ontario	Sudbury	Copper Cliff	46.4794757	-81.0856697	Copper; Nickel	Open pit	postclosure	NA	CI	Compare levels of various metals and Ra-226 in the substrate, water, vegetation and resdient small mammals of two types of tailings to values from agricultural control site removed from the mining area	Reference site/population	Field + Lab analysis	in situ	Surface water	Environmental	2-Water	2A-Surface water	2A-Quality	Mine tailings contamination	no	NA	NA	Metal concentrations	Metal concentration	Quantitative	Figure 1-7	NA	http://scholar.google.co.uk/scholar?q=METAL+(CU,+NI,+FE,+CO,+ZN,+PB)+AND+RA-226+LEVELS+IN+MEADOW+VOLES+MICROTUS-PENNSYLVANICUS+LIVING+ON+N&btnG=&hl=en&as_sdt=0%2C5
Cloutier NR, Clulow FV, Lim TP and Dave NK. 1986. Metal (Cu, Ni, Fe, Co, Zn, Pb) and Ra-226 Levels in Meadow Voles Microtus pennsylvanicus Living on Nickel and Uranium Mine Tailings in Ontario, Canada: Environmental and Tissue Levels. Environmental Pollution (Series B) 10: 19-46.	Canada	Ontario	Sudbury	Copper Cliff	46.4794757	-81.0856697	Copper; Nickel	Open pit	postclosure	NA	CI	Compare levels of various metals and Ra-226 in the substrate, water, vegetation and resdient small mammals of two types of tailings to values from agricultural control site removed from the mining area	Reference site/population	Field + Lab analysis	in situ	Substrate	Environmental	2-Water	2D-Sediment	2D-Quality	Mine tailings contamination	no	NA	NA	Metal concentrations	Metal concentration	Quantitative	Figure 1-7	NA	http://scholar.google.co.uk/scholar?q=METAL+(CU,+NI,+FE,+CO,+ZN,+PB)+AND+RA-226+LEVELS+IN+MEADOW+VOLES+MICROTUS-PENNSYLVANICUS+LIVING+ON+N&btnG=&hl=en&as_sdt=0%2C5
Cloutier NR, Clulow FV, Lim TP and Dave NK. 1986. Metal (Cu, Ni, Fe, Co, Zn, Pb) and Ra-226 Levels in Meadow Voles Microtus pennsylvanicus Living on Nickel and Uranium Mine Tailings in Ontario, Canada: Environmental and Tissue Levels. Environmental Pollution (Series B) 10: 19-46.	Canada	Ontario	Sudbury	Copper Cliff	46.4794757	-81.0856697	Copper; Nickel	Open pit	postclosure	NA	CI	Compare levels of various metals and Ra-226 in the substrate, water, vegetation and resdient small mammals of two types of tailings to values from agricultural control site removed from the mining area	Reference site/population	Field + Lab analysis	in situ	Vegetation samples	Environmental	4-Biodiversity	4A-Flora	4A-Species groups	Mine tailings contamination	no	NA	NA	Metal concentrations	Metal concentration	Quantitative	Figure 1-7	NA	http://scholar.google.co.uk/scholar?q=METAL+(CU,+NI,+FE,+CO,+ZN,+PB)+AND+RA-226+LEVELS+IN+MEADOW+VOLES+MICROTUS-PENNSYLVANICUS+LIVING+ON+N&btnG=&hl=en&as_sdt=0%2C5
Cloutier NR, Clulow FV, Lim TP and Dave NK. 1986. Metal (Cu, Ni, Fe, Co, Zn, Pb) and Ra-226 Levels in Meadow Voles Microtus pennsylvanicus Living on Nickel and Uranium Mine Tailings in Ontario, Canada: Environmental and Tissue Levels. Environmental Pollution (Series B) 10: 19-46.	Canada	Ontario	Sudbury	Copper Cliff	46.4794757	-81.0856697	Copper; Nickel	Open pit	postclosure	NA	CI	Compare levels of various metals and Ra-226 in the substrate, water, vegetation and resident small mammals of two types of tailings to values from agricultural control site removed from the mining area	Reference site/population	Field + Lab analysis	in situ	Small mammals, meadow voles (Microtus pennsylvanicus)	Environmental	4-Biodiversity	4B-Fauna	4B-Individual species	Mine tailings contamination	no	NA	NA	Metal concentrations	Metal concentration	Quantitative	Figure 1-7	NA	http://scholar.google.co.uk/scholar?q=METAL+(CU,+NI,+FE,+CO,+ZN,+PB)+AND+RA-226+LEVELS+IN+MEADOW+VOLES+MICROTUS-PENNSYLVANICUS+LIVING+ON+N&btnG=&hl=en&as_sdt=0%2C5
Cloutier NR, Clulow FV, Lim TP and Dave NK. 1986. Metal (Cu, Ni, Fe, Co, Zn, Pb) and Ra-226 Levels in Tissues of Meadow Voles Microtus pennsylvanicus Living on Nickel and Uranium Mine Tailings in Ontario, Canada: Site, Sex, Age and Season Effects with Calculation of average Skeletal Radiation Dose. Environmental Pollution (Series A) 41: 295-314.	Canada	Ontario	Sudbury	Copper Cliff	46.4794757	-81.0856697	Copper; Nickel	Open pit	postclosure	NA	CI	Compare levels of various metals and Ra-226 in the resident small mammals of two types of tailings to values from agricultural control site removed from the mining area	Reference site/population	Field + Lab analysis	in situ	Meadow voles (Microtus pennsylvanicus) tissues	Environmental	4-Biodiversity	4B-Fauna	4B-Individual species	Mine tailings contamination	no	NA	NA	Liver, kidney and muscle tissues were analysed for Cu, Ni, Fe, Co, Zn, Pb and Ra-226	Metal concentration	Quantitative	Table 1-4	NA	http://scholar.google.co.uk/scholar?q=METAL+(CU,+NI,+FE,+CO,+ZN,+PB)+AND+RA-226+LEVELS+IN+TISSUES+OF+MEADOW+VOLES+MICROTUS-PENNSYLVANICUS+&btnG=&hl=en&as_sdt=0%2C5
Conly AG, Lee PF, Godwin A, and Cockerton S. 2008. Experimental Constraints for the Source of Sulfate Toxicity and Predictive Water Quality for the Hogarth and Caland Pit Lakes, Steep Rock Iron Mine, Northwestern Ontario, Canada.	Canada	Ontario	Hogarth and Caland Pit Lakes	Steep Rock	48.7963745	-91.6455637	Iron	Open pit	postclosure	NA	CI	Two adjacent pit lakes, Caland and Hogarth, were formed after the closure and subsequent flooding of the Steep Rock iron mines, water-rock reaction experiments to determine source of sulfate toxicity and predictive Water Quality	Reference site/population	Field + Lab analysis	in situ	Hogarth and Caland pit lake water quality	Environmental	2-Water	2A-Surface water	2A-Quality	Differences in the pyrite content of the buried ore zone	no	NA	NA	Water quality	Water quality	Quantitative	Figure 1	NA	http://scholar.google.co.uk/scholar?q=Experimental+Constraints+for+the+Source+of+Sulfate+Toxicity+and+Predictive+Water+Quality+for+the+Hog&btnG=&hl=en&as_sdt=0%2C5
Conly AG, Lee PF, Godwin A, and Cockerton S. 2008. Experimental Constraints for the Source of Sulfate Toxicity and Predictive Water Quality for the Hogarth and Caland Pit Lakes, Steep Rock Iron Mine, Northwestern Ontario, Canada.	Canada	Ontario	Hogarth and Caland Pit Lakes	Steep Rock	48.7963745	-91.6455637	Iron	Open pit	postclosure	NA	CI	Two adjacent pit lakes, Caland and Hogarth, were formed after the closure and subsequent flooding of the Steep Rock iron mines, water-rock reaction experiments to determine source of sulfate toxicity and predictive Water Quality	Reference site/population	Field + Lab analysis	in situ	Lemna minor (duckweed)	Environmental	4-Biodiversity	4A-Flora	4A-Individual species	Differences in the pyrite content of the buried ore zone	no	NA	NA	Growth	Growth/condition/survival	Quantitative	Table 1	NA	http://scholar.google.co.uk/scholar?q=Experimental+Constraints+for+the+Source+of+Sulfate+Toxicity+and+Predictive+Water+Quality+for+the+Hog&btnG=&hl=en&as_sdt=0%2C5
Cott PA, Zajdlik BA, Palmer MJ, and McPherson MD. 2016. Arsenic and mercury in lake whitefish and burbot near the abandoned Giant Mine on Great Slave Lake. Journal of Great Lake Research. 42: 223-232	Canada	Northwest Territories	Great Slave Lake	Giant	62.4981407	-114.3602867	Gold	Open pit	abandonment	two sites near the abandoned Giant Mine site (Baker Pond and Yellowknife Bay)	CI	Investigated the concentration of total arsenic, four arsenic species (arsenite (AsIII), arsenate (AsV), dimethylarsinate (DMA), and monomethylarsonate (MMA)), and total mercury (Hg) in the muscle and liver of lake whitefish (Coregonus clupeaformis) and burbot (Lota lota) collected at two sites near the abandoned Giant Mine site (Baker Pond and Yellowknife Bay) and two reference sites more than 2…	Reference site/population	Field + Lab analysis	in situ	Muscle and liver of lake whitefish (Coregonus clupeaformis) and burbot (Lota lota)	Environmental	4-Biodiversity	4B-Fauna	4B-Individual species	Arsenic loading to Yellowknife Bay has long been a concern with several earlier studies identifying elevated levels of arsenic in sediment and surface waters of Yellowknife Bay	no	NA	NA	Total arsenic (As) and total mercury (Hg) concentrations	Metal concentration	Quantitative	Table 1-2; Fig 2-4	NA	http://scholar.google.co.uk/scholar?q=Arsenic+and+mercury+in+lake+whitefish+and+burbot+near+the+abandoned+Giant+Mine+on+Great+Slave+Lake&btnG=&hl=en&as_sdt=0%2C5
Couillard Y, Campbell PGC, and Tessier A. 1993. Response of metallothionein concentrations in a freshwater bivalve (Anodonta grandis) along an environmental cadmium gradient. Limnol. Oceanogr. 38(2): 299-313.	Canada	Quebec	Rouyn-Noranda	Regional	48.1371277	-79.4294018	Copper; Zinc	Unclear	postclosure	NA	Correlative	Surficial sediments, overlying water, and specimens of the freshwater bivalve Anodonta grandis were collected by divers at 11 littoral lacustrine sites located along a geochemical gradient in an area influenced by mining and smelting activities.	Background values	Field + Lab analysis	in situ	Sediment sampling and analyses	Environmental	2-Water	2D-Sediment	2D-Quality	Spatial gradient of metal contamination	no	NA	NA	Metal Concentrations	Metal concentration	Quantitative	Table 2	NA	http://scholar.google.co.uk/scholar?q=Response+of+metallothionein+concentrations+in+a+freshwater+bivalve+(Anodonta+grandis)+along+an+envir&btnG=&hl=en&as_sdt=0%2C5
Couillard Y, Campbell PGC, and Tessier A. 1993. Response of metallothionein concentrations in a freshwater bivalve (Anodonta grandis) along an environmental cadmium gradient. Limnol. Oceanogr. 38(2): 299-313.	Canada	Quebec	Rouyn-Noranda	Regional	48.1371277	-79.4294018	Copper; Zinc	Unclear	postclosure	NA	Correlative	Surficial sediments, overlying water, and specimens of the freshwater bivalve Anodonta grandis were collected by divers at 11 littoral lacustrine sites located along a geochemical gradient in an area influenced by mining and smelting activities.	Background values	Field + Lab analysis	in situ	Water sampling and analyses-	Environmental	2-Water	2A-Surface water	2A-Quality	Spatial gradient of metal contamination	no	NA	NA	Water quality	Water quality	Quantitative	Table 1	NA	http://scholar.google.co.uk/scholar?q=Response+of+metallothionein+concentrations+in+a+freshwater+bivalve+(Anodonta+grandis)+along+an+envir&btnG=&hl=en&as_sdt=0%2C5
Couillard Y, Campbell PGC, and Tessier A. 1993. Response of metallothionein concentrations in a freshwater bivalve (Anodonta grandis) along an environmental cadmium gradient. Limnol. Oceanogr. 38(2): 299-313.	Canada	Quebec	Rouyn-Noranda	Regional	48.1371277	-79.4294018	Copper; Zinc	Unclear	postclosure	NA	Correlative	Surficial sediments, overlying water, and specimens of the freshwater bivalve Anodonta grandis were collected by divers at 11 littoral lacustrine sites located along a geochemical gradient in an area influenced by mining and smelting activities.	Background values	Field + Lab analysis	in situ	Bivalve collection and analysis-A	Environmental	4-Biodiversity	4B-Fauna	4B-Species groups	Spatial gradient of metal contamination	no	NA	NA	Metal Concentrations	Metal concentration	Quantitative	Table 3; Figure 3	NA	http://scholar.google.co.uk/scholar?q=Response+of+metallothionein+concentrations+in+a+freshwater+bivalve+(Anodonta+grandis)+along+an+envir&btnG=&hl=en&as_sdt=0%2C5
Couillard Y, Grapentine LC, Borgmann U, Doyle P, and Masson S. 2008. The amphipod Hyalella azteca as a biomonitor in field deployment studies for metal mining. Environmental Polltuion. 156: 1314-1324.	Canada	Quebec	Colombiere River	Val-d'Or	48.0817446	-77.6166317	Copper; Zinc	Open pit	operation	NA	CI	Amphipods were exposed in situ to seven combinations of site water and site food treatment along metal contamination gradients in two rivers affected by metal mining in the Abitibi – James Bay regio	Control	Lab Exp + Field test	in situ	Amphipods (Hyalella azteca)	Environmental	4-Biodiversity	4B-Fauna	4B-Individual species	Transplanted H. azteca varied along metal contamination gradients	no	NA	NA	Metal concentrations	Metal concentration	Quantitative	Section 5.3; Table 5	NA	http://scholar.google.co.uk/scholar?q=The+amphipod+Hyalella+azteca+as+a+biomonitor+in+field+deployment+studies+for+metal+mining&btnG=&hl=en&as_sdt=0%2C5
Coulombe H, Lachapelle G, Neesham-Grenon E, Hallé S, & Debia M. 2016. Diesel exhaust exposures in an underground mine. ISMS Paper No 201: 409-412	Canada	Quebec	Not stated	NS	51.45310088	-73.21718844	Gold	Underground mine	operation	NA	Correlative	Assess diesel exhaust concentrations among the similar exposure groups and the variability of the exposures	Background values	Field + Lab analysis	in situ	Mine air; personal breathing air	Environmental	3-Air	3B-Atmosphere	3B-Air Quality	Exposure to diesel exhaust fumes measured through proxies	no	NA	NA	Total carbon; elemental carbon; respirable computstible dust	Occupational hazards/risks/exposure	Quantitative	Table 1; Table 2; Table 3	NA	http://scholar.google.co.uk/scholar?q=Diesel+exhaust+exposures+in+an+underground+mine&btnG=&hl=en&as_sdt=0%2C5
Coussy S, Benzaazoua M, Blanc D, Moszkowicz P, and Bussiere B. Arsenic stability in arsenopyrite-rich cemented paste backfills: A leaching test-based assessment. Journal of Hazardous Materials. 185: 1467-1476.	Canada	Quebec	Baie-James	Casa Berardi	52.0346867	-75.1079065	Gold	Underground mine	abandonment	NA	CI	Three different cemented paste backfill were synthesized in laboratory using Casa Berardi tailings and three different binders as remidiation for tailings	Control	Lab Experiment	ex situ	Leachate tests	Environmental	2-Water	2B-Groundwater	2B-Quality	Mine tailings	yes	Cemented paste backfill	Stabilization of polluting elements such as As	Cumulative As release; pH	Mitigation measure/change in measure	Quantitative	Figure 4-6	NA	http://scholar.google.co.uk/scholar?q=Arsenic+stability+in+arsenopyrite-rich+cemented+paste+backfills:+A+leaching+test-based+assessment&btnG=&hl=en&as_sdt=0%2C5
Cox D and Mills S. 2015. Gendering Environmental Assessment: Women's Participation and Employment Outcomes at Voisey's Bay. Arctic. 68(2): 246-260.	Canada	Newfoundland & Labrador	Labrador	Voisey’s Bay	56.3359699	-62.0977539	Nickel	Open pit	operation	NA	CI	Examines the effect of Inuit and Innu women’s participation in environmental assessment (EA) processes on EA recommendations, impact benefit agreement (IBA) negotiations, and women’s employment experiences at Voisey’s Bay Mine, Labrador	No control	Social Science	ex situ	Inuit and Innu women’s participation	Social	5-Human environment	5B-Economic	5B-Jobs (new employments)	How EA processes are influenced by other institutions that may help or hinder participation and whether EAs enable marginalized groups within Indigenous communities to influence development outcomes	no	NA	NA	Participation in environmental assessment (EA) processes on EA recommendations, impact benefit agreement (IBA) negotiations	Community	Qualitative	All	NA	http://scholar.google.co.uk/scholar?q=Gendering+Environmental+Assessment:+Women's+Participation+and+Employment+Outcomes+at+Voisey's+Bay&btnG=&hl=en&as_sdt=0%2C5
Crowder A, Dushenko WT, Greig J, and Poland JS. 1989. Metal contamination in sediments and biota of the Bay of Quinte, Lake Ontario, Canada. Hydrobiologia. 188/189: 337-343.	Canada	Ontario	Bay of Quinte	Moira River	44.1775728	-77.2316107	Iron; Gold; Copper	Unclear	abandonment	NA	CI	Investigating possible metal contamination of submerged weed beds and marsh biota which may contribute to the low diversity and biomass of macrophyte beds and Typha marshes in the Bay. Sediment, macrophytes and snails were sampled in wetlands close to the Moira River and at Hay Bay (part of the Bay of Quinte presumably unaffected by mine effluents)	Reference site/population	Field + Lab analysis	in situ	Sediment and submerged macrophytes	Environmental	2-Water	2D-Sediment	2D-Quality	Elevated levels of metals originating from old mining sites in the Moira River drainage basin which were active from the 1880's to 1960's	no	NA	NA	Element concentrations	Metal concentration	Quantitative	Table 1-3	NA	http://scholar.google.co.uk/scholar?q=Metal+contamination+in+sediments+and+biota+of+the+Bay+of+Quinte,+Lake+Ontario,+Canada&btnG=&hl=en&as_sdt=0%2C5
Crowder A, Dushenko WT, Greig J, and Poland JS. 1989. Metal contamination in sediments and biota of the Bay of Quinte, Lake Ontario, Canada. Hydrobiologia. 188/189: 337-343.	Canada	Ontario	Bay of Quinte	Moira River	44.1775728	-77.2316107	Iron; Gold; Copper	Unclear	abandonment	NA	CI	Investigating possible metal contamination of submerged weed beds and marsh biota which may contribute to the low diversity and biomass of macrophyte beds and Typha marshes in the Bay. Sediment, macrophytes and snails were sampled in wetlands close to the Moira River and at Hay Bay (part of the Bay of Quinte presumably unaffected by mine effluents)	Reference site/population	Field + Lab analysis	in situ	Sediment and submerged macrophytes	Environmental	4-Biodiversity	4A-Flora	4A-Species groups	Elevated levels of metals originating from old mining sites in the Moira River drainage basin which were active from the 1880's to 1960's	no	NA	NA	Element concentrations	Metal concentration	Quantitative	Table 1-3	NA	http://scholar.google.co.uk/scholar?q=Metal+contamination+in+sediments+and+biota+of+the+Bay+of+Quinte,+Lake+Ontario,+Canada&btnG=&hl=en&as_sdt=0%2C5
Crowder A, Dushenko WT, Greig J, and Poland JS. 1989. Metal contamination in sediments and biota of the Bay of Quinte, Lake Ontario, Canada. Hydrobiologia. 188/189: 337-343.	Canada	Ontario	Bay of Quinte	Moira River	44.1775728	-77.2316107	Iron; Gold; Copper	Unclear	abandonment	NA	CI	Investigating possible metal contamination of submerged weed beds and marsh biota which may contribute to the low diversity and biomass of macrophyte beds and Typha marshes in the Bay. Sediment, macrophytes and snails were sampled in wetlands close to the Moira River and at Hay Bay (part of the Bay of Quinte presumably unaffected by mine effluents)	Reference site/population	Field + Lab analysis	in situ	Snail samples (Planorbella trivolvis and Stagnicola elodes)	Environmental	4-Biodiversity	4B-Fauna	4B-Individual species	Elevated levels of metals originating from old mining sites in the Moira River drainage basin which were active from the 1880's to 1960's	no	NA	NA	Element concentrations	Metal concentration	Quantitative	Table 1-3	NA	http://scholar.google.co.uk/scholar?q=Metal+contamination+in+sediments+and+biota+of+the+Bay+of+Quinte,+Lake+Ontario,+Canada&btnG=&hl=en&as_sdt=0%2C5
Dalziel J and Tordon R. 2014. Gaseous mercury flux measurements from two mine tailing sites in the Seal Harbour area of Nova Scotia. Geochemistry: Exploration, Environment, Analysis. 14: 17-24	Canada	Nova Scotia	Seal Harbour	Seal Harbour	45.1012	-61.3603	Gold	Unclear	abandonment	NA	CI	Mercury (Hg) flux-rates from surface soil were measured at an abandoned gold mining site near Seal Harbour, Nova Scotia	Reference site/population	Field + Lab analysis	in situ	Surface soil at an abandoned gold mining site	Environmental	1-Soil/Geology	1A-Soil surface	1A-Quality	Hg amalgamation process, used to isolate gold, produced areas of Hg-laden mine tailings	no	NA	NA	Mercury (Hg) flux-rates	Soil Characteristics	Quantitative	Figure 2-4	NA	http://scholar.google.co.uk/scholar?q=Gaseous+mercury+flux+measurements+from+two+mine+tailing+sites+in+the+Seal+Harbour+area+of+Nova+Scoti&btnG=&hl=en&as_sdt=0%2C5
Damber L and Larsson LG. 1982. Combined effects of mining and smoking in the causation of lung carcinoma. A case-control study in northern Sweden. Acta Radiologica: Oncology. 21 (5): 305-313.	Sweden	Kiruna and Gallivare	NS	Regional	67.48179752	20.54694013	Iron	Underground mine	operation	NA	CI	Lung carcinoma among workers in the iron ore mines in northern Sweden; large case-control study combining effects of mining and smoking	Reference site/population	Social Science	in situ	Case-control study comprised deceased male lung carcinoma cases, deceased and living control	Social	5-Human environment	5E-Health/wellbeing	5E-Health/Safety	Comnined effects of mining as occupation and smoking	no	NA	NA	Risk ratio; lung carcinoma rates	Cancer rates/disease/mortality	Quantitative	Table 1	NA	http://scholar.google.co.uk/scholar?q=Combined+effects+of+mining+and+smoking+in+the+causation+of+lung+carcinoma.+A+case-control+study+in+n&btnG=&hl=en&as_sdt=0%2C5
Damber L and Larsson LG. 1985. Underground mining, smoking, and lung cancer: a case-control study in the iron ore municipalities in northern Sweden. JNCI. 74(6): 1207-1213	Sweden	Kiruna and Gallivare	NS	NS	67.48179752	20.54694013	Iron	Underground mine	operation	Two municipalities with large iron ore mines.	CI	A case-control study of lung cancer in males from two municipalities with large iron ore mines.	Reference site/population	Social Science	in situ	All male lung cancer cases reported to the Swedish cancer registry during 1972-82 from the municipalities of Kiruna and Giillivare	Social	5-Human environment	5E-Health/wellbeing	5E-Health/Safety	Employment time in underground mining	no	NA	NA	Lung cancer cases	Cancer rates/disease/mortality	Quantitative	Table 2-8	NA	http://scholar.google.co.uk/scholar?q=Underground+mining,+smoking,+and+lung+cancer:+a+case-control+study+in+the+iron+ore+municipalities+in&btnG=&hl=en&as_sdt=0%2C5
Dang M, Norregaard R, Bach L, Sonne C, Sondergaard J, Gustavson K, Aastrup P, and Norwak B. 2017. Metal residues, histopathology and presence of parasites in the liver and gills of fourhorn sculpin (Myoxocephalus quadricornis) and shorthorn sculpin (Myoxocephalus scorpius) near a former lead-zinc mine in East Greenland. Environmental Research. 153: 171-180.	Greenland	Nordøstgrønland	Nyhavn	Mestersvig	72.2050466	-24.0986627	Lead; Zinc	Underground mine	abandonment	NA	CI	Investigate metal residues, histopathology and presence of parasites in the liver and gills of fourhorn sculpin and shorthorn sculpins collected in marine waters in an area polluted by the lead-zinc mine at Mestersvig, East Greenland to determine if the responses to pollution are different between those two species	Background values	Field + Lab analysis	in situ	Fourhorn sculpins (Myoxocephalus quadricornis) and shorthorn sculpins (Myoxocephalus scorpius)	Environmental	4-Biodiversity	4B-Fauna	4B-Individual species	Marine waters in an area polluted by the lead-zinc mine	no	NA	NA	Element (Cu, Zn, As, Cd, Hg and Pb) concentration; histological changes in liver and gills	Metal concentration	Quantitative	Table 1-2	NA	http://scholar.google.co.uk/scholar?q=Metal+residues,+histopathology+and+presence+of+parasites+in+the+liver+and+gills+of+fourhorn+sculpin+&btnG=&hl=en&as_sdt=0%2C5
Dang M, Pittman K, Bach L, Sonne C, Hansson SV, Søndergaard J, Stride M, and Nowak B. 2019. Mucous cell responses to contaminants and parasites in shorthorn sculpins (Myoxocephalus scorpius) from a former lead_zinc mine in West Greenland. Science of the Total Environment. 678: 207-216.	Greenland	Qaasuitsup	Marmorilik	Black Angel	71.1167	-51.25	Zinc; Lead	Unclear	postclosure	NA	Correlative	Applied mucosal mapping (a stereological method for mucosal quantification in fish) to uncover interactions between the host, parasites and heavymetal exposure (Pb and Zn) in shorthorn sculpins fromtheMaarmorilik mining site at a gradient of 3 stations.	Background values	Field + Lab analysis	in situ	Skin and gill mucosal epithelia of shorthorn sculpins	Environmental	4-Biodiversity	4B-Fauna	4B-Individual species	Interactions among parasites, pollutants and host mucosal responses	no	NA	NA	Metal levels in the liver and biometric parameters; Prevalence and intensity of infectionwith digeneans	Growth/condition/survival	Quantitative	Table 3; Figure 4-5	NA	http://scholar.google.co.uk/scholar?q=Mucous+cell+responses+to+contaminants+and+parasites+in+shorthorn+sculpins+(Myoxocephalus+scorpius)+f&btnG=&hl=en&as_sdt=0%2C5
Darby SC, Radford EP, and Whitley E. 1995. Radon exposure and cancers other than lung cancer in Swedish iron miners. Environmental Health Perspectives. 103(Supp. 2): 45-47	Sweden	Norrbotten	Malmberget and Kiruna	Malmberget	67.173325	20.654169	Iron	Underground mine	operation	NA	CI	A cohort study of underground miners and risks of cancer other than lung cancer, exposed to elevated levels of the radioactive gas radon.	Reference site/population	Social Science	in situ	Iron miners in Northern Sweden	Social	5-Human environment	5E-Health/wellbeing	5E-Health/Safety	Exposure to radioactive gas radon	no	NA	NA	Observed and expected deaths; radon exposure rates	Cancer rates/disease/mortality	Quantitative	Table 1 + 2	NA	http://scholar.google.co.uk/scholar?q=Radon+exposure+and+cancers+other+than+lung+cancer+in+Swedish+iron+miners&btnG=&hl=en&as_sdt=0%2C5
Dauval'ter VA. 2000. Assessment of Toxicity of Metals Accumulated in Bottom Deposits of Lakes. Water Resources. 27(4): 424-431.	Russia	Kola Peninsula	Lake Imandra	MCP; Severonickel	67.912847	32.8558033	Copper; Nickel	Surface mine	abandonment	NA	Correlative	Concentrations of Ni, Cu, Zn, Mn, Fe, Na, and K in the bottom deposits of Lake Imandra are presented.	Background values	Field + Lab analysis	in situ	Bottom deposits of Lake Imandra	Environmental	2-Water	2D-Sediment	2D-Quality	Toxicity of the metals accumulated in the lake over the period of operation of the mining and smelting complex.	no	NA	NA	Metal concentrations	Metal concentration	Quantitative	Table 1	NA	http://scholar.google.co.uk/scholar?q=Assessment+of+Toxicity+of+Metals+Accumulated+in+Bottom+Deposits+of+Lakes&btnG=&hl=en&as_sdt=0%2C5
Dauvalter V and Rognerud S. 2001. Heavy metal pollution in sediments of the Pasvik River drainage. Chemosphere. 42: 9-18.	Russia	Murmansk Oblast	Pasvik River	Pechenganikel	69.449156	30.3915533	Nickel	Surface mine	operation	NA	Correlative	Study regional impacts of heavy metals on the watershed of the Pasvik River.	Background values	Field + Lab analysis	in situ	Vertical distribution from sediment cores and surface distribution in surface sediments	Environmental	2-Water	2D-Sediment	2D-Quality	Distribution of heavy metals from smelters and waste waters from tailings and mines	no	NA	NA	Heavy metal concentration	Metal concentration	Quantitative	Table 1; Figure 2	NA	http://scholar.google.co.uk/scholar?q=Heavy+metal+pollution+in+sediments+of+the+Pasvik+River+drainage&btnG=&hl=en&as_sdt=0%2C5
Dauvalter V. 2003. Impact of mining and refining on the distribution and accumulation of nickel and other heavy metals in sediments of subarctic Lake Kuetsjarvi, Murmansk Region, Russia. Journal of Environmental Monitoring. 5: 210-215.	Russia	Murmansk Oblast	Lake Kuetsjarvi	Pechenganikel	69.449156	30.3915533	Nickel	Surface mine	operation	NA	CI	Aim of the present research is an assessment of HMs accumulation (of Ni, Cu, Co, Zn, Pb, Cd, and Hg) in lake sediments in relation to mining and metallurgical activity adjacent to Lake Kuetsja¨ rvi. Four aspects are considered: (1) background concentrations; (2) vertical distributions; (3) concentration in a superficial sediment layers	Background values	Field + Lab analysis	in situ	Lake Kuetsjarvi sediments	Environmental	2-Water	2D-Sediment	2D-Quality	Waste waters from the smelter, tailings and slag piles and mines of the Pechenganickel Company are the main pollution source of Lake Kuetsja¨ rvi and the runoff waters of this industrial zone	no	NA	NA	Heavy metal concentrations	Metal concentration	Quantitative	Table 4	NA	http://scholar.google.co.uk/scholar?q=Impact+of+mining+and+refining+on+the+distribution+and+accumulation+of+nickel+and+other+heavy+metals+&btnG=&hl=en&as_sdt=0%2C5
Dauvalter VA. 1998. Heavy metals in the bottom sediments of the Inari--Pasvik Lake--River system. Water Resources. 25(4): 451-457.	Russia	Murmansk Oblast	Inari–Pasvik Lake–River	Pechenganikel	69.418053	30.2378393	Nickel	Surface mine	operation	NA	Correlative	Estimate the concentrations of heavy metals in bottom sediments of the Inari–Pasvik water system and correlate them with the respective background concentrations; to determine their vertical distribution over the cores and the top layers of bottom sediments; and to assess the degree of contamination of bottom sediments.	Background values	Field + Lab analysis	in situ	Bottom sediments of Lake Inari	Environmental	2-Water	2D-Sediment	2D-Quality	Heavy metals enter water bodies with surface runoff from the drainage area and precipitation	no	NA	NA	Concentrations of heavy metals	Metal concentration	Quantitative	Table 1; Figure 2-3	NA	http://scholar.google.co.uk/scholar?q=Heavy+metals+in+the+bottom+sediments+of+the+Inari--Pasvik+Lake--River+system&btnG=&hl=en&as_sdt=0%2C5
Dave G. 1992. Sediment toxicity in lakes along the river Kolbacksan, central Sweden. Hydrobiologia. 235/236: 419-433.	Sweden	Bergslagen	River Kolbacksan	NR	59.9854873	15.7511798	Not stated	Unclear	abandonment	"historical mining and steel works district"	CI	Determine the toxicity to Daphnia magna of surficial sediments from representative locations within this system of lakes and to look for possible correlations with concentrations of metals and oil.	Control	Lab Experiment	ex situ	Daphnia magna and Tubifex tubifex	Environmental	4-Biodiversity	4B-Fauna	4B-Individual species	Toxicity of surficial sediments from locations within historical mining district	no	NA	NA	EC50	Growth/condition/survival	Quantitative	Table 2-5	NA	http://scholar.google.co.uk/scholar?q=Sediment+toxicity+in+lakes+along+the+river+Kolbacksan,+central+Sweden&btnG=&hl=en&as_sdt=0%2C5
Davies H. 2007. Inuit observations of environmental change and effects of change in Anaktalak Bay, Labrador. Queen's University MSc Thesis.	Canada	Newfoundland & Labrador	Anaktalak Bay	Voisey’s Bay	56.3359699	-62.0977539	Nickel	Open pit	operation	NA	Correlative	Further the understanding of environmental changes in Anaktalâk Bay (the shipping route to the Voisey’s Bay Nickel mine) and the effects of these changes on local Inuit in order to inform the development of a multi-partner monitoring (MPM) program for the area.	Background values	Social Science	in situ	Inuit communty of Anaktalâk Bay	Social	5-Human environment	5A-Landscapes	5A-Other qualities	Shipping route to the Voisey’s Bay Nickel mine breaks up ice in the region	no	NA	NA	Inuit Observations of Environmental Changes	Community	Qualitative	Section 5.4; Table 2	Trends identified during the transcript analysis	http://scholar.google.co.uk/scholar?q=Inuit+observations+of+environmental+change+and+effects+of+change+in+Anaktalak+Bay,+Labrador&btnG=&hl=en&as_sdt=0%2C5
Davies H. 2007. Inuit observations of environmental change and effects of change in Anaktalak Bay, Labrador. Queen's University MSc Thesis.	Canada	Newfoundland & Labrador	Anaktalak Bay	Voisey’s Bay	56.3359699	-62.0977539	Nickel	Open pit	operation	NA	Correlative	Further the understanding of environmental changes in Anaktalâk Bay (the shipping route to the Voisey’s Bay Nickel mine) and the effects of these changes on local Inuit in order to inform the development of a multi-partner monitoring (MPM) program for the area.	Background values	Social Science	in situ	Inuit communty of Anaktalâk Bay	Social	5-Human environment	5B-Economic	5B-Traditional livelihoods	Shipping route to the Voisey’s Bay Nickel mine breaks up ice in the region	no	NA	NA	Commercial fishing thought to be slowing down	Community	Qualitative	Section 5.5.1	Trends identified during the transcript analysis	http://scholar.google.co.uk/scholar?q=Inuit+observations+of+environmental+change+and+effects+of+change+in+Anaktalak+Bay,+Labrador&btnG=&hl=en&as_sdt=0%2C5
Davies H. 2007. Inuit observations of environmental change and effects of change in Anaktalak Bay, Labrador. Queen's University MSc Thesis.	Canada	Newfoundland & Labrador	Anaktalak Bay	Voisey’s Bay	56.3359699	-62.0977539	Nickel	Open pit	operation	NA	Correlative	Further the understanding of environmental changes in Anaktalâk Bay (the shipping route to the Voisey’s Bay Nickel mine) and the effects of these changes on local Inuit in order to inform the development of a multi-partner monitoring (MPM) program for the area.	Background values	Social Science	in situ	Inuit communty of Anaktalâk Bay	Social	5-Human environment	5D-Culture/history	5D-Cultural resources	Shipping route to the Voisey’s Bay Nickel mine breaks up ice in the region	no	NA	NA	Knowledge and Culture no longer being passed on to many youth	Community	Qualitative	Section 5.5.2	Trends identified during the transcript analysis	http://scholar.google.co.uk/scholar?q=Inuit+observations+of+environmental+change+and+effects+of+change+in+Anaktalak+Bay,+Labrador&btnG=&hl=en&as_sdt=0%2C5
Davies H. 2007. Inuit observations of environmental change and effects of change in Anaktalak Bay, Labrador. Queen's University MSc Thesis.	Canada	Newfoundland & Labrador	Anaktalak Bay	Voisey’s Bay	56.3359699	-62.0977539	Nickel	Open pit	operation	NA	Correlative	Further the understanding of environmental changes in Anaktalâk Bay (the shipping route to the Voisey’s Bay Nickel mine) and the effects of these changes on local Inuit in order to inform the development of a multi-partner monitoring (MPM) program for the area.	Background values	Social Science	in situ	Inuit communty of Anaktalâk Bay	Social	5-Human environment	5B-Economic	5B-Property	Shipping route to the Voisey’s Bay Nickel mine breaks up ice in the region	no	NA	NA	Moving their cabins to other locations to get away from the mine	Community	Qualitative	Section 5.5.4	Trends identified during the transcript analysis	http://scholar.google.co.uk/scholar?q=Inuit+observations+of+environmental+change+and+effects+of+change+in+Anaktalak+Bay,+Labrador&btnG=&hl=en&as_sdt=0%2C5
Davies H. 2007. Inuit observations of environmental change and effects of change in Anaktalak Bay, Labrador. Queen's University MSc Thesis.	Canada	Newfoundland & Labrador	Anaktalak Bay	Voisey’s Bay	56.3359699	-62.0977539	Nickel	Open pit	operation	NA	Correlative	Further the understanding of environmental changes in Anaktalâk Bay (the shipping route to the Voisey’s Bay Nickel mine) and the effects of these changes on local Inuit in order to inform the development of a multi-partner monitoring (MPM) program for the area.	Background values	Social Science	in situ	Inuit communty of Anaktalâk Bay	Social	5-Human environment	5C-Service & infrastructure demand	5C-Consumables/Subsistence	Shipping route to the Voisey’s Bay Nickel mine breaks up ice in the region	no	NA	NA	Concern about contaminated country foods	Community	Qualitative	Section 5.5.5 and 5.5.6	Trends identified during the transcript analysis	http://scholar.google.co.uk/scholar?q=Inuit+observations+of+environmental+change+and+effects+of+change+in+Anaktalak+Bay,+Labrador&btnG=&hl=en&as_sdt=0%2C5
Davies H. 2007. Inuit observations of environmental change and effects of change in Anaktalak Bay, Labrador. Queen's University MSc Thesis.	Canada	Newfoundland & Labrador	Anaktalak Bay	Voisey’s Bay	56.3359699	-62.0977539	Nickel	Open pit	operation	NA	Correlative	Further the understanding of environmental changes in Anaktalâk Bay (the shipping route to the Voisey’s Bay Nickel mine) and the effects of these changes on local Inuit in order to inform the development of a multi-partner monitoring (MPM) program for the area.	Background values	Social Science	in situ	Inuit communty of Anaktalâk Bay	Social	5-Human environment	5E-Health/wellbeing	5E-Health/Safety	Shipping route to the Voisey’s Bay Nickel mine breaks up ice in the region	no	NA	NA	Unpredictability of the ice poses a serious health risk to Inuit	Community	Qualitative	Section 5.5.7 and 5.5.10	Trends identified during the transcript analysis	http://scholar.google.co.uk/scholar?q=Inuit+observations+of+environmental+change+and+effects+of+change+in+Anaktalak+Bay,+Labrador&btnG=&hl=en&as_sdt=0%2C5
Davies H. 2007. Inuit observations of environmental change and effects of change in Anaktalak Bay, Labrador. Queen's University MSc Thesis.	Canada	Newfoundland & Labrador	Anaktalak Bay	Voisey’s Bay	56.3359699	-62.0977539	Nickel	Open pit	operation	NA	Correlative	Further the understanding of environmental changes in Anaktalâk Bay (the shipping route to the Voisey’s Bay Nickel mine) and the effects of these changes on local Inuit in order to inform the development of a multi-partner monitoring (MPM) program for the area.	Background values	Social Science	in situ	Inuit communty of Anaktalâk Bay	Social	5-Human environment	5A-Landscapes	5A-Scenic resources	Shipping route to the Voisey’s Bay Nickel mine breaks up ice in the region	no	NA	NA	Physical presence of the mine also takes away from the experience of being out on the land	Community	Qualitative	Section 5.5.8	Trends identified during the transcript analysis	http://scholar.google.co.uk/scholar?q=Inuit+observations+of+environmental+change+and+effects+of+change+in+Anaktalak+Bay,+Labrador&btnG=&hl=en&as_sdt=0%2C5
Davies H. 2007. Inuit observations of environmental change and effects of change in Anaktalak Bay, Labrador. Queen's University MSc Thesis.	Canada	Newfoundland & Labrador	Anaktalak Bay	Voisey’s Bay	56.3359699	-62.0977539	Nickel	Open pit	operation	NA	Correlative	Further the understanding of environmental changes in Anaktalâk Bay (the shipping route to the Voisey’s Bay Nickel mine) and the effects of these changes on local Inuit in order to inform the development of a multi-partner monitoring (MPM) program for the area.	Background values	Social Science	in situ	Inuit communty of Anaktalâk Bay	Social	5-Human environment	5E-Health/wellbeing	5E-Other	Shipping route to the Voisey’s Bay Nickel mine breaks up ice in the region	no	NA	NA	Travel made difficult through shipping zones	Community	Qualitative	Section 5.5.9	Trends identified during the transcript analysis	http://scholar.google.co.uk/scholar?q=Inuit+observations+of+environmental+change+and+effects+of+change+in+Anaktalak+Bay,+Labrador&btnG=&hl=en&as_sdt=0%2C5
Davis BS, Fortin D, and Beveridge TJ. 1995. Acidophilic bacteria, acid mine drainage and KIDD CREEK mine tailings. '95 Conference on Mining and the Environment, Sudbury, Ontario.	Canada	Ontario	Kidd Creek	Kidd Creek	48.691036	-81.3932428	Iron	Open pit	operation; remediation	NA	CI	Determine microbial ecology of oxic zone within tailings and compared to those from a nearby abandoned AMD-generating mine.	Reference site/population	Field + Lab analysis	in situ	Soil sampling at tailings sites	Environmental	1-Soil/Geology	1A-Soil surface	1A-Quality	Acid mine drainage	yes	Thickened Tailings Discharge System	Impoundment designed to contain and/or reduce the formation of AMD	Bacterial community	Species biomass/distribution	Quantitative	Figure 1-3	NA	http://scholar.google.co.uk/scholar?q=Acidophilic+bacteria,+acid+mine+drainage+and+KIDD+CREEK+mine+tailings&btnG=&hl=en&as_sdt=0%2C5
Demers I, Bouda M, Mbonimpa M, Benzaazoua M, Bois D and Gagnon M. 2015. Valorization of acid mine drainage treatment sludge as remediation component to control acid generation from mine wastes, part 1: Material characterization and laboratory kinetic testing. Minerals Engineering. 76: 109-116	Canada	Quebec	Val-d'Or	Doyon	48.2838025	-78.6390077	Gold	Underground mine	postclosure; remediation	NA	CI	Laboratory column leaching tests were performed to evaluate the performance of the mixtures to control AMD produced by tailings and waste rocks	Control	Lab Experiment	ex situ	Evaluate the hydrogeochemical behaviour and performance of the sludge-based mixtures, used to limit acid mine drainage from waste rock and tailings	Environmental	2-Water	2B-Groundwater	2B-Quality	Acid Mine drainage waste rock	yes	Acid mine drainage (AMD) treatment sludge as a cover component	Control AMD generation	pH and acidity; effluent concentration	Mitigation measure/change in measure	Quantitative	Figure 2 + 4	NA	http://scholar.google.co.uk/scholar?q=Valorisation+of+acid+mine+drainage+treatment+sludge+as+remediation+component+to+control+acid+generat&btnG=&hl=en&as_sdt=0%2C5
Demers I, Bouda M, Mbonimpa M, Benzaazoua M, Bois D and Gagnon M. 2015. Valorization of acid mine drainage treatment sludge as remediation component to control acid generation from mine wastes, part 2: Field experimentation. Minerals Engineering. 76: 117-125.	Canada	Quebec	Val-d'Or	Doyon	48.2838025	-78.6390077	Gold	Underground mine	postclosure; remediation	NA	CI	Field work done to evaluate the effectiveness of waste rock-sludge and tailings-sludge mixtures as part of a reclamation strategy for the Doyon mine site.	Control	Field + Lab analysis	in situ	Evaluate the hydrogeochemical behaviour and performance of the sludge-based mixtures, used to limit acid mine drainage from waste rock and tailings	Environmental	2-Water	2B-Groundwater	2B-Quality	Acid Mine drainage waste rock	yes	Acid mine drainage (AMD) treatment sludge as a cover component	Control AMD generation	pH and acidity; effluent concentration	Water quality	Quantitative	Figure 6-8	NA	http://scholar.google.co.uk/scholar?q=Valorization+of+acid+mine+drainage+treatment+sludge+as+remediation+component+to+control+acid+generat&btnG=&hl=en&as_sdt=0%2C5
Deniseger J, and Kwong YTJ. 1996. Risk assessment of copper-contaminated sediments in the Tsolum River near Courtenay, British Columbia. Water Qual. Res J. 31(4); 725-740.	Canada	British Columbia	Tsolum River	Mount Washington	49.7539084	-125.2189137	Copper	Open pit	remediation; abandonment	Abandoned copper mine on Mt Washington undergoing some rehabilition	CI	Observations made in the vcinity of an abandoned copper mine located which is undergoing rehabilitation.	Control	Lab Experiment	in situ	Water samples from drainage area	Environmental	2-Water	2A-Surface water	2A-Quality	Acid mine drainage from an abandoned copper mine region	no	NA	NA	Water chemistry	Water quality	Quantitative	Table 1	NA	http://scholar.google.co.uk/scholar?q=Risk+assessment+of+copper-contaminated+sediments+in+the+Tsolum+River+near+Courtenay,+British+Columbi&btnG=&hl=en&as_sdt=0%2C5
Deniseger J, and Kwong YTJ. 1996. Risk assessment of copper-contaminated sediments in the Tsolum River near Courtenay, British Columbia. Water Qual. Res J. 31(4); 725-740.	Canada	British Columbia	Tsolum River	Mount Washington	49.7539084	-125.2189137	Copper	Open pit	remediation; abandonment	Abandoned copper mine on Mt Washington undergoing some rehabilition	CI	Observations made in the vcinity of an abandoned copper mine located which is undergoing rehabilitation.	Control	Lab Experiment	in situ	Amphipod (Hyalella azteca	Environmental	4-Biodiversity	4B-Fauna	4B-Individual species	Toxicity of sediments from an abandoned copper mine region	no	NA	NA	% Mortality	Growth/condition/survival	Quantitative	Table 3	NA	http://scholar.google.co.uk/scholar?q=Risk+assessment+of+copper-contaminated+sediments+in+the+Tsolum+River+near+Courtenay,+British+Columbi&btnG=&hl=en&as_sdt=0%2C5
Deniseger J, Austin A, and Lucey WP. 1986. Periphyton communities in a pristine mountain stream above and below heavy metal mining operations. Freshwater Biology. 16:209-218.	Canada	British Columbia	Myra Creek	Myra Falls	49.576039	-125.6057699	Copper; Lead; Zinc	Open pit	postclosure	NA	CI	Examines relatively remote creek subject to minimal perturbation prior to lead-zinc-copper mine in 1967, investigation seeks to elucidate the effects of chronic exposure of periphyton to heavy metals through the use of an unperturbed control site and contaminated site	Reference site/population	Field + Lab analysis	in situ	Myra Creek water chemistry	Environmental	2-Water	2A-Surface water	2A-Quality	Lead-zinc-copper mine contamination	no	NA	NA	Water chemistry and heavy metal concentrations	Water quality	Quantitative	Table 1	NA	http://scholar.google.co.uk/scholar?q=Periphyton+communities+in+a+pristine+mountain+stream+above+and+below+heavy+metal+mining+operations&btnG=&hl=en&as_sdt=0%2C5
Deniseger J, Austin A, and Lucey WP. 1986. Periphyton communities in a pristine mountain stream above and below heavy metal mining operations. Freshwater Biology. 16:209-218.	Canada	British Columbia	Myra Creek	Myra Falls	49.576039	-125.6057699	Copper; Lead; Zinc	Open pit	postclosure	NA	CI	Examines relatively remote creek subject to minimal perturbation prior to lead-zinc-copper mine in 1967, investigation seeks to elucidate the effects of chronic exposure of periphyton to heavy metals through the use of an unperturbed control site and contaminated site	Reference site/population	Field + Lab analysis	in situ	Myra Creek periphyton community	Environmental	4-Biodiversity	4A-Flora	4A-Species groups	Lead-zinc-copper mine contamination	no	NA	NA	Taxonomic representation	Species biomass/distribution	Quantitative	Figure 3 and Table 2	NA	http://scholar.google.co.uk/scholar?q=Periphyton+communities+in+a+pristine+mountain+stream+above+and+below+heavy+metal+mining+operations&btnG=&hl=en&as_sdt=0%2C5
Deniseger J, Erickson LJ, Austin A, Roch M, and Clark MJR. 1990. The effects of decreasing heavy metal concentrations on the biota of Buttle Lake, Vancouver, Island, British, Columbia. Wat. Res. 24(4): 403-416	Canada	British Columbia	Buttle Lake	Westmin Resources Limited	49.7040647	-125.8544869	Copper; Lead; Zinc	Unclear	operation	NA	CI	Study examines the existence, rate and extent of recovery of the lake ecosystem from 1983 through 1986 by examining the water chemistry, phytoplankton, zooplankton and fish in Buttle lake	Reference site/population	Field + Lab analysis	in situ	Lake water	Environmental	2-Water	2A-Surface water	2A-Quality	Cu-Pb-Zn mine as source of heavy metal input into Buttle Lake	no	NA	NA	Water chemsitry	Water quality	Quantitative	Figure 1-6	NA	http://scholar.google.co.uk/scholar?q=The+effects+of+decreasing+heavy+metal+concentrations+on+the+biota+of+Buttle+Lake,+Vancouver,+Island,&btnG=&hl=en&as_sdt=0%2C5
Deniseger J, Erickson LJ, Austin A, Roch M, and Clark MJR. 1990. The effects of decreasing heavy metal concentrations on the biota of Buttle Lake, Vancouver, Island, British, Columbia. Wat. Res. 24(4): 403-416	Canada	British Columbia	Buttle Lake	Westmin Resources Limited	49.7040647	-125.8544869	Copper; Lead; Zinc	Unclear	operation	NA	CI	Study examines the existence, rate and extent of recovery of the lake ecosystem from 1983 through 1986 by examining the water chemistry, phytoplankton, zooplankton and fish in Buttle lake	Reference site/population	Field + Lab analysis	in situ	Phytoplankton and periphyton samples	Environmental	4-Biodiversity	4A-Flora	4A-Species groups	Cu-Pb-Zn mine as source of heavy metal input into Buttle Lake	no	NA	NA	% Composition	Species biomass/distribution	Quantitative	Figure 7	NA	http://scholar.google.co.uk/scholar?q=The+effects+of+decreasing+heavy+metal+concentrations+on+the+biota+of+Buttle+Lake,+Vancouver,+Island,&btnG=&hl=en&as_sdt=0%2C5
Deniseger J, Erickson LJ, Austin A, Roch M, and Clark MJR. 1990. The effects of decreasing heavy metal concentrations on the biota of Buttle Lake, Vancouver, Island, British, Columbia. Wat. Res. 24(4): 403-416	Canada	British Columbia	Buttle Lake	Westmin Resources Limited	49.7040647	-125.8544869	Copper; Lead; Zinc	Unclear	operation	NA	CI	Study examines the existence, rate and extent of recovery of the lake ecosystem from 1983 through 1986 by examining the water chemistry, phytoplankton, zooplankton and fish in Buttle lake	Reference site/population	Field + Lab analysis	in situ	Rainbow trout muscle tissues	Environmental	4-Biodiversity	4B-Fauna	4B-Individual species	Cu-Pb-Zn mine as source of heavy metal input into Buttle Lake	no	NA	NA	Muscle tissue metal content	Metal concentration	Quantitative	Figure 9-10	NA	http://scholar.google.co.uk/scholar?q=The+effects+of+decreasing+heavy+metal+concentrations+on+the+biota+of+Buttle+Lake,+Vancouver,+Island,&btnG=&hl=en&as_sdt=0%2C5
Deniseger J, Erickson LJ, Austin A, Roch M, and Clark MJR. 1990. The effects of decreasing heavy metal concentrations on the biota of Buttle Lake, Vancouver, Island, British, Columbia. Wat. Res. 24(4): 403-416	Canada	British Columbia	Buttle Lake	Westmin Resources Limited	49.7040647	-125.8544869	Copper; Lead; Zinc	Unclear	operation	NA	CI	Study examines the existence, rate and extent of recovery of the lake ecosystem from 1983 through 1986 by examining the water chemistry, phytoplankton, zooplankton and fish in Buttle lake	Reference site/population	Field + Lab analysis	in situ	Zooplankton samples	Environmental	4-Biodiversity	4B-Fauna	4B-Species groups	Cu-Pb-Zn mine as source of heavy metal input into Buttle Lake	no	NA	NA	% Composition	Species biomass/distribution	Quantitative	Figure 7	NA	http://scholar.google.co.uk/scholar?q=The+effects+of+decreasing+heavy+metal+concentrations+on+the+biota+of+Buttle+Lake,+Vancouver,+Island,&btnG=&hl=en&as_sdt=0%2C5
Denisov DB. 2007. Changes in the hydrochemical composition and diatomic flora of bottom sediments in the zone of influence of metal mining production (Kola Peninsula). Water Resources. 34(6): 682-692	Russia	Kola Peninsula	Lake Bol’shoi Vudjavr	Kirovskii; Rassvumchorrskii	67.664032	33.7370343	Not stated	Surface mine	operation	Lake Bol’shoi Vudjavr receives pollutants in the composition of mine waters directly from two rivers	BA	Paleoecological studies of small water bodies were carried out in a model subarctic lake–river system. Data on the state of aquatic ecosystems before the industrial development of the region are collected.	Background values	Field + Lab analysis	in situ	Water bodies under different industrial presuures	Environmental	2-Water	2D-Sediment	2D-Quality	Pronounced airborne technogenic pollution heavy metals	no	NA	NA	Element concentrations	Metal concentration	Quantitative	Figure 2	NA	http://scholar.google.co.uk/scholar?q=Changes+in+the+hydrochemical+composition+and+diatomic+flora+of+bottom+sediments+in+the+zone+of+influ&btnG=&hl=en&as_sdt=0%2C5
Denisov DB. 2007. Changes in the hydrochemical composition and diatomic flora of bottom sediments in the zone of influence of metal mining production (Kola Peninsula). Water Resources. 34(6): 682-692	Russia	Kola Peninsula	Lake Bol’shoi Vudjavr	Kirovskii; Rassvumchorrskii	67.664032	33.7370343	Not stated	Surface mine	operation	Lake Bol’shoi Vudjavr receives pollutants in the composition of mine waters directly from two rivers	BA	Paleoecological studies of small water bodies were carried out in a model subarctic lake–river system. Data on the state of aquatic ecosystems before the industrial development of the region are collected.	Background values	Field + Lab analysis	in situ	Diatom communities in sediment cores	Environmental	4-Biodiversity	4A-Flora	4A-Species distribution	Pronounced airborne technogenic pollution heavy metals	no	NA	NA	Dynamics of the relative population, %, of some diatom tax	Species biomass/distribution	Quantitative	Figure 4-5	NA	http://scholar.google.co.uk/scholar?q=Changes+in+the+hydrochemical+composition+and+diatomic+flora+of+bottom+sediments+in+the+zone+of+influ&btnG=&hl=en&as_sdt=0%2C5
DeSisto SL, Jamieson HE, and Parsons MB. 2017. Arsenic mobility in weathered gold mine tailings under a low-organic soil cover. Environmental Earth Sciences. 76: 773	Canada	Nova Scotia	Dartmouth	Goldenville; Montague	45.0875508	-62.0078687	Gold	Underground mine	abandonment	NA	CI	Focused on As-bearing mine waste from two abandoned gold mines in Nova Scotia, Canada, evaluate whether a cover remediation approach would be successful at these sites and evaluate the effects of this type of soil cover on vegetated, sulfde-bearing wetland tailings; and develop general guidelines that can be used to optimize the remediation of As-rich mine waste at abandoned gold mine sites.	Control	Lab Experiment	ex situ	Leachate from column experiments	Environmental	2-Water	2B-Groundwater	2B-Quality	As-bearing mine waste from two abandoned gold mines	yes	Cover remediation; 30-cm-thick, low-organic soil cover	Reducing conditions in oxidized tailings and lead to As release	pH; As concentrations	Water quality	Quantitative	Table 1; Figure 4	NA	http://scholar.google.co.uk/scholar?q=Arsenic+mobility+in+weathered+gold+mine+tailings+under+a+low-organic+soil+cover&btnG=&hl=en&as_sdt=0%2C5
DeSisto SL. Hydrogeochemical evaluation and impact of remediation design on arsenic mobility at historical gold mine sites. Queen's Univeristy PhD Thesis.	Canada	Nova Scotia	Montague; Goldenville	NS	45.118964	-62.012244	Gold	Surface mine	abandonment	Histroic gold mine in the area (not named)	CI	Determine how the groundwater flow system characteristics of the Montague and Goldenville tailings areas influence tailings pore water geochemistry and mineralogy	Background values	Field + Lab analysis	in situ	Piezometers water sampling	Environmental	2-Water	2B-Groundwater	2B-Quality	Histroic gold mine tailings contamination	no	NA	NA	Water quality parameters	Water quality	Quantitative	Chapter 3	NA	http://scholar.google.co.uk/scholar?q=Hydrogeochemical+evaluation+and+impact+of+remediation+design+on+arsenic+mobility+at+historical+gold+&btnG=&hl=en&as_sdt=0%2C5
Dickman M. 1991. Failure of an environmental impact assessment to predict the impact of mine tailings on Canada's most northerly hypersaline lake. Environmental Impact Assess Rev. 11: 171-180.	Canada	Northwest Territories	Garrow Lake	NR	75.3999633	-96.7959697	Lead; Zinc	Unclear	abandonment	NA	Correlative	Accumulated data on Canada's most northerly hypersaline lake (1980-87) and observations of the impact of COMINCO's lead and zinc mine on the natural biota of this lake	Same site/pop- Before	Field + Lab analysis	in situ	Photosynthetic Bacteria	Environmental	4-Biodiversity	4A-Flora	4A-Species groups	Discharge of mine tailings into Garrow Lake	no	NA	NA	Absorption of phototrophic bacteria	Other	Quantitative	Figure 4	NA	http://scholar.google.co.uk/scholar?q=Failure+of+an+environmental+impact+assessment+to+predict+the+impact+of+mine+tailings+on+Canada's+mos&btnG=&hl=en&as_sdt=0%2C5
Dixit SS, Dixit AS, and Smol JP. 1989. Lake acidification recovery can be monitored using chrysophycean microfossils. Can. J Fish. Aquat. Sci. 46: 1389-1312	Canada	Ontario	Swan Lake	Regional	46.22	81.04	Nickel; Copper	Open pit	operation; abandonment	Multiple mines and roasters in Sudbury region	Correlative	Investigate the sensitivity of sedimentay chrysophyte remains for inferring recent lakewater pH recovery by examing an area where SO2 emissions have greatly declined within the last two decades	Same site/pop- Before	Field + Lab analysis	in situ	Sedimentary chrysophyte	Environmental	1-Soil/Geology	1A-Soil surface	1A-Quality	SO2 emissions	no	NA	NA	Chysophyte inferred pH reconstruction	Soil Characteristics	Quantitative	Figure 2	NA	http://scholar.google.co.uk/scholar?q=Lake+acidification+recovery+can+be+monitored+using+chrysophycean+microfossils&btnG=&hl=en&as_sdt=0%2C5
Dixit SS, Dixit AS, and Smol JP. 1992. Assessment of changes in lake water chemistry in Sudbury area lakes since preindustrial times. Can. J. Fish. Aquat. Sci. 49(Suppl.): 8-16	Canada	Ontario	Sudbury	Regional	46.49905213	-81.02009508	Nickel	Open pit	postclosure	Copper Cliff, Coniston and Falconbridge mentioned	BA	Sediment cores to characterize preindustrial lake water chemical characteristics and magnitude of change	Same site/pop- Before	Field + Lab analysis	in situ	Diatom and Chrysophyte assemblages	Environmental	4-Biodiversity	4A-Flora	4A-Species groups	How Sudbury area lakes have responded to metal mining and smelting activity	no	NA	NA	Algal assemblages and diatom distributions	Species biomass/distribution	Quantitative	Figure 2	NA	http://scholar.google.co.uk/scholar?q=Assessment+of+changes+in+lake+water+chemistry+in+Sudbury+area+lakes+since+preindustrial+times&btnG=&hl=en&as_sdt=0%2C5
Djeukam CL and Nkonogolo K. 2018. Expression of Genes Associated with Nickel Resistance in Red Oak (Quercus rubra) Populations from a Metal Contaminated Region. Bulletin of Environmental Contamination and Toxicology. 100: 792-797	Canada	Ontario	Kelly Lake, Laurentian and Wahnapitae Hydro Dam	Greater Sudbury Region	46.4477738	-81.0995537	Nickel	Open pit	postclosure; remediation	NA	CI	Determine the expression of genes associated with nickel resistance in Q. rubra populations from metal contaminated and uncontaminated sites in the GSR.	Reference site/population	Field + Lab analysis	in situ	Red oak (Q. rubra)	Environmental	4-Biodiversity	4A-Flora	4A-Species groups	Nickel metal contaminated sites	no	NA	NA	Gene expression	Other	Quantitative	Figure 2-3	NA	http://scholar.google.co.uk/scholar?q=Expression+of+Genes+Associated+with+Nickel+Resistance+in+Red+Oak+(Quercus+rubra)+Populations+from+a+&btnG=&hl=en&as_sdt=0%2C5
Dobchuk B, Nichol C, Wilson GW, and Aubertin M. 2013. Evaluation of a single-layer desulphurized tailings cover. Can. Geotech. J. 50: 77-792.	Canada	Ontario	Timmins	Detour Lake	50.0190811	-79.7143097	Gold	Open pit	postclosure	NA	Correlative	Potential effectiveness for long-term closure of a desulphurized tailings cover placed on reactive tailings at the Detour Lake Mine was assessed, modelled diffusion and reaction rate coefficients	Background values	Modelling	ex situ	Reactivity of the tailings	Environmental	2-Water	2B-Groundwater	2B-Quality	Acid mine drainage	yes	Desulphurized tailings cover placed on reactive tailings	Aimed at reducing oxygen ingress using high water saturation to limit oxygen diffusion and consumption of oxygen in the cover by residual sulphide minerals	pH; sulphide	Water quality	Quantitative	Figure 6	NA	http://scholar.google.co.uk/scholar?q=Evaluation+of+a+single-layer+desulphurized+tailings+cover&btnG=&hl=en&as_sdt=0%2C5
Doe K, Mroz R, Tay K-L, Burley J, Teh S, and Chen S. Biological effects of gold mine tailings on the intertidal marine environment in Nova Scotia, Canada. Marine Pollution Bulletin. 114: 64-76	Canada	Nova Scotia	Regional	Cow Bay; Harrigan Cove; Gegogan; Gold River; Lawrencetown; Pope's Harbour; Port Dufferin; Seal Harbour; Wine Harbour	44.7872787	-62.6912653	Gold	Unclear	abandonment	Nine former gold mining areas	CI	Nine former gold mining areas met the above criteria and were sampled in 2005, along with a reference area at New Harbour,	Reference site/population	Field + Lab analysis	in situ	Marine sediments from 29 sampling stations at nine former gold mines	Environmental	2-Water	2D-Sediment	2D-Quality	Wastes (tailings) from the milling process were contaminated by mercury and arsenic	no	NA	NA	Concentrations of arsenic and mercury	Metal concentration	Quantitative	Figure 4-5	NA	http://scholar.google.co.uk/scholar?q=Biological+effects+of+gold+mine+tailings+on+the+intertidal+marine+environment+in+Nova+Scotia,+Canada&btnG=&hl=en&as_sdt=0%2C5
Doe K, Mroz R, Tay K-L, Burley J, Teh S, and Chen S. Biological effects of gold mine tailings on the intertidal marine environment in Nova Scotia, Canada. Marine Pollution Bulletin. 114: 64-76	Canada	Nova Scotia	Regional	Cow Bay; Harrigan Cove; Gegogan; Gold River; Lawrencetown; Pope's Harbour; Port Dufferin; Seal Harbour; Wine Harbour	44.7872787	-62.6912653	Gold	Unclear	abandonment	Nine former gold mining areas	CI	Nine former gold mining areas met the above criteria and were sampled in 2005, along with a reference area at New Harbour,	Reference site/population	Field + Lab analysis	in situ	Water from 29 sampling stations at nine former gold mines	Environmental	2-Water	2A-Surface water	2A-Quality	Wastes (tailings) from the milling process were contaminated by mercury and arsenic	no	NA	NA	Concentrations of arsenic and mercury	Metal concentration	Quantitative	Table 4	NA	http://scholar.google.co.uk/scholar?q=Biological+effects+of+gold+mine+tailings+on+the+intertidal+marine+environment+in+Nova+Scotia,+Canada&btnG=&hl=en&as_sdt=0%2C5
Doe K, Mroz R, Tay K-L, Burley J, Teh S, and Chen S. Biological effects of gold mine tailings on the intertidal marine environment in Nova Scotia, Canada. Marine Pollution Bulletin. 114: 64-76	Canada	Nova Scotia	Regional	Cow Bay; Harrigan Cove; Gegogan; Gold River; Lawrencetown; Pope's Harbour; Port Dufferin; Seal Harbour; Wine Harbour	44.7872787	-62.6912653	Gold	Unclear	abandonment	Nine former gold mining areas	CI	Nine former gold mining areas met the above criteria and were sampled in 2005, along with a reference area at New Harbour,	Reference site/population	Field + Lab analysis	in situ	Mollusc tissues from 29 sampling stations at nine former gold mines	Environmental	4-Biodiversity	4B-Fauna	4B-Species groups	Wastes (tailings) from the milling process were contaminated by mercury and arsenic	no	NA	NA	Concentrations of arsenic and mercury	Metal concentration	Quantitative	Table 2	NA	http://scholar.google.co.uk/scholar?q=Biological+effects+of+gold+mine+tailings+on+the+intertidal+marine+environment+in+Nova+Scotia,+Canada&btnG=&hl=en&as_sdt=0%2C5
Doebel C, Baron CL, Evans RE, Wautier KG, Werner J, and Palace VP. 2004. Caged Pearl Dace (Semotilus margarita) as Sentinels for Gold Mining Wastes in Environmental Effects Monitoring. Bull. Environ. Contam. Toxicol. 72: 409-414.	Canada	Ontario	Red Lake	Balmer Lake	51.0657934	-93.7481027	Gold	Surface mine	operation	NA	CI	Caging study to assess the health of fish and their habitats potenitally impacted by mining effluents. Fish were caged and exposed for 14 days to diffreent effluents and reference	Reference site/population	Field + Lab analysis	in situ	Adult pearl dace (Semotilus margarita)	Environmental	4-Biodiversity	4B-Fauna	4B-Individual species	Metal mine effluents	no	NA	NA	Condition; concentration As	Growth/condition/survival	Quantitative	Figure 2	NA	http://scholar.google.co.uk/scholar?q=Caged+Pearl+Dace+(Semotilus+margarita)+as+Sentinels+for+Gold+Mining+Wastes+in+Environmental+Effects+&btnG=&hl=en&as_sdt=0%2C5
Doig LE, Schiffer ST, and Liber K. 2015. Reconstructing the ecological impacts of eight decades of mining, metallurgical, and municipal activities on a small boreal lake in northern Canada. Integrated Environmental Assessment and Management. 11(3): 490-501.	Canada	Manitoba	Flin Flon	Flin Flon; Trout Lake	54.7692767	-101.8783835	Copper; Zinc	Open pit	operation; abandonment	Multiple mines in the area, one operational the other abandoned	Correlative	Temporal condition assessment with comment regarding the temporal and mechanistic consistencies between the trends observed in known site activities, historical site monitoring data (peer-reviewed and gray literature), and documented field exposure–response relationships. Using sediment core assessment	Background values	Field + Lab analysis	in situ	Sediment of Ross Lake system	Environmental	2-Water	2D-Sediment	2D-Quality	Long-term metal mining and metallurgical activities	no	NA	NA	Concentrations of various elements	Metal concentration	Quantitative	Figure 2-3	Sediment cores correlate condition through time	http://scholar.google.co.uk/scholar?q=Reconstructing+the+ecological+impacts+of+eight+decades+of+mining,+metallurgical,+and+municipal+activ&btnG=&hl=en&as_sdt=0%2C5
Douglas M, Clark ID, Raven K, and Bottomley D. 2000. Groundwater mixing dynamics at a Canadian Shield mine. J. Hydrol. 235(1): 88–103	Canada	Northwest Territories	Yellowknife	Con	62.430874	-114.3760721	Gold	Open pit	postclosure	NA	Correlative	Objectives of this study are to determine the extent to which modern meteoric water may be migrating into mine excavations and to trace groundwater flow pathways and transit time from surface to depth.	Background values	Field + Lab analysis	in situ	Groundwater flow pathways and transit time	Environmental	2-Water	2B-Groundwater	2B-Quality	Mine drainage	no	NA	NA	Water quality; Isotope and mixing data	Water quality	Quantitative	Table 2-3	NA	http://scholar.google.co.uk/scholar?q=Groundwater+mixing+dynamics+at+a+Canadian+Shield+mine&btnG=&hl=en&as_sdt=0%2C5
Draves JF and Fox MG. 1998. Effects of a mine tailings spill on feeding and metal concentrationsin yellow perch (Perca flavescens). Environmental Toxicology and Chemsitry. 17(8): 1626-1632.	Canada	Ontario	Montreal River	Young-Davidson	47.9465876	-80.6832227	Gold	Open pit	operation	NA	CI	Examined the effects of a gold mine tailings spill in the Montreal River, divided into two sections, a contaminated reach and a non-contaminated reference reach	Reference site/population	Field + Lab analysis	in situ	Juvenile yellow perch (Percaflavescens)	Environmental	4-Biodiversity	4B-Fauna	4B-Individual species	Gold mine tailings spill	no	NA	NA	Stomach fullness; metal concentrations (Pb, Cu, Zn, Cd)	Growth/condition/survival	Quantitative	Figure 1-4	NA	http://scholar.google.co.uk/scholar?q=Effects+of+a+mine+tailings+spill+on+feeding+and+metal+concentrationsin+yellow+perch+(Perca+flavescen&btnG=&hl=en&as_sdt=0%2C5
Driedger K, Weber LP, Rickwood CJ, Dube MG, and Janz DM. 2009. Overwinter alterations in energy stores and growth in juvenile fishes inhabiting areas receiving metal mining and municipal wastewater effluents. Environmental Toxicology and Chemistry. 28(2): 296-304.	Canada	Ontario	Junction Creek	Copper Cliff	46.4794757	-81.0856697	Nickel; Copper	Open pit	postclosure	NA	CI	Fish collected from exposure sites would exhibit reduced growth and energy storage compared to reference fish in both fall and spring, and that fish from all sites would exhibit reduced energy storage in spring compared to the previous fall.	Reference site/population	Field + Lab analysis	in situ	Juvenile fathead minnows (Pimephales promelas), creek chub (Semotilus atromaculatus), and white sucker (Catostomus commersoni)	Environmental	4-Biodiversity	4B-Fauna	4B-Individual species	Junction Creek directly downstream of Garson Mine and Copper Cliff WWTPs and directly downstream of the City of Sudbury municipal wastewater treatment facility. Overwinter survival potential was assessed indirectly through growth measurements	no	NA	NA	Length and weight; Whole body triglycerides	Growth/condition/survival	Quantitative	Table 2-4; Figure 1-3	NA	http://scholar.google.co.uk/scholar?q=Overwinter+alterations+in+energy+stores+and+growth+in+juvenile+fishes+inhabiting+areas+receiving+met&btnG=&hl=en&as_sdt=0%2C5
Driedger K, Weber LP, Rickwood CJ, Dube MG, and Janz DM. 2010. Growth and energy storage in juvenile fathead minnows exposed to metal mine waste water in simulated winter and summer conditions. Ecotoxicology and Environmental Safety. 73: 727-734.	Canada	Ontario	Sudbury	Copper Cliff	46.4794757	-81.0856697	Nickel; Copper	Open pit	postclosure	NA	CI	Study was to test the winter stress syndrome hypothesis in the laboratory by determining the effect of diluted (45%) CCWWTP effluent on juvenile fathead minnow growth and energy storage under simulated summer and winter conditions	Control	Lab Experiment	ex situ	Juvenile fathead minnows (Pimephales promelas)	Environmental	4-Biodiversity	4B-Fauna	4B-Individual species	Copper Cliff Waste Water Treatment Plant effluent, treated metal mine waste water	no	NA	NA	Trace metal burdens; growth; condition	Growth/condition/survival	Quantitative	Table 2; Figure 1-4	NA	http://scholar.google.co.uk/scholar?q=Growth+and+energy+storage+in+juvenile+fathead+minnows+exposed+to+metal+mine+waste+water+in+simulated&btnG=&hl=en&as_sdt=0%2C5
Drysdale K. 1990. Geochemical behaviour of a buried marine mine tailings deposit, Howe Sound, British Columbia. University of Colorado, MSc Thesis Oceanography.	Canada	British Columbia	Howe Sound	Britannia Beach	49.6232695	-123.2038727	Copper	Unclear	abandonment	NA	CI	Surface sediment samples and two cores were collected from Howe Sound a deep fjord with a restricted inner basin into which mine tailings had been dumped for 75 years.	Background values	Field + Lab analysis	in situ	Surface and core sediment samples from Howe Sound, BC	Environmental	2-Water	2D-Sediment	2D-Quality	Marine tailings dumped into fjord over 75 years	no	NA	NA	Element concentrations	Metal concentration	Quantitative	Section 3.2	NA	http://scholar.google.co.uk/scholar?q=Geochemical+behaviour+of+a+buried+marine+mine+tailings+deposit,+Howe+Sound,+British+Columbia&btnG=&hl=en&as_sdt=0%2C5
Dube MG, MacLatchy DL, Hruska KA, and Glozier NE. 2006. Assessing the responses of Creek Chub (Semotilus Atromaculatus) and Pearl Dace (Semotilus Margarita) to metal mine effluents using in Situ Artificial Streams in Sudbury, Ontario, Canada. Environmental Toxicology and Chemistry. 25(1): 18-28	Canada	Ontario	Sudbury	Copper Cliff; Garson; Nolin	46.5677602	-80.8591604	Nickel; Copper	Open pit	postclosure	NA	CI	Conduct artificial stream studies in the years 2001 and 2002 to assess the effects of treated MMEs from three metal mining operations discharging to Junction Creek, on creek chub and pearl dace	Reference site/population	Field + Lab analysis	mesocosm	Creek chub and pearl dace	Environmental	4-Biodiversity	4B-Fauna	4B-Individual species	Three treated metal mine effluents from the Garson Mine, the Nolin Creek, and the Copper Cliff.	no	NA	NA	Total survival; Total body weight, gonadosomatic index (GSI), liver somatic index (LSI), and relative fecundity for female creek chub; total metal concentrations in whole-body tissues	Growth/condition/survival	Quantitative	Figure 4 + 5	NA	http://scholar.google.co.uk/scholar?q=Assessing+the+responses+of+Creek+Chub+(Semotilus+Atromaculatus)+and+Pearl+Dace+(Semotilus+Margarita)&btnG=&hl=en&as_sdt=0%2C5
Dube MG, MacLatchy DL, Kieffer JD, Glozier NE, Culp JM, and Cash KJ. 2005. Effects of metal mining effluent on Atlantic salmon (Salmo salar) and slimy sculpin (Cottus cognatus): using artificial streams to assess existing effects and predict future consequences. Science of the Total Environment. 343: 135-154.	Canada	New Brunswick	Bathurst	Brunswick	47.2896327	-66.0748328	Copper; Lead; Zinc	Underground mine	operation	NA	CI	Juvenile Atlantic salmon (Salmo salar) were exposed to 0%, 20%, and 80% treated metal mine effluent in a mobile, fish-only artificial stream system.	Control	Lab Experiment	mesocosm	Juvenile Atlantic salmon (Salmo salar) and young-of-the-year slimy sculpins (Cottus cognatus)	Environmental	4-Biodiversity	4B-Fauna	4B-Individual species	Metal mining effluents (MME) (0, 20, or 80%)	no	NA	NA	Growth; biochemistry;	Growth/condition/survival	Quantitative	Figure 2-3 + 6-7; Table 2	NA	http://scholar.google.co.uk/scholar?q=Effects+of+metal+mining+effluent+on+Atlantic+salmon+(Salmo+salar)+and+slimy+sculpin+(Cottus+cognatus&btnG=&hl=en&as_sdt=0%2C5
Dufresne A, Begin R, Dion C, Jagirdar J, Rom WN, Loosereewanich P, Muir DCF, Ritchie AC, and Perrault G. 1998. Angular and fibrous particles in lung in relation to silica-induced diseases. Int. Arch. Occup. Environ. Health. 71: 263-269.	Canada	Quebec	Regional	Regional	51.45310088	-73.21718844	Gold; Copper; Zinc	Unclear	operation	NA	CI	Evaluate the diÄerence in the lung mineral burdens in fibrotic patients with and without lung cancer, patients worked in different trades (mining, foundries, and construction).	Background values	Social Science	in situ	Lung fibrosis and lung cancer, and in cases of lung cancer only.	Social	5-Human environment	5E-Health/wellbeing	5E-Health/Safety	Silica exposure	no	NA	NA	Concentration of angular and fibrous particles	Occupational hazards/risks/exposure	Quantitative	Table 2-4	NA	http://scholar.google.co.uk/scholar?q=Angular+and+fibrous+particles+in+lung+in+relation+to+silica-induced+diseases&btnG=&hl=en&as_sdt=0%2C5
Dufresne A, Loosereewanich P, Begin R, Dion C, Ecobichon D, Muir DCF, Ritchie AC and Perrault G. 1998. Tentative explanatory variable of lung dust concentration in gold miners exposed to crystalline silica. Journal of Exposure Analysis and Environmental Epidemiology. 8(3): 375-398	Canada	Ontario	Regional	Regional	51.5287961	-86.60802086	Gold	Unclear	operation	NA	CI	Investigate the relationship between quantitative lung mineral dust burdens, dust exposure history and pathological fibrosis grading in silicotic workers.	Reference site/population	Social Science	in situ	Lung tissue samples of silicotic patients all gold miners in Ontario	Social	5-Human environment	5E-Health/wellbeing	5E-Health/Safety	Dust exposure history	no	NA	NA	Lung cancer rates; Concentrations of angular particles	Cancer rates/disease/mortality	Quantitative	Table 4-8	NA	http://scholar.google.co.uk/scholar?q=Tentative+explanatory+variable+of+lung+dust+concentration+in+gold+miners+exposed+to+crystalline+sili&btnG=&hl=en&as_sdt=0%2C5
Duncan WFA, Tevesz MJS, and Towns RLR. 1987. Use of fingernail clams (Pisidiidae ) and x-ray fluorescence spectrometry for monitoring metal pollution in Contwoyto Lake, N.W.T. Water Poll. Res. J. Can. 22(2): 270-280	Canada	Northwest Territories	Contwoyto Lake	Lupin	65.7571994	-111.2556299	Gold	Surface mine	operation	NA	CI	Examine the siutability of using fingernail clams and X-ray flurescene spectrometry to monitor metal pollution from a gold mining effluent in Contwoyto Lake.	Control	Field + Lab analysis	in situ	Freshwater molluscs, particularily Fingernail clams (Pisidiidae)	Environmental	4-Biodiversity	4B-Fauna	4B-Species groups	Metal pollution from gold mine	no	NA	NA	Metal Concentrations	Metal concentration	Quantitative	Table 1	NA	http://scholar.google.co.uk/scholar?q=Use+of+fingernail+clams+(Pisidiidae+)+and+x-ray+fluorescence+spectrometry+for+monitoring+metal+pollu&btnG=&hl=en&as_sdt=0%2C5
Eden P and Bjorklund A. 1996. Applicability of overbank sediment for environmental assessment according to wide-spaced sampling in Fennoscandia. Applied Geochemistry. 11: 271-276.	Sweden	Fennoscandia	Regional	Løkken; Knaben; Kongsberg	58.81617104	8.9193084	Copper; Zinc; Silver; Molybdenum	Unclear	operation	NA	CI	Pilot survey overbank sediment, till, humus and river water were sampled in Fennoscandia and the work has contributed with experience about working methods, validity of wide-spaced sampling, and information about different sampling media in glaciated areas	Background values	Field + Lab analysis	in situ	Overbank sediment across Finland, Sweden and Norway	Environmental	1-Soil/Geology	1A-Soil surface	1A-Quality	Overbank sediment were deposited recently and should reflect possible pollution in the catchment basin	no	NA	NA	Metal concentrations	Metal concentration	Quantitative	Figure 1 and 3	NA	http://scholar.google.co.uk/scholar?q=Applicability+of+overbank+sediment+for+environmental+assessment+according+to+wide-spaced+sampling+in&btnG=&hl=en&as_sdt=0%2C5
Ejdemo T and Soderholm P. 2009. The Regional Economic Impacts of Mining: The Case of Northern Sweden. Paper presented at Securing the Future and 8th ICARD	Sweden	Norrbotten	Pajala	Stora Sahavaar; Tapuli	67.2138861	23.3358958	Iron	Open pit	construction; abandonment	new mining project is currently being developed	BA	Use a regional economic and demographic model of the Swedish economy to estimate the potential socio-economic impacts of two new iron ore mines in Pajal	Same site/pop- Before	Modelling	ex situ	Pajala community	Social	5-Human environment	5B-Economic	5B-Migration	Potential for mining to contribute to local employment, incomes and not the least demographic growth	no	NA	NA	Population growth	Community	Qualitative	Figure 2	NA	http://scholar.google.co.uk/scholar?q=The+Regional+Economic+Impacts+of+Mining:+The+Case+of+Northern+Sweden&btnG=&hl=en&as_sdt=0%2C5
Ejdemo T and Soderholm P. 2009. The Regional Economic Impacts of Mining: The Case of Northern Sweden. Paper presented at Securing the Future and 8th ICARD	Sweden	Norrbotten	Pajala	Stora Sahavaar; Tapuli	67.2138861	23.3358958	Iron	Open pit	construction; abandonment	new mining project is currently being developed	BA	Use a regional economic and demographic model of the Swedish economy to estimate the potential socio-economic impacts of two new iron ore mines in Pajal	Same site/pop- Before	Modelling	ex situ	Pajala community	Social	5-Human environment	5B-Economic	5B-Jobs (new employments)	Potential for mining to contribute to local employment, incomes and not the least demographic growth	no	NA	NA	Employment	Employment/Economy	Qualitative	Figure 3; Table 3	NA	http://scholar.google.co.uk/scholar?q=The+Regional+Economic+Impacts+of+Mining:+The+Case+of+Northern+Sweden&btnG=&hl=en&as_sdt=0%2C5
Ejdemo T and Soderholm P. 2009. The Regional Economic Impacts of Mining: The Case of Northern Sweden. Paper presented at Securing the Future and 8th ICARD	Sweden	Norrbotten	Pajala	Stora Sahavaar; Tapuli	67.2138861	23.3358958	Iron	Open pit	construction; abandonment	new mining project is currently being developed	BA	Use a regional economic and demographic model of the Swedish economy to estimate the potential socio-economic impacts of two new iron ore mines in Pajal	Same site/pop- Before	Modelling	ex situ	Pajala community	Social	5-Human environment	5B-Economic	5B-Other	Potential for mining to contribute to local employment, incomes and not the least demographic growth	no	NA	NA	Disposable income	Employment/Economy	Qualitative	Table 4	NA	http://scholar.google.co.uk/scholar?q=The+Regional+Economic+Impacts+of+Mining:+The+Case+of+Northern+Sweden&btnG=&hl=en&as_sdt=0%2C5
Ejdemo T and Soderholm P. 2011. Mining Investment and Regional Development: A Scenario-Based Assessment for Northern Sweden. Resources Policy. 36: 14-21.	Sweden	Norrbotten	Pajala	NS	67.414089	23.3420873	Iron	Open pit	exploration; operation	New Northern Sweden mining project in Pajala(including two new mines, two processing plants, and one pellet plant).	CI	The purpose of this paper is to provide an assessment of the regional-economic impacts of a large-scale contemporary iron ore project in Northern Sweden	Same site/pop- Before	Modelling	ex situ	Municipality of Pajala	Social	5-Human environment	5B-Economic	5B-Jobs (new employments)	Socio-economic impacts of the new mines in Pajala	no	NA	NA	Total employment (modelled)	Employment/Economy	Quantitative	Figure 3; Table 3-6	NA	http://scholar.google.co.uk/scholar?q=Mining+Investment+and+Regional+Development:+A+Scenario-Based+Assessment+for+Northern+Sweden&btnG=&hl=en&as_sdt=0%2C5
Ejdemo T. 2013. Mineral development and regional employment effects in northern Sweden: a scenario-based assessment. Miner. Econ. 25: 55-63.	Sweden	Norrbotten	Pajala	Kaunisvaara	67.414202	23.3398463	Iron	Unclear	operation	NA	CI	Reports the main results of an assessment of the local and regional economic benefits of a new large-scale iron ore project that is currently being developed by Northland Resources in northern Sweden	Reference site/population	Modelling	ex situ	Pajala: a municipality of approximately 6,300 residents	Social	5-Human environment	5B-Economic	5B-Jobs (new employments)	New large-scale iron ore project that is currently being developed	no	NA	NA	Total employment (modelled)	Employment/Economy	Quantitative	Figure 3	NA	http://scholar.google.co.uk/scholar?q=Mineral+development+and+regional+employment+effects+in+northern+Sweden:+a+scenario-based+assessment&btnG=&hl=en&as_sdt=0%2C5
Ejdemo T. 2013. Mineral development and regional employment effects in northern Sweden: a scenario-based assessment. Miner. Econ. 25: 55-63.	Sweden	Norrbotten	Pajala	Kaunisvaara	67.414202	23.3398463	Iron	Unclear	operation	NA	CI	Reports the main results of an assessment of the local and regional economic benefits of a new large-scale iron ore project that is currently being developed by Northland Resources in northern Sweden	Reference site/population	Modelling	ex situ	Pajala: a municipality of approximately 6,300 residents	Social	5-Human environment	5B-Economic	5B-Local bussines (e.g. local shops)	New large-scale iron ore project that is currently being developed	no	NA	NA	Taxable income; regional economic impact (modelled)	Employment/Economy	Quantitative	Figure 5-6	NA	http://scholar.google.co.uk/scholar?q=Mineral+development+and+regional+employment+effects+in+northern+Sweden:+a+scenario-based+assessment&btnG=&hl=en&as_sdt=0%2C5
Elberling B, Asmund G, Kunzendorf H, and Krogstad EJ. 2002. Geochemical trends in metal-contaminated fiord sediments near a former lead-zinc mine in West Greenland. Appl. Geochem. 17: 493-502.	Greenland	Qaasuitsup	Uummannaq fjord	Black Angel	71.1167	-51.25	Zinc; Lead	Unclear	postclosure	NA	Correlative	Characterize the anthropogenic source of heavy metals with respect to natural sources and to quantify the geographical distribution of anthropogenic metals up to 10 km away from the mining area.	Background values	Field + Lab analysis	in situ	Sediment samples were taken at 6 locations near Maarmorilik	Environmental	2-Water	2D-Sediment	2D-Quality	Disposal of sulfidic waste in marine environment	no	NA	NA	Heavy metal analysis, high-resolution stable Pb isotope stratigraphy and radiochemical dating	Metal concentration	Quantitative	Table 2	Correlative: sampling at increasing distance from the sources)	http://scholar.google.co.uk/scholar?q=Geochemical+trends+in+metal-contaminated+fiord+sediments+near+a+former+lead-zinc+mine+in+West+Greenl&btnG=&hl=en&as_sdt=0%2C5
Elberling B, Asmund G, Kunzendorf H, and Krogstad EJ. 2002. Geochemical trends in metal-contaminated fiord sediments near a former lead-zinc mine in West Greenland. Appl. Geochem. 17: 493-502.	Greenland	Qaasuitsup	Uummannaq fjord	Black Angel	71.1167	-51.25	Zinc; Lead	Unclear	postclosure	NA	Correlative	Characterize the anthropogenic source of heavy metals with respect to natural sources and to quantify the geographical distribution of anthropogenic metals up to 10 km away from the mining area.	Background values	Field + Lab analysis	in situ	Depth-specific sea water samples were taken at 6 locations near Maarmorilik	Environmental	2-Water	2A-Surface water	2A-Quality	Disposal of sulfidic waste in marine environment	no	NA	NA	Heavy metal analysis, high-resolution stable Pb isotope stratigraphy and radiochemical dating	Metal concentration	Quantitative	Table 2	Correlative: sampling at increasing distance from the sources)	http://scholar.google.co.uk/scholar?q=Geochemical+trends+in+metal-contaminated+fiord+sediments+near+a+former+lead-zinc+mine+in+West+Greenl&btnG=&hl=en&as_sdt=0%2C5
Elderling B. 1998. Processes controlling oxygen uptake rates in frozen mine tailings in the Arctic. Ice in Surface Waters. Shen HT (Eds). Proceedings of the 14th International Symposium. 1: 183-188.	Canada	Nunavut	Baffin Island	Nanisivik	73.0151206	-84.6166947	Lead; Zinc	Unclear	operation	NA	CI	Evaluate processes controlling oxygen diffusion and oxygen uptake in tailings deposited at Nanisivik on Baffin Island in North Canada, field measurements of oxygen uptake rates.	Reference site/population	Lab Exp + Field test	in situ	Oxygen uptake rates in unfrozen mine tailings	Environmental	1-Soil/Geology	1A-Soil surface	1A-Quality	Acidification and release of heavy metals from tailings consisting of suiphide minerals have	no	NA	NA	Oxygen uptake rates; Oxygen diffusion	Soil Characteristics	Quantitative	Figure 4-5	Compares froze and unfrozen tailings	http://scholar.google.co.uk/scholar?q=Processes+controlling+oxygen+uptake+rates+in+frozen+mine+tailings+in+the+Arctic&btnG=&hl=en&as_sdt=0%2C5
Ellis DV and Hoover PM. 1990. Benthos on tailings beds from an abandoned coastal mine. Marine Pollution Bulletin. 21(10): 477-480.	Canada	British Columbia	Howe Sound	Britannia Beach	49.6232695	-123.2038727	Copper	Unclear	abandonment	NA	CI	The marine benthos which had recolonized the site of a mine tailing discharge 12 years after mining activity had ceased was compared to an adjacent area in which no tailings were found.	Reference site/population	Field + Lab analysis	in situ	Marine benthos was sampled in two transects: one with visible mine tailings and the other not showing tailings	Environmental	4-Biodiversity	4B-Fauna	4B-Species distribution	Mine tailing discharge 12 years after mining activity	no	NA	NA	Species present	Species biomass/distribution	Quantitative	Table 1	NA	http://scholar.google.co.uk/scholar?q=Benthos+on+tailings+beds+from+an+abandoned+coastal+mine&btnG=&hl=en&as_sdt=0%2C5
Ellis DV, and Hoover PM. 1990. Benthos recolonizing mine tailings in British Columbia fjords. Marine Mining. 9: 441-457	Canada	British Columbia	Vancouver Island	Amax/Kitsault; Anaconda; Britannia Beach; Island Copper	50.5949464	-127.4834817	Copper; Molybdenum	Open pit	operation; abandonment	NA	CI	A comparison of the benthic species occuring in three BC fjords into which mine tailings have been discharged to demostrate colonizing species which mey be targeted for reclamation of fishery feedstock	Reference site/population	Field + Lab analysis	in situ	Benthic species in fjords of British Columbia	Environmental	4-Biodiversity	4B-Fauna	4B-Species distribution	Mine tailings discharged into the fjord	no	NA	NA	Species presence; abundance	Species biomass/distribution	Quantitative	Table 1-6	NA	http://scholar.google.co.uk/scholar?q=Benthos+recolonizing+mine+tailings+in+British+Columbia+fjords&btnG=&hl=en&as_sdt=0%2C5
Ellis DV. 2000. Effect of mine tailings on the biodiversity of the seabed: Example of the Island Copper Mine, Canada. Seas at the millennium: An Environmental Evaluation. 236-246	Canada	British Columbia	Vancouver Island	Island Copper	50.5949464	-127.4834817	Copper	Open pit	abandonment	NA	CI	Details a 29 year marine monitoring program on biodiversity of a seabed under impact and recovery from mine tailings	Reference site/population	Field + Lab analysis	in situ	Species Richness under impact and during recovery	Environmental	4-Biodiversity	4B-Fauna	4B-Species distribution	Marine tailings	no	NA	NA	Species richness; abundance	Species biomass/distribution	Quantitative	Table 3-4, 7	NA	http://scholar.google.co.uk/scholar?q=Effect+of+mine+tailings+on+the+biodiversity+of+the+seabed:+Example+of+the+Island+Copper+Mine,+Canada&btnG=&hl=en&as_sdt=0%2C5
Elsukova E, Opekunova M, Opekunov A, and Kukushkin S. 2018. Technogenic transformation of heavy metal streams in the soils of the Kola Peninsula. 18th Internationla Multidisciplinary Scientific GeoConference SGEM 2018: 511-517	Russia	Murmansk Oblast	Monchegorsk	Severonickel	67.912847	32.8558033	Copper; Nickel	Surface mine	operation	NA	Correlative	Monitoring sites are set at distances of 6-7, 12, 23-25 and 36-40km (background) from the source of pollution in the southern direction	Background values	Field + Lab analysis	in situ	Soil profiles at monitoring sites	Environmental	1-Soil/Geology	1A-Soil surface	1A-Quality	Wind rise monitoring sites track the dispersion and source of pollution.	no	NA	NA	Concentrations of metals	Metal concentration	Quantitative	Figure 1-2; Table 1-2	NA	http://scholar.google.co.uk/scholar?q=Technogenic+transformation+of+heavy+metal+streams+in+the+soils+of+the+Kola+Peninsula.&btnG=&hl=en&as_sdt=0%2C5
Enbom L., Magnusson T and Wall G. 1986. Occlusal wear in miners. Swedish Dental Journal. 10(5): 165-170.	Sweden	Luleå	Regional	NR	65.58877432	22.15457059	Iron	Underground mine	operation	NA	CI	Degree of occlusal wear was studied in two groups of miners (long and short term employment) were compared to white collar workers.	Reference site/population	Social Science	in situ	Two groups of miners (long and short term employment)	Social	5-Human environment	5E-Health/wellbeing	5E-Health/Safety	Occlusal wear due to attrition related to degree of stress factors	no	NA	NA	Occlusal wear	Occupational hazards/risks/exposure	Quantitative	Table 3	NA	http://scholar.google.co.uk/scholar?q=Occlusal+wear+in+miners&btnG=&hl=en&as_sdt=0%2C5
Ermakov VV, Korobova EM, Degtyarev AP, Tyutikov SF, Karpova EA, and Petrunina NS. 2016. Impact of natural and man-made factors on migration of heavy metals in the Ardon River basin (North Ossetia). J Soils Sediments. 16: 1253–1266	Russia	North Ossetia	Ardon River	Misur	43.23833	44.31444	Lead; Zinc	Unclear	operation	NA	BACI	Biogeochemical studies of the area were performed in 2001, 2003, and 2008 to reveal the impact of environmental and technogenic factors on chemical composition of the main components of the Pb-Zn natural biogeochemical province and its dynamics.	Reference site/population	Field + Lab analysis	in situ	Some parameters of water samples collected in the basin of the Ardon River	Environmental	2-Water	2A-Surface water	2A-Quality	Contamination of the area by heavy metals during natural and technogenic events.	no	NA	NA	Concentration of heavy metals in soils	Metal concentration	Quantitative	Section 4.2	NA	http://scholar.google.co.uk/scholar?q=Impact+of+natural+and+man-made+factors+on+migration+of+heavy+metals+in+the+Ardon+River+basin+(North+&btnG=&hl=en&as_sdt=0%2C5
Ermakov VV, Korobova EM, Degtyarev AP, Tyutikov SF, Karpova EA, and Petrunina NS. 2016. Impact of natural and man-made factors on migration of heavy metals in the Ardon River basin (North Ossetia). J Soils Sediments. 16: 1253–1266	Russia	North Ossetia	Ardon River	Misur	43.23833	44.31444	Lead; Zinc	Unclear	operation	NA	BACI	Biogeochemical studies of the area were performed in 2001, 2003, and 2008 to reveal the impact of environmental and technogenic factors on chemical composition of the main components of the Pb-Zn natural biogeochemical province and its dynamics.	Reference site/population	Field + Lab analysis	in situ	Repeated soil sampling	Environmental	1-Soil/Geology	1A-Soil surface	1A-Quality	Contamination of the area by heavy metals during natural and technogenic events.	no	NA	NA	Concentration of heavy metals in soils	Metal concentration	Quantitative	Section 4.3	NA	http://scholar.google.co.uk/scholar?q=Impact+of+natural+and+man-made+factors+on+migration+of+heavy+metals+in+the+Ardon+River+basin+(North+&btnG=&hl=en&as_sdt=0%2C5
Ermakov VV, Korobova EM, Degtyarev AP, Tyutikov SF, Karpova EA, and Petrunina NS. 2016. Impact of natural and man-made factors on migration of heavy metals in the Ardon River basin (North Ossetia). J Soils Sediments. 16: 1253–1266	Russia	North Ossetia	Ardon River	Misur	43.23833	44.31444	Lead; Zinc	Unclear	operation	NA	BACI	Biogeochemical studies of the area were performed in 2001, 2003, and 2008 to reveal the impact of environmental and technogenic factors on chemical composition of the main components of the Pb-Zn natural biogeochemical province and its dynamics.	Reference site/population	Field + Lab analysis	in situ	Variation of heavy metal concentration in the averaged samples of meadow vegetation collected within the ore deposit areas and downstream the Ardon River valley	Environmental	4-Biodiversity	4A-Flora	4A-Species groups	Contamination of the area by heavy metals during natural and technogenic events.	no	NA	NA	Variation of heavy metal concentration of meadow vegetation	Metal concentration	Quantitative	Section 4.4	NA	http://scholar.google.co.uk/scholar?q=Impact+of+natural+and+man-made+factors+on+migration+of+heavy+metals+in+the+Ardon+River+basin+(North+&btnG=&hl=en&as_sdt=0%2C5
Ermakov VV, Korobova EM, Degtyarev AP, Tyutikov SF, Karpova EA, and Petrunina NS. 2016. Impact of natural and man-made factors on migration of heavy metals in the Ardon River basin (North Ossetia). J Soils Sediments. 16: 1253–1266	Russia	North Ossetia	Ardon River	Misur	43.23833	44.31444	Lead; Zinc	Unclear	operation	NA	BACI	Biogeochemical studies of the area were performed in 2001, 2003, and 2008 to reveal the impact of environmental and technogenic factors on chemical composition of the main components of the Pb-Zn natural biogeochemical province and its dynamics.	Reference site/population	Field + Lab analysis	in situ	Cattle living in the Ardon River basin were carried out to compare animals from the village of Mizur	Environmental	4-Biodiversity	4B-Fauna	4B-Individual species	Contamination of the area by heavy metals during natural and technogenic events.	no	NA	NA	Lead concentration in cow hair	Metal concentration	Quantitative	Section 4.5	NA	http://scholar.google.co.uk/scholar?q=Impact+of+natural+and+man-made+factors+on+migration+of+heavy+metals+in+the+Ardon+River+basin+(North+&btnG=&hl=en&as_sdt=0%2C5
Ermakov VV, Korobova EM, Degtyarev AP, Tyutikov SF, Karpova EA, and Petrunina NS. 2016. Impact of natural and man-made factors on migration of heavy metals in the Ardon River basin (North Ossetia). J Soils Sediments. 16: 1253–1266	Russia	North Ossetia	Ardon River	Misur	43.23833	44.31444	Lead; Zinc	Unclear	operation	NA	BACI	Biogeochemical studies of the area were performed in 2001, 2003, and 2008 to reveal the impact of environmental and technogenic factors on chemical composition of the main components of the Pb-Zn natural biogeochemical province and its dynamics.	Reference site/population	Field + Lab analysis	in situ	Amphibians	Environmental	4-Biodiversity	4B-Fauna	4B-Species groups	Contamination of the area by heavy metals during natural and technogenic events.	no	NA	NA	Concentration of Pb, Zn, Cu, Cd	Metal concentration	Quantitative	In text page 1264	NA	http://scholar.google.co.uk/scholar?q=Impact+of+natural+and+man-made+factors+on+migration+of+heavy+metals+in+the+Ardon+River+basin+(North+&btnG=&hl=en&as_sdt=0%2C5
Etcheverry DJ. 2008. Spatial and temporal variations in the Ruttan Mine Tailings, Leaf Rapids, Manitoba, Canada. University of Manitoba, MSc Thesis.	Canada	Manitoba	Leaf Rapids	Ruttan	56.4730099	-99.6502057	Copper; Zinc	Open pit	abandonment	NA	CI	Evaluated the evolution of the tailings of Cell 3, which was underwater in 2002, and Cell 2, which was already dry and oxidized.	Background values	Field + Lab analysis	in situ	Water samples were collected from the tailings pore water, groundwater, and adjacent surface waters	Environmental	2-Water	2A-Surface water	2A-Quality	Tailings have been systematically dewatered through trenches	no	NA	NA	pH; concentration of metals	Metal concentration	Quantitative	Section 3.4	NA	http://scholar.google.co.uk/scholar?q=Spatial+and+temporal+variations+in+the+Ruttan+Mine+Tailings,+Leaf+Rapids,+Manitoba,+Canada&btnG=&hl=en&as_sdt=0%2C5
Etcheverry DJ. 2008. Spatial and temporal variations in the Ruttan Mine Tailings, Leaf Rapids, Manitoba, Canada. University of Manitoba, MSc Thesis.	Canada	Manitoba	Leaf Rapids	Ruttan	56.4730099	-99.6502057	Copper; Zinc	Open pit	abandonment	NA	CI	Evaluated the evolution of the tailings of Cell 3, which was underwater in 2002, and Cell 2, which was already dry and oxidized.	Background values	Field + Lab analysis	in situ	Water samples were collected from the tailings pore water, groundwater, and adjacent surface waters	Environmental	2-Water	2B-Groundwater	2B-Quality	Tailings have been systematically dewatered through trenches	no	NA	NA	pH; concentration of metals	Metal concentration	Quantitative	Section 3.4	NA	http://scholar.google.co.uk/scholar?q=Spatial+and+temporal+variations+in+the+Ruttan+Mine+Tailings,+Leaf+Rapids,+Manitoba,+Canada&btnG=&hl=en&as_sdt=0%2C5
Ezenwa AO. 1982. Studies of environmental and host factors influencing personal differences in response to industrial silica dust exposure. Ann. Occup. Hyg. 26 (1-4): 745-752.	Canada	Quebec	NS	NS	51.45310088	-73.21718844	Copper; Zinc; Iron; Gold; Lead	Underground mine	operation	Quebec metal mines'	CI	Reports on the environmental and host factors which appeared to influence personal responses to silica dust exposure	Control	Social Science	ex situ	Metal miners and millers that were accepted by the Pneumoconiosis Committee as having silicosis from 1967 to 1977	Social	5-Human environment	5E-Health/wellbeing	5E-Health/Safety	Dust exposure	no	NA	NA	Rates of silicotics	Cancer rates/disease/mortality	Quantitative	Table 1-4	NA	http://scholar.google.co.uk/scholar?q=Studies+of+environmental+and+host+factors+influencing+personal+differences+in+response+to+industrial&btnG=&hl=en&as_sdt=0%2C5
Fahraeus-Van Ree GE, and Payne JF. 2005. Endocrine disruption in the pituitary of white sucker (Catostomus commersoni) caged in a lake contaminated with iron-ore mine tailings. Hydrobiologia. 532: 221-224	Canada	Newfoundland & Labrador	Lake Wabush	Carol Lake	53.0110512	-66.9357687	Iron	Surface mine	operation	NA	CI	Immunohistochemical analysis of white suckers caged in Lake Wabush, which receives a high volume of iron ore tailings, and fish caged in an adjoining reference lake, Lake Shabogam	Reference site/population	Field + Lab analysis	in situ	White sucker (Catostomus commersoni)	Environmental	4-Biodiversity	4B-Fauna	4B-Individual species	Iron-ore mine tailings contamination	no	NA	NA	Relative growth hormone area in the pituitary	Growth/condition/survival	Quantitative	Figure 2	NA	http://scholar.google.co.uk/scholar?q=Endocrine+disruption+in+the+pituitary+of+white+sucker+(Catostomus+commersoni)+caged+in+a+lake+contam&btnG=&hl=en&as_sdt=0%2C5
Falk MR, Miller MD, and Kostiuk SJM. 1973. Biological effects of mining wastes in the Northwest Territories. Fish. Mar. Serv. Tech. Rep. Series No. CEN/T-73-10.	Canada	Northwest Territories	Yellowknife; Great Bear Lake	Con; Echo Bay; Giant; Terra	62.4981407	-114.3602867	Gold; Silver; Copper	Open pit	operation	NA	Correlative	Studies to determine the effects of mine wastes on aquatic biota were carried out at four NWT mining operations	Background values	Field + Lab analysis	in situ	Mine waste receiving waters	Environmental	2-Water	2A-Surface water	2A-Quality	Mine effluent and tailings	no	NA	NA	Arsenic and metal concentrations	Metal concentration	Quantitative	NA	Spatial correlation at multiple sites	http://scholar.google.co.uk/scholar?q=Biological+effects+of+mining+wastes+in+the+Northwest+Territories&btnG=&hl=en&as_sdt=0%2C5
Falk MR, Miller MD, and Kostiuk SJM. 1973. Biological effects of mining wastes in the Northwest Territories. Fish. Mar. Serv. Tech. Rep. Series No. CEN/T-73-10.	Canada	Northwest Territories	Yellowknife; Great Bear Lake	Con; Echo Bay; Giant; Terra	62.4981407	-114.3602867	Gold; Silver; Copper	Open pit	operation	NA	Correlative	Studies to determine the effects of mine wastes on aquatic biota were carried out at four NWT mining operations	Background values	Field + Lab analysis	in situ	Contamination of sediments	Environmental	2-Water	2D-Sediment	2D-Quality	Mine effluent and tailings	no	NA	NA	Arsenic and metal concentrations	Metal concentration	Quantitative	Figure 15-17	Spatial correlation at multiple sites	http://scholar.google.co.uk/scholar?q=Biological+effects+of+mining+wastes+in+the+Northwest+Territories&btnG=&hl=en&as_sdt=0%2C5
Falk MR, Miller MD, and Kostiuk SJM. 1973. Biological effects of mining wastes in the Northwest Territories. Fish. Mar. Serv. Tech. Rep. Series No. CEN/T-73-10.	Canada	Northwest Territories	Yellowknife; Great Bear Lake	Con; Echo Bay; Giant; Terra	62.4981407	-114.3602867	Gold; Silver; Copper	Open pit	operation	NA	Correlative	Studies to determine the effects of mine wastes on aquatic biota were carried out at four NWT mining operations	Background values	Field + Lab analysis	in situ	Benthic invertebrates	Environmental	4-Biodiversity	4B-Fauna	4B-Species groups	Mine effluent and tailings	no	NA	NA	Survival (toxicity test); Arsenic and metal concentrations	Growth/condition/survival	Quantitative	Figure 18-19	Spatial correlation at multiple sites	http://scholar.google.co.uk/scholar?q=Biological+effects+of+mining+wastes+in+the+Northwest+Territories&btnG=&hl=en&as_sdt=0%2C5
Falk MR, Miller MD, and Kostiuk SJM. 1973. Biological effects of mining wastes in the Northwest Territories. Fish. Mar. Serv. Tech. Rep. Series No. CEN/T-73-10.	Canada	Northwest Territories	Yellowknife; Great Bear Lake	Con; Echo Bay; Giant; Terra	62.4981407	-114.3602867	Gold; Silver; Copper	Open pit	operation	NA	Correlative	Studies to determine the effects of mine wastes on aquatic biota were carried out at four NWT mining operations	Background values	Field + Lab analysis	in situ	Fish	Environmental	4-Biodiversity	4B-Fauna	4B-Species groups	Mine effluent and tailings	no	NA	NA	Survival (toxicity test); Arsenic and metal concentrations	Growth/condition/survival	Quantitative	Table 5-6, Figure 7-11	Spatial correlation at multiple sites	http://scholar.google.co.uk/scholar?q=Biological+effects+of+mining+wastes+in+the+Northwest+Territories&btnG=&hl=en&as_sdt=0%2C5
Fallis BW. 1982. Trace metals in sediments and biota from Strathcona Sound, NWT; Nanisivik Marine Monitoring Programme, 1974-1979. Can. Tech. Rep. Fish. Aquat. Sci. 1082: v + 34p	Canada	Nunavut	Strathcona Sound	Nanisivik	73.0151206	-84.6166947	Lead; Zinc	Unclear	operation	NA	BA	Pre and post-operational samples of sediments, seaweed and molluscs in the vicinity of the marine terminal.	Same site/pop- Before	Field + Lab analysis	in situ	Sea urchins, molluscs, invertabrates and fishes	Environmental	4-Biodiversity	4B-Fauna	4B-Species groups	Commencement of production at the Nanisivik Mine	no	NA	NA	Trace metal concentrations	Metal concentration	Quantitative	Table 1 & 2	NA	http://scholar.google.co.uk/scholar?q=Trace+metals+in+sediments+and+biota+from+Strathcona+Sound,+NWT;+Nanisivik+Marine+Monitoring+Programm&btnG=&hl=en&as_sdt=0%2C5
Fallis BW. 1982. Trace metals in sediments and biota from Strathcona Sound, NWT; Nanisivik Marine Monitoring Programme, 1974-1979. Can. Tech. Rep. Fish. Aquat. Sci. 1082: v + 34p	Canada	Nunavut	Strathcona Sound	Nanisivik	73.0151206	-84.6166947	Lead; Zinc	Unclear	operation	NA	BA	Pre and post-operational samples of sediments, seaweed and molluscs in the vicinity of the marine terminal.	Same site/pop- Before	Field + Lab analysis	in situ	Seaweed	Environmental	4-Biodiversity	4A-Flora	4A-Species groups	Commencement of production at the Nanisivik Mine	no	NA	NA	Trace metal concentrations	Metal concentration	Quantitative	Table 1 & 2	NA	http://scholar.google.co.uk/scholar?q=Trace+metals+in+sediments+and+biota+from+Strathcona+Sound,+NWT;+Nanisivik+Marine+Monitoring+Programm&btnG=&hl=en&as_sdt=0%2C5
Fallis BW. 1982. Trace metals in sediments and biota from Strathcona Sound, NWT; Nanisivik Marine Monitoring Programme, 1974-1979. Can. Tech. Rep. Fish. Aquat. Sci. 1082: v + 34p	Canada	Nunavut	Strathcona Sound	Nanisivik	73.0151206	-84.6166947	Lead; Zinc	Unclear	operation	NA	BA	Pre and post-operational samples of sediments, seaweed and molluscs in the vicinity of the marine terminal.	Same site/pop- Before	Field + Lab analysis	in situ	Ocean Sediments	Environmental	2-Water	2D-Sediment	2D-Quality	Commencement of production at the Nanisivik Mine	no	NA	NA	Trace metal concentrations	Metal concentration	Quantitative	Table 1 & 2	NA	http://scholar.google.co.uk/scholar?q=Trace+metals+in+sediments+and+biota+from+Strathcona+Sound,+NWT;+Nanisivik+Marine+Monitoring+Programm&btnG=&hl=en&as_sdt=0%2C5
Feir D, Gillezeau R, and Jones M. 2018. Illuminating Indigenous Economic Development. Univeristy of Victoria Department Discussion Paper	Canada	Canada	Canada	Regional	57.6814969	-103.3322077	Iron	Unclear	operation	NA	Correlative	A study of the effects of mining intensity close to Indigenous communities; examine the effect of mining intensity on economic outcomes	No control	Social Science	ex situ	Indigenous communities	Social	5-Human environment	5B-Economic	5B-Other	Examine the effect of mining intensity on economic outcomes	no	NA	NA	GDP in communities in proximity to mines vs not	Employment/Economy	Quantitative	Section 3.3	NA	http://scholar.google.co.uk/scholar?q=Illuminating+Indigenous+Economic+Development&btnG=&hl=en&as_sdt=0%2C5
Finkelstein MM. 1995. Radiographic abnormalities and the risk of lung cancer among workers exposed to silica dust in Ontario. Can. Med. Assoc. J. 152(1): 37-43	Canada	Ontario	NS	Regional	51.5287961	-86.60802086	Gold; Nickel; Iron	Underground mine	operation	NA	CI	Cohort and case-control studies of rates of death from lung cancer and cancer incidence rates	Reference site/population	Social Science	ex situ	Workers with radiographic abnormalities and control subjects who had been exposed to silica dust	Environmental	5-Human environment	5E-Health/wellbeing	5E-Health/Safety	Exposure to silica dust	no	NA	NA	Standardized mortality ratios (SMRs), standardized incidence ratios (SIRs) and odds ratios for lung cancer.	Cancer rates/disease/mortality	Quantitative	Table 1 & 4	NA	http://scholar.google.co.uk/scholar?q=Radiographic+abnormalities+and+the+risk+of+lung+cancer+among+workers+exposed+to+silica+dust+in+Ontar&btnG=&hl=en&as_sdt=0%2C5
Forsberg LS and Ledin S. 2006. Effects of sewage sludge on pH and plant availability of metals in oxidising sulphide mine tailings. Science of the Total Environment. 358: 21-35.	Sweden	Norrbotten	Sakajarvi	Aitik	67.0732977	20.9619407	Copper	Open pit	operation	NA	CI	A field study was conducted adjacent to the tailings deposit of the Aitik copper mine in the north of Sweden to investigate the effects of sewage sludge on pH and plant availability of Al, Mn, Cu, Zn, Ni, Pb, As, Cr and Cd in the oxidising sulphide tailings. One treatment was supplied with sewage sludge, while the control received NPK-fertiliser	Control	Field + Lab analysis	in situ	Above-ground parts of barley (Hordeum vulgare) and red fescue (Festuca rubra).	Environmental	4-Biodiversity	4A-Flora	4A-Species groups	Metal contamination of plants growing on tailings	yes	Application of sewage sludge on vegetation growing on tailings	pH and plant availability of Al, Mn, Cu, Zn, Ni, Pb, As, Cr and Cd in the oxidising sulphide tailings	pH and NH4-extracted elements; dry matter yields; metal concentrations	Mitigation measure/change in measure	Quantitative	Table 2-5; Figure 1-2	NA	http://scholar.google.co.uk/scholar?q=Effects+of+sewage+sludge+on+pH+and+plant+availability+of+metals+in+oxidising+sulphide+mine+tailings&btnG=&hl=en&as_sdt=0%2C5
Fortin D, and Beveridge TJ. 1997. Microbial sulfate reduction within sulfidic mine tailings: Formation of diagenetic Fe sulfides. Geomicrobiology Journal. 14(1): 1-21	Canada	Ontario	Kidd Creek	Kidd Creek	48.691036	-81.3932428	Copper; Zinc	Open pit	operation	NA	CI	Present study will show that the presence of SRB affects the porewater chemistry (dissolved SO4, Fe, Cu, Zn, etc.) of the Kidd Creek Mine tailings and is associated with the formation of diagenetic Fe sulfides within the deposit.	Control	Field + Lab analysis	in situ	Porewater at tailings site	Environmental	2-Water	2B-Groundwater	2B-Quality	Sulphide generating leachate	no	NA	NA	Water quality	Water quality	Quantitative	Figure 1-2	NA	http://scholar.google.co.uk/scholar?q=Microbial+sulfate+reduction+within+sulfidic+mine+tailings:+Formation+of+diagenetic+Fe+sulfides&btnG=&hl=en&as_sdt=0%2C5
Fortin D, and Beveridge TJ. 1997. Microbial sulfate reduction within sulfidic mine tailings: Formation of diagenetic Fe sulfides. Geomicrobiology Journal. 14(1): 1-21	Canada	Ontario	Kidd Creek	Kidd Creek	48.691036	-81.3932428	Copper; Zinc	Open pit	operation	NA	CI	Present study will show that the presence of SRB affects the porewater chemistry (dissolved SO4, Fe, Cu, Zn, etc.) of the Kidd Creek Mine tailings and is associated with the formation of diagenetic Fe sulfides within the deposit.	Control	Field + Lab analysis	in situ	Sulfate reducing bacteria	Environmental	4-Biodiversity	4A-Flora	4A-Species distribution	Sulphide generating leachate	no	NA	NA	Distribution of SRB populations	Species biomass/distribution	Quantitative	Figure 1-2	NA	http://scholar.google.co.uk/scholar?q=Microbial+sulfate+reduction+within+sulfidic+mine+tailings:+Formation+of+diagenetic+Fe+sulfides&btnG=&hl=en&as_sdt=0%2C5
Frandsen S, Widerlund A, Herbert RB, and Ohlander B. 2009. Nitrogen effluents from mine sites innorthern Sweden – environmentaleffects and removal of nitrogen in recipients. Paper presented at Securing the Future and 8th ICARD	Sweden	Norrbotten	Skellefte River; Kalix River	Kiruna	67.173325	20.654169	Iron; Gold	Underground mine	operation	NA	CI	Program addressing environmental issues regarding nitrogen in waters receiving mining effluents.	Reference site/population	Field + Lab analysis	in situ	Waters receiving mining effluents	Environmental	2-Water	2A-Surface water	2A-Quality	Elevated concentrations of nitrogen caused by undetonated ammonium nitrate-based explosives and sodium cyanide	no	NA	NA	Water quality	Water quality	Quantitative	Figure 2-5	NA	http://scholar.google.co.uk/scholar?q=Nitrogen+effluents+from+mine+sites+innorthern+Sweden+–+environmentaleffects+and+removal+of+nitrogen+&btnG=&hl=en&as_sdt=0%2C5
Friedrich LA and Halden NH. 2011. Laser ablation inductively coupled plasma mass spectrometric analyses of base metals in arctic char (Salvelinus alpinus) otoliths collected from a flooded base metal mine. Environ. Sci. Technol. 45: 4256-4261.	Canada	Manitoba	Maskwa	Maskwa nickel deposit	50.4336114	-95.4503577	Copper	Open pit	postclosure	NA	CI	Examine whether there is a link between otolith microchemistry and the geochemistry of the watershed through analysis of otoliths obtained from fish in a closed system.	Background values	Field + Lab analysis	in situ	Arctic char (Salvelinus alpinus) were collected from the Maskwa pit	Environmental	4-Biodiversity	4B-Fauna	4B-Individual species	Closed mine is water-filled and rocks in the area have been extensively studied as a potential source of Ni, Cu, Cr, and platinum group elements	no	NA	NA	Chromium, Ni, and Cu signatures in otoliths	Metal concentration	Quantitative	Table 1	NA	http://scholar.google.co.uk/scholar?q=Laser+ablation+inductively+coupled+plasma+mass+spectrometric+analyses+of+base+metals+in+arctic+char+&btnG=&hl=en&as_sdt=0%2C5
Friis L, Carter N, and Edling C. 1998. Self-reported health problems among Swedish miners one year after unemployment. Occup. Med. 48 (5): 297-301.	Sweden	Uppsala	Dannemora	Dannemora	60.2041669	17.8598723	Iron	Open pit	postclosure	NA	CI	Evaluate the self-reported health status amoung miners and changes after unemployment through questionnaires	Reference site/population	Social Science	ex situ	Study of miners during their first year of unemployment	Social	5-Human environment	5E-Health/wellbeing	5E-Wellbeing	Unemployment is considered to be a public health concern since deterioration in the health of the unemployed is often anticipated	no	NA	NA	Self reported health symptoms	Cancer rates/disease/mortality	Quantitative	Table 3 & 4	NA	http://scholar.google.co.uk/scholar?q=Self-reported+health+problems+among+Swedish+miners+one+year+after+unemployment&btnG=&hl=en&as_sdt=0%2C5
Fyson A, Kalin M, and Liu JY. 1993. Microbially-mediated metal removal from acid mine drainage. Proceedings of the 10th Annual General Meeting of Biominet. Mississauga, Ontario. 15p	Canada	Ontario; Newfoundland; Quebec	NS	NS	51.41969386	-73.35880845	Nickel; Copper; Zinc; Lead	Unclear	operation	Test cell systems at multiple mine types in Ontario, Quebec and Newfoundland	CI	Test cell system was conducted to test the potential of Acid Reduction Using Microbiology to treat AMD in wetlands. ARUM generates alkalinity through microbial processes which naturally occur in sediments of wetlands and lakes	Control	Lab Exp + Field test	in situ	Acid mine drainage seepages	Environmental	2-Water	2B-Groundwater	2B-Quality	Acid mine drainage	yes	Acid Reduction Using Microbiology	Generates alkanlinity to treat Acid mine drainage	Chemistry of AMD	Water quality	Quantitative	Table 1-2	NA	http://scholar.google.co.uk/scholar?q=Microbially-mediated+metal+removal+from+acid+mine+drainage&btnG=&hl=en&as_sdt=0%2C5
Fytas K, and Bousquer P. 2002. Silicate micro-encapsulation of pyrite to prevent acid mine drainage. Metallurgy CIM Bulletin. 95 (1063): 96-99.	Canada	Quebec	Rouyn-Noranda	Bouchard Hebert	48.1371278	-79.4293664	Iron	Unclear	operation	NA	CI	Test the effectiveness and long-term resistance of the silicate coating on mine tailings.	Control	Lab Experiment	ex situ	Mine acid effluent mobilising heavy metals	Environmental	2-Water	2B-Groundwater	2B-Quality	Acid mine drainage	yes	Silicate coating on acid producing tailings	Acid mine drainage	pH; Iron and sulfate concentration	Water quality	Quantitative	Figure 3-6; Table 2-3	NA	http://scholar.google.co.uk/scholar?q=Silicate+micro-encapsulation+of+pyrite+to+prevent+acid+mine+drainage&btnG=&hl=en&as_sdt=0%2C5
Fytas K, and Evangelou B. 1998. Phosphate coating on pyrite to prevent acid mine drainage. International Journal of Surface Mining, Reclamation and Environment. 12(3): 101-104.	Canada	Quebec	Rouyn-Noranda	Bouchard Hebert	48.1371278	-79.4293664	Iron	Unclear	remediation	NA	CI	In order to verify the feasibility of establishing an iron phosphate coating on pyritic tailings, laboratory experiments were carried out on an unoxidized fresh tailings sample from the Bouchard Hebert Mine.	Control	Lab Experiment	ex situ	Column experiment effluents	Environmental	2-Water	2B-Groundwater	2B-Quality	Acid mine drainage	yes	Establishing an iron phosphate coating on pyritic tailings,	Acid mine drainage	pH; leachate composition	Water quality	Quantitative	Figure 1-3	NA	http://scholar.google.co.uk/scholar?q=Phosphate+coating+on+pyrite+to+prevent+acid+mine+drainage&btnG=&hl=en&as_sdt=0%2C5
Fytas K, Bousquer P, and Evangelou B. 2000. Silicate coating technology to prevent acid mine drainage: 87-95.	Canada	Quebec	Rouyn-Noranda	Bouchard Hebert	48.1371278	-79.4293664	Iron	Unclear	operation	NA	CI	Research project involving testing silicate coating technology on the pyrite tailings from the mine, test effectniveness and long term resistance and of the silicate coating on mine tailings	Control	Lab Experiment	ex situ	Mine acid effluent mobilising heavy metals	Environmental	2-Water	2B-Groundwater	2B-Quality	Acid mine drainage	yes	Silicate coating on acid producing tailings	Acid mine drainage	pH; Iron and sulfate concentration	Water quality	Quantitative	Figure 3-6; Table 2-3	NA	http://scholar.google.co.uk/scholar?q=Silicate+coating+technology+to+prevent+acid+mine+drainage&btnG=&hl=en&as_sdt=0%2C5
Fytas K. 2010. Use of permeable reactive barriers to treat acid mine effluents. International Journal of Mining, Reclamation and Environment. 24(3): 206-215	Canada	Quebec	Val-d'Or	Doyon	48.2838025	-78.6390077	Gold	Underground mine	operation	NA	CI	Experimental columns were set up to simulate the groundwater seepage flow, study the reaction kinetics and ultimately predict the decontamination efficiency and effective lifetime of PRB composed of red mu	Control	Lab Experiment	ex situ	Acid effluent from the Doyon Mine in Val d’Or	Environmental	2-Water	2B-Groundwater	2B-Quality	Acid mine drainage	yes	alkaline metallurgical residues (red mud) used to construct permeable reactive barriers	Neutralising pH and removing metals from acidic mine effluents	Average quality of outgoing leachate from each column (pH and metal contamination)	Mitigation measure/change in measure	Quantitative	Table 3	NA	http://scholar.google.co.uk/scholar?q=Use+of+permeable+reactive+barriers+to+treat+acid+mine+effluents&btnG=&hl=en&as_sdt=0%2C5
Galkin A. 2014. Analysis of occupational accidents at the mining enterprises of the northern regions of Russia. International Multidisciplinary Scientific GeoConference, SGEM: Surveying Geology and Mining Ecology Management.	Russia	Northern Russia	Regional	Regional	73.44728947	104.4045048	Not stated	Unclear	operation	"Mining and oil-and-gas enterprises"	Correlative	Analysis of occupational accidents ay mining and oil-and-gas enterprises, examining seasonal nature of level of occupational accidents	Reference site/population	Modelling	ex situ	Seasonal variations of occupational accidents	Social	5-Human environment	5E-Health/wellbeing	5E-Health/Safety	Difficult waether coniditons and changes pf the general energy consumption of workers	no	NA	NA	Quantity of accidents; Energy consumption of workers	Occupational hazards/risks/exposure	Quantitative	Table 1; Figure 1-2	NA	http://scholar.google.co.uk/scholar?q=Analysis+of+occupational+accidents+at+the+mining+enterprises+of+the+northern+regions+of+Russia&btnG=&hl=en&as_sdt=0%2C5
Galloway JM, Swindles GT, Jamieson HE, Palmer M, Parsons MB, Sanei H, Macumber AL, Patterson RT, and Falck H. 2018. Organic matter control on the distribution of arsenic in lake sediments impacted by ~ 65 years of gold ore processing in subarctic Canada. Science of theTotal Environment. 622-623: 1668-1679.	Canada	Northwest Territories	Yellowknife	Giant	62.4981407	-114.3602867	Gold	Open pit	postclosure	NA	Correlative	To assess the spatial distribution of arsenic in near-surface lake sediments in the Yellowknife area 105 near-surface sediment samples were collected from 100 lakes within a 30 km radius of Yellowknife	Background values	Field + Lab analysis	in situ	Lake sediment of 100 lakes surrounding mines	Environmental	2-Water	2D-Sediment	2D-Quality	Exploitation of mineral resources led to contamination and it is not known how cumulative effects of resource extraction and climate warming will impact ecosystems	no	NA	NA	Arsenic concentration	Metal concentration	Quantitative	Figure 1-2	NA	http://scholar.google.co.uk/scholar?q=Organic+matter+control+on+the+distribution+of+arsenic+in+lake+sediments+impacted+by+~+65+years+of+go&btnG=&hl=en&as_sdt=0%2C5
Gamage A and Shahidi F. 2007. Use of chitosan for the removal of metal ion contaminants and proteins from water. Food Chemistry. 104: 989-996.	Canada	Newfoundland & Labrador	Buchans	Buchans	48.8254665	-56.8385577	Zinc	Surface mine	operation	NA	CI	Three types of chitosans were evaluated for their capacity to chelate metal ions in samples of water obtained from a zinc mining site	Control	Lab Experiment	ex situ	Mine waste water	Environmental	2-Water	2B-Groundwater	2B-Quality	Water obtained from a zinc mining site	yes	Naturally abundant biosorbants such as chitin and chitosan	Mine waste water	Chelation capacity	Mitigation measure/change in measure	Quantitative	Table 2	NA	http://scholar.google.co.uk/scholar?q=Use+of+chitosan+for+the+removal+of+metal+ion+contaminants+and+proteins+from+water&btnG=&hl=en&as_sdt=0%2C5
Gangal MK, Dainty ED, Weitzel L, and Bapty M. 1986. Evaluation of diesel emissions control technology at Cominco's Sullivan Mine. Heavy-Duty Diesel Emission Control: A Review of Technology. Mitchell EW (eds). Paper No. 26: 332-347	Canada	British Columbia	Kimberley	Cominco's Sullivan	49.6558785	-115.9469837	Not stated	Underground mine	operation	NA	Correlative	Recently developed monitoring and control methodology was used to evaluate the effects of diesel emissions control technology on diesel exhaust pollutants and on the Air Quality Index	Background values	Field + Lab analysis	in situ	Assesses the underground workers' exposure to diesel exhaust emission	Environmental	3-Air	3B-Atmosphere	3B-Air Quality	Effects of disesel emissions control technology	no	NA	NA	CO2 concentrations	Occupational hazards/risks/exposure	Quantitative	Table 4-8	NA	http://scholar.google.co.uk/scholar?q=Evaluation+of+diesel+emissions+control+technology+at+Cominco's+Sullivan+Mine&btnG=&hl=en&as_sdt=0%2C5
Gardner WC, Broersma K, Naeth A, Chanasyk D, and Jobson A. 2010. Influence of biosolids and fertilizer amendments on physical, chemical and microbiological properties of copper mine tailings. Can. J Soil Sci. 90: 571-583.	Canada	British Columbia	Bethlehem and Trojan tailing sites	Highland Valley Copper	50.4861866	-121.0448943	Copper; Molybdenum	Open pit	operation	NA	BA	A 3-yr field study was conducted on two texturally different tailings sites to determine the effects of fertilizer and biosolids amendments on selected soil physical, chemical and microbiological properties	Same site/pop- Before	Field + Lab analysis	in situ	Soil sampling at tailings sites	Environmental	1-Soil/Geology	1A-Soil surface	1A-Quality	Chemical leaching of tailings	yes	Stockpiled biosolids applied to the experimental tailing sites	Biosolids amendments on selected soil physical, chemical and microbiological properties	Bulk density and water retention; electrical conductivity; total carbon and microbial communities of soils	Soil Characteristics	Quantitative	Table 4-8	NA	http://scholar.google.co.uk/scholar?q=Influence+of+biosolids+and+fertilizer+amendments+on+physical,+chemical+and+microbiological+propertie&btnG=&hl=en&as_sdt=0%2C5
Gardner WC, Broersma K, Naeth A, Chanasyk D, and Jobson A. 2010. Influence of biosolids and fertilizer amendments on physical, chemical and microbiological properties of copper mine tailings. Can. J Soil Sci. 90: 571-583.	Canada	British Columbia	Bethlehem and Trojan tailing sites	Highland Valley Copper	50.4861866	-121.0448943	Copper; Molybdenum	Open pit	operation	NA	BA	A 3-yr field study was conducted on two texturally different tailings sites to determine the effects of fertilizer and biosolids amendments on selected soil physical, chemical and microbiological properties	Same site/pop- Before	Field + Lab analysis	in situ	Plant biomass of tailings soils	Environmental	4-Biodiversity	4A-Flora	4A-Species groups	Chemical leaching of tailings	yes	Stockpiled biosolids applied to the experimental tailing sites	Biosolids amendments on selected soil physical, chemical and microbiological properties	Plant biomass	Species biomass/distribution	Quantitative	Table 3	NA	http://scholar.google.co.uk/scholar?q=Influence+of+biosolids+and+fertilizer+amendments+on+physical,+chemical+and+microbiological+propertie&btnG=&hl=en&as_sdt=0%2C5
Gardner WC, Broersma K, Popp JD, Mir Z, Mir PS, and Buckley WT. 2003. Copper and health status of cattle grazing high-molybdenum forage from a reclaimed mine tailing site. Can. J. Anim. Sci. 83: 479–485	Canada	British Columbia	Logan Lake	Highland Valley Copper	50.4861866	-121.0448943	Copper; Molybdenum	Open pit	postclosure; remediation	NA	CI	Determine if cattle could safely graze reclaimed land that yields high-Mo forage, The cow/calf pairs and Jersey fistulates were randomly assigned to one of two treatment groups; two treatment groups received All-Trace mineral boli, with no Ca, P, Na or Fe, and the remaining animals served as a control group.	Control	Field + Lab analysis	in situ	Main forage species grazed were alfalfa, orchardgrass, red fescue and pubescent wheatgrass with yarrow the main weedy species	Environmental	4-Biodiversity	4A-Flora	4A-Species groups	High concentrations of Mo in forage identified in reclaimed mining areas	no	NA	NA	Average mineral concentrations	Metal concentration	Quantitative	Table 2	NA	http://scholar.google.co.uk/scholar?q=Copper+and+health+status+of+cattle+grazing+high-molybdenum+forage+from+a+reclaimed+mine+tailing+site&btnG=&hl=en&as_sdt=0%2C5
Gardner WC, Broersma K, Popp JD, Mir Z, Mir PS, and Buckley WT. 2003. Copper and health status of cattle grazing high-molybdenum forage from a reclaimed mine tailing site. Can. J. Anim. Sci. 83: 479–485	Canada	British Columbia	Logan Lake	Highland Valley Copper	50.4861866	-121.0448943	Copper; Molybdenum	Open pit	postclosure; remediation	NA	CI	Determine if cattle could safely graze reclaimed land that yields high-Mo forage, The cow/calf pairs and Jersey fistulates were randomly assigned to one of two treatment groups; two treatment groups received All-Trace mineral boli, with no Ca, P, Na or Fe, and the remaining animals served as a control group.	Control	Field + Lab analysis	in situ	Cow/calf pairs and Jersey fistulates	Environmental	4-Biodiversity	4B-Fauna	4B-Species groups	High concentrations of Mo in forage identified in reclaimed mining areas	no	NA	NA	Weight gain; Mo Concentrations in tissues	Growth/condition/survival	Quantitative	Table 3-7	NA	http://scholar.google.co.uk/scholar?q=Copper+and+health+status+of+cattle+grazing+high-molybdenum+forage+from+a+reclaimed+mine+tailing+site&btnG=&hl=en&as_sdt=0%2C5
Garry MR, Shock SS, Salatas K and Dau J. 2018. Application of a weight of evidence approach to evaluating risks associated with subsistence caribou consumption near a lead/zinc mine. Science of the Total Environment. 613-620: 1340-1348	USA	Alaska	Kotzebue	Red Dog	68.0720076	-163.1710781	Zinc; Lead	Open pit	operation	NA	Correlative	Evaluate risks associated with subsistence caribou consumption near a mine in NW Alaska, determine whether fugitive dust emissions from Red Dog Operations are a significant source of metals in caribou	Background values	Field	in situ	Subsistence caribou	Environmental	5-Human environment	5C-Service & infrastructure demand	5C-Consumables/Subsistence	Highly mineralized and overland transport of lead and zinc ore concentrate from the mine to the seaport occurs throughout the year a	no	NA	NA	Metal concentrations in harvested caribou	Metal concentration	Quantitative	Figure 3 -5	NA	http://scholar.google.co.uk/scholar?q=Application+of+a+weight+of+evidence+approach+to+evaluating+risks+associated+with+subsistence+caribou&btnG=&hl=en&as_sdt=0%2C5
Gaskova OL, Bessonova EP and Bortnikova SB. 2003. Leaching experiments on trace element release from the arsenic-bearing tailings of Khovu-Aksy (Tuva Republic, Russia). Applied Geochemistry. 18: 1361-1371.	Russia	Tuva Republic	Khovu-Aksy	Khovu-Aksy	51.11747	93.6578	Nickel	Unclear	abandonment	NA	CI	Experimental leaching of As-containing tailings was performed in the laboratory. The three types of solutions which were used in the leach experiments to model natural waters and waters of anthropogenic origin were H2O, HNO3 and NH4HCO3, and during leaching with these solutions As concentrations	Control	Lab Experiment	ex situ	Pore waters and water extracts	Environmental	2-Water	2B-Groundwater	2B-Quality	As-bearing tailings impoundments at the Khovu-Aksy mine-site	no	NA	NA	Concentrations of trace elements; As Concentrations	Metal concentration	Quantitative	Table 3; Figure 3-4	NA	http://scholar.google.co.uk/scholar?q=Leaching+experiments+on+trace+element+release+from+the+arsenic-bearing+tailings+of+Khovu-Aksy+(Tuva+&btnG=&hl=en&as_sdt=0%2C5
Gerhardsson L, and Ahlmark A. 1988. A 50 year survey and follow-up of silicosis in an industrial country: Mineral exposure and pneumoconiosis. Ann. Occup. Hyg. 32: 697-704.	Sweden	Regional	Regional	Regional	63.84547635	16.70831521	Not stated	Unclear	operation	Occupational exposure study	Correlative	Distribution of registered cases of silicosis through several decades and differing occupations	Background values	Social Science	ex situ	Individual registered cases of silicosis	Social	5-Human environment	5E-Health/wellbeing	5E-Health/Safety	Occupational exposure	no	NA	NA	Silicosis rate; Mortality	Cancer rates/disease/mortality	Quantitative	Table 2-3	NA	http://scholar.google.co.uk/scholar?q=A+50+year+survey+and+follow-up+of+silicosis+in+an+industrial+country:+Mineral+exposure+and+pneumocon&btnG=&hl=en&as_sdt=0%2C5
Gewurtz SB, Li S, Helm PA, Waltho J, Reiner EJ, Painter S, Brindle ID, and Marvin CH. 2008. Spatial Distributions of Legacy Contaminants in Sediments of Lakes Huron and Superior. J Great Lakes Res. 34: 153-168.	Canada	Ontario	Lake Huron; Lake Superior	Regional	46.40652447	-84.89733753	Not stated	Unclear		Landscape study with intensive mining activity	CI	The sediments of Lake Superior, Lake Huron, and Georgian Bay were sampled in 2001 and 2002 in order to evaluate the extent of surficial sediment contamination of polychlorinated biphenyls (PCBs), organochlorine pesticides (OCs), polycyclic aromatic hydrocarbons (PAHs), and metals.	Background values	Field + Lab analysis	in situ	Sediments of Lake Superior, Lake Huron, and Georgian Bay	Environmental	2-Water	2D-Sediment	2D-Quality	Extensive mining activity in the landscape	no	NA	NA	Concentrations of polychlorinated biphenyls (PCBs), organochlorine pesticides (OCs), polycyclic aromatic hydrocarbons (PAHs), and metals.	Soil Characteristics	Quantitative	Table 1-3	NA	http://scholar.google.co.uk/scholar?q=Spatial+Distributions+of+Legacy+Contaminants+in+Sediments+of+Lakes+Huron+and+Superior&btnG=&hl=en&as_sdt=0%2C5
Giguère A, Campbell PGC, Hare L, and Cossu-Leguille C. 2005. Metal bioaccumulation and oxidative stress in yellow perch (Perca flavescens) collected from eight lakes along a metal contamination gradient (Cd, Cu, Zn, Ni). Can. J. Fish. Aquat. Sci. 62: 563–577	Canada	Ontario; Quebec	Sudbury; Rouyn-Noranda	Regional	49.77409717	-79.4672072	Nickel; Copper; Lead; Zinc	Unclear	operation; postclosure; abandonment	four lakes in Sudbury and four in Rouyn-Noranda	Correlative	Quantify metal exposure and accumulation in indigenous yellow perch, we measured metal concentrations in lake water and metals and other variables in the livers of fish collected from eight lakes located along a Cd, Cu, Ni, and Zn gradient in mining regions in Quebec (Rouyn-Noranda) and Ontario (Sudbury), Canada.	Background values	Field + Lab analysis	in situ	Yellow perch (Perca flavescens)	Environmental	4-Biodiversity	4B-Fauna	4B-Individual species	Metal exposure and accumulation on a concentration gradient in two mining regions	no	NA	NA	Hepatic metal concentrations	Metal concentration	Quantitative	Figure 1-3	metal concentration gradient in two mining regions	http://scholar.google.co.uk/scholar?q=Metal+bioaccumulation+and+oxidative+stress+in+yellow+perch+(Perca+flavescens)+collected+from+eight+l&btnG=&hl=en&as_sdt=0%2C5
Glooschenko WA and de Benedetti A. 1983. Atmospheric deposition of iron from mining activities in northern Ontario. The Science of the Total Environment. 32: 73-79.	Canada	Ontario	Atikokan and Subdury	Regional	48.7616848	-91.6446234	Iron	Unclear	abandonment	NA	Correlative	Determine the atmospheric deposition of iron from two mining areas in northern Ontario -- Atikokan and Sudbury -- by use of Sphagnum moss, Atitkokan mine ceased activity in 1979 where as Sudbury iron production is ongoing	Background values	Field + Lab analysis	in situ	Sphagnum moss, mainly S. fuscum	Environmental	4-Biodiversity	4A-Flora	4A-Species groups	Atmospheric transport and subsequent deposition of potentially toxic elements	no	NA	NA	Iron content	Metal concentration	Quantitative	Figure 2-3	Spatial pattern	http://scholar.google.co.uk/scholar?q=Atmospheric+deposition+of+iron+from+mining+activities+in+northern+Ontario&btnG=&hl=en&as_sdt=0%2C5
Goldfarb RJ, Taylor CD, Meier AL, d'Angelo WM, and O'Leary RM. 1997. Hydrogeochemistry of mine-drainage waters associated with low-sulfide, gold-quartz veins in Alaska. Geologic studies in Alaska by the US geological survey, 1995: 3-17.	USA	Alaska	Juneau	Fairbanks; Juneau; Willow Creek	64.8786525	-147.8737996	Gold	Surface mine	operation; abandonment	NA	CI	Surface waters were sampled above and below both abandoned and active mine workings associated with lowsulfide, gold-quartz veins in the Fairbanks, Willow Creek, and Juneau gold belt mining districts.	Reference site/population	Field + Lab analysis	in situ	Surface waters were sampled above and below both abandoned and active mine	Environmental	2-Water	2A-Surface water	2A-Quality	Above and below both abandoned and active mine	no	NA	NA	Water quality	Water quality	Quantitative	Table 2-4	NA	http://scholar.google.co.uk/scholar?q=Hydrogeochemistry+of+mine-drainage+waters+associated+with+low-sulfide,+gold-quartz+veins+in+Alaska&btnG=&hl=en&as_sdt=0%2C5
Gongalsky KB, Belorustseva SA, Kuznetsova DM, Matyukhin AV, Pelgunova LA, Savin FA, and Shapovalov AS. 2009. Spatial avoidance of patches of polluted chernozem soils by soil invertebrates. Insect Science. 16: 99-105.	Russia	Belgorod Oblast	Belogorye Nature Reserve	Lebedinsky	51.2599623	37.7222653	Iron	Open pit	operation	NA	CI	Aim of this study was to use the Spatial Analysis by Distance Indices technique to analyze whether patches of high abundance of soil animals and patches of low concentrations of heavy metals in soils are associated in chernozem soil polluted by mining industry wastes.	Reference site/population	Field + Lab analysis	in situ	Soil cores from each chosen valley	Environmental	1-Soil/Geology	1A-Soil surface	1A-Quality	Tailings contamination	no	NA	NA	Soil element concentrations	Soil Characteristics	Quantitative	Table 1	NA	http://scholar.google.co.uk/scholar?q=Spatial+avoidance+of+patches+of+polluted+chernozem+soils+by+soil+invertebrates&btnG=&hl=en&as_sdt=0%2C5
Gongalsky KB, Belorustseva SA, Kuznetsova DM, Matyukhin AV, Pelgunova LA, Savin FA, and Shapovalov AS. 2009. Spatial avoidance of patches of polluted chernozem soils by soil invertebrates. Insect Science. 16: 99-105.	Russia	Belgorod Oblast	Belogorye Nature Reserve	Lebedinsky	51.2599623	37.7222653	Iron	Open pit	operation	NA	CI	Aim of this study was to use the Spatial Analysis by Distance Indices technique to analyze whether patches of high abundance of soil animals and patches of low concentrations of heavy metals in soils are associated in chernozem soil polluted by mining industry wastes.	Reference site/population	Field + Lab analysis	in situ	Soil invertebrate communities	Environmental	4-Biodiversity	4B-Fauna	4B-Species groups	Tailings contamination	no	NA	NA	Abundance of soil invertebrates	Species biomass/distribution	Quantitative	Table 2	NA	http://scholar.google.co.uk/scholar?q=Spatial+avoidance+of+patches+of+polluted+chernozem+soils+by+soil+invertebrates&btnG=&hl=en&as_sdt=0%2C5
Gopalapillai Y, Chakrabarti CL, and Lean DRS. 2008. Assessing toxicity of mining effluents: equilibrium- and kinetics-based metal speciation and algal bioassay. Environ. Chem. 5:307-315.	Canada	Sudbury	Copper Cliff	Crean Hill; Garson; Whistle	46.5677602	-80.8591604	Nickel; Copper	Open pit	postclosure	NA	CI	Assess the toxicity of nickel-contaminated aqueous mining effluents to aquatic freshwater organisms using algal bioassays, and both equilibrium- and kinetics-based estimates of nickel speciation, which has rarely been done earlier.	Control	Lab Experiment	ex situ	Algal bioassays using the green alga (Pseudokirchneriella subcapitata)	Environmental	4-Biodiversity	4A-Flora	4A-Individual species	Toxicity of nickel-contaminated aqueous mining effluents	no	NA	NA	Algal yield, % growth	Growth/condition/survival	Quantitative	Figure 2 +3	NA	http://scholar.google.co.uk/scholar?q=Assessing+toxicity+of+mining+effluents:+equilibrium-+and+kinetics-based+metal+speciation+and+algal+b&btnG=&hl=en&as_sdt=0%2C5
Gottlieb J. 1990. Episodes of illness and medical service in a geographically isolated mine village in Greenland. Arct. Med. Res. 49: 128-131.	Greenland	Qaasuitsup	Uummannaq fjord	Black Angel	71.1167	-51.25	Zinc; Lead	Unclear	postclosure	NA	CI	A study of the pattern of medical contacts for all employees in a one year period was performed; tracked differences between various groups of employees and ethnical groups including describing illness and other.	Background values	Social Science	in situ	Employees of two mines in Greenland	Social	5-Human environment	5E-Health/wellbeing	5E-Health/Safety	Occupational illness or other that requires medical contacts	no	NA	NA	Episodes of single/multiple medical contacts	Cancer rates/disease/mortality	Quantitative	Table I-IV	NA	http://scholar.google.co.uk/scholar?q=Episodes+of+illness+and+medical+service+in+a+geographically+isolated+mine+village+in+Greenland&btnG=&hl=en&as_sdt=0%2C5
Gottlieb J. 1990. The pattern of medical contacts in a geographically isolated mine village in Greenland. Arct Med Res. 49: 195-197.	Greenland	Qaasuitsup	Uummannaq fjord	Black Angel	71.1167	-51.25	Zinc; Lead	Unclear	operation	NA	CI	Investigation was to describe the occupational diseases and occupational injuries which necessitated transportation of the patients that occurred in the mining town of Marmorilik	Reference site/population	Social Science	in situ	Persons working in mining town of Marmorilik that experienced occupational disease or injuries	Social	5-Human environment	5E-Health/wellbeing	5E-Health/Safety	Work place hazards including noise level and strenous work load	no	NA	NA	Occupational diseases and injuries	Cancer rates/disease/mortality	Quantitative	Table I-III	NA	http://scholar.google.co.uk/scholar?q=The+pattern+of+medical+contacts+in+a+geographically+isolated+mine+village+in+Greenland&btnG=&hl=en&as_sdt=0%2C5
Gough LP, Crock JG, Seal RR, Wang B, and Weber-Scannell P. 2004. Chapter 2: Biogeochemistry, stable-isotopic composition, and feeding habits of Arctic grayling (Thymallus arcticus) in the lower fortymile river, Eastern Alaska. US Geological Survey Professional Paper Issue 1685: 21-43	USA	Alaska	Lower Fortymile River	Fortymile River	64.2426303	-141.7544097	Gold	Placer mine	operation	NA	CI	Report on the inorganic chemistry of Arctic grayling in Fortymile River	Reference site/population	Field + Lab analysis	in situ	Arctic Grayling	Environmental	4-Biodiversity	4B-Fauna	4B-Individual species	Placer mining contamination	no	NA	NA	Elemental concentrations in muscle tissues	Metal concentration	Quantitative	Table 3	NA	http://scholar.google.co.uk/scholar?q=Biogeochemistry,+stable-isotopic+composition,+and+feeding+habits+of+Arctic+grayling+(Thymallus+arcti&btnG=&hl=en&as_sdt=0%2C5
Goulet RR and Couillard Y. 2008. Weight-of-evidence assessment of impacts from an abandoned mine site to the dasserat Lake watershed, Quebec, Canada. Miranda FR and Bernard LM (eds). Lake Pollution Research Progress: Chater 12. 355-369	Canada	Quebec	Dasserat Lake	Aldermac	48.2526417	-79.4792361	Zinc; Copper	Unclear	abandonment	NA	CI	Built a weight of evidence assessment of impacts at Dasserat Lake. As lines of evidence of impacts, we used regional surface water pH, water quality criteria, acute biotic ligand models, predicted no effect concentrations for three groups of species (i.e. algae, invertebrates and fish), transplanted bivalve experiments, indigenous bivalve population survey, invertebrate community surveys, fish co…	Reference site/population	Field + Lab analysis	in situ	Water samples were obtained twice in 1998	Environmental	2-Water	2A-Surface water	2A-Quality	Impacted by acid mine drainage loading that has been occurring for over 5 decades now	no	NA	NA	Water chemistry; trace metals	Water quality	Quantitative	Figure 1	NA	http://scholar.google.co.uk/scholar?q=Weight-of-evidence+assessment+of+impacts+from+an+abandoned+mine+site+to+the+dasserat+Lake+watershed,&btnG=&hl=en&as_sdt=0%2C5
Goulet RR and Couillard Y. 2008. Weight-of-evidence assessment of impacts from an abandoned mine site to the dasserat Lake watershed, Quebec, Canada. Miranda FR and Bernard LM (eds). Lake Pollution Research Progress: Chater 12. 355-369	Canada	Quebec	Dasserat Lake	Aldermac	48.2526417	-79.4792361	Zinc; Copper	Unclear	abandonment	NA	CI	Built a weight of evidence assessment of impacts at Dasserat Lake. As lines of evidence of impacts, we used regional surface water pH, water quality criteria, acute biotic ligand models, predicted no effect concentrations for three groups of species (i.e. algae, invertebrates and fish), transplanted bivalve experiments, indigenous bivalve population survey, invertebrate community surveys, fish co…	Reference site/population	Field + Lab analysis	in situ	Collected sediment cores at each of the seven sampling stations of Dasserat Lake	Environmental	2-Water	2D-Sediment	2D-Quality	Impacted by acid mine drainage loading that has been occurring for over 5 decades now	no	NA	NA	Trace elements	Metal concentration	Quantitative	Table 1	NA	http://scholar.google.co.uk/scholar?q=Weight-of-evidence+assessment+of+impacts+from+an+abandoned+mine+site+to+the+dasserat+Lake+watershed,&btnG=&hl=en&as_sdt=0%2C5
Goulet RR and Couillard Y. 2008. Weight-of-evidence assessment of impacts from an abandoned mine site to the dasserat Lake watershed, Quebec, Canada. Miranda FR and Bernard LM (eds). Lake Pollution Research Progress: Chater 12. 355-369	Canada	Quebec	Dasserat Lake	Aldermac	48.2526417	-79.4792361	Zinc; Copper	Unclear	abandonment	NA	CI	Built a weight of evidence assessment of impacts at Dasserat Lake. As lines of evidence of impacts, we used regional surface water pH, water quality criteria, acute biotic ligand models, predicted no effect concentrations for three groups of species (i.e. algae, invertebrates and fish), transplanted bivalve experiments, indigenous bivalve population survey, invertebrate community surveys, fish co…	Reference site/population	Field + Lab analysis	in situ	Collected benthic invertebrates in ten lakes of the Rouyn-Noranda region in August 2000 and Fish populations of 23 lakes of the Abitibi-Témiscamingue region	Environmental	4-Biodiversity	4B-Fauna	4B-Species groups	Impacted by acid mine drainage loading that has been occurring for over 5 decades now	no	NA	NA	Abundance; CPUE	Species biomass/distribution	Quantitative	Table 2; Table 4	NA	http://scholar.google.co.uk/scholar?q=Weight-of-evidence+assessment+of+impacts+from+an+abandoned+mine+site+to+the+dasserat+Lake+watershed,&btnG=&hl=en&as_sdt=0%2C5
Goulet RR and Couillard Y. 2008. Weight-of-evidence assessment of impacts from an abandoned mine site to the dasserat Lake watershed, Quebec, Canada. Miranda FR and Bernard LM (eds). Lake Pollution Research Progress: Chater 12. 355-369	Canada	Quebec	Dasserat Lake	Aldermac	48.2526417	-79.4792361	Zinc; Copper	Unclear	abandonment	NA	CI	Built a weight of evidence assessment of impacts at Dasserat Lake. As lines of evidence of impacts, we used regional surface water pH, water quality criteria, acute biotic ligand models, predicted no effect concentrations for three groups of species (i.e. algae, invertebrates and fish), transplanted bivalve experiments, indigenous bivalve population survey, invertebrate community surveys, fish co…	Reference site/population	Field + Lab analysis	in situ	Bivalve Pyganodon grandis were transplanted in lakes of the Rouyn-Noranda	Environmental	4-Biodiversity	4B-Fauna	4B-Individual species	Impacted by acid mine drainage loading that has been occurring for over 5 decades now	no	NA	NA	Survival; Cd concentration	Growth/condition/survival	Quantitative	Table 3	NA	http://scholar.google.co.uk/scholar?q=Weight-of-evidence+assessment+of+impacts+from+an+abandoned+mine+site+to+the+dasserat+Lake+watershed,&btnG=&hl=en&as_sdt=0%2C5
Goupil K and Nkongolo K. 2014. Assessing soil respiration as an indicator of soil microbial activity in reclaimed metal contaminated lands. American Journal of Environmental Sciences. 10(4): 403-411.	Canada	Ontario	Sudbury	Regional	46.4	-81	Nickel	Surface mine	remediation	NA	CI	Measure soil respiration and health in limed and unlimed areas in the Northern Ontario (Canada) region.	Reference site/population	Field + Lab analysis	in situ	Soil samples from amendment and revegetation areas (limed vs unlimed)	Environmental	1-Soil/Geology	1A-Soil surface	1A-Quality	Sulphur dioxide fumigations and metal particulate depositions	yes	Limed and unlimed areas in the Northern Ontario	Maintain an increase in soil pH from extremely acid to slightly acid	Soil acidity and metal content; soil respiration rate	Soil Characteristics	Quantitative	Figure 3; Table 1-3	NA	http://scholar.google.co.uk/scholar?q=Assessing+soil+respiration+as+an+indicator+of+soil+microbial+activity+in+reclaimed+metal+contaminate&btnG=&hl=en&as_sdt=0%2C5
Goupil K and Nkongolo K. 2014. Assessing soil respiration as an indicator of soil microbial activity in reclaimed metal contaminated lands. American Journal of Environmental Sciences. 10(4): 403-411.	Canada	Ontario	Sudbury	Regional	46.4	-81	Nickel	Surface mine	remediation	NA	CI	Measure soil respiration and health in limed and unlimed areas in the Northern Ontario (Canada) region.	Reference site/population	Field + Lab analysis	in situ	Vegetation samples from amendment and revegetation areas (limed vs unlimed)	Environmental	4-Biodiversity	4A-Flora	4A-Species groups	Sulphur dioxide fumigations and metal particulate depositions	yes	Limed and unlimed areas in the Northern Ontario	Maintain an increase in soil pH from extremely acid to slightly acid	Fungi abundance	Species biomass/distribution	Quantitative	Figure 2	NA	http://scholar.google.co.uk/scholar?q=Assessing+soil+respiration+as+an+indicator+of+soil+microbial+activity+in+reclaimed+metal+contaminate&btnG=&hl=en&as_sdt=0%2C5
Goupil K, Nkongolo KK, and Nasserulla S. 2015. Characterization of fungal communities in limed and unlimed lands contaminated with metals: Phospholipid fatty acid (PLFA) analysis and soil respiration. American Journal of Biochemistry and Biotechnology. 11(2): 45-56	Canada	Ontario	Sudbury	Regional	46.49905213	-81.02009508	Nickel; Copper	Unclear	remediation	NA	CI	Determine fungi diversity and abundance in selected limed and unlimed areas contaminated with metals in the Region	Reference site/population	Field + Lab analysis	in situ	Fungi diversity and abundance	Environmental	4-Biodiversity	4A-Flora	4A-Species distribution	Contamination of soils with metals	yes	Remediation consisted of neutralizing soil pH with the addition of lime as well as adding fertilizer, seed distribution and tree planting	Contaminated soil	Number of species; Abundance	Species biomass/distribution	Quantitative	Table 2; Figure 3-5	NA	http://scholar.google.co.uk/scholar?q=Characterization+of+fungal+communities+in+limed+and+unlimed+lands+contaminated+with+metals:+Phosphol&btnG=&hl=en&as_sdt=0%2C5
Grantham DA and Jones JF. 1976. Arsenic contamination of water wells in Nova Scotia. Journal of the American Water Works Association. 69 (12): 653-67.	Canada	Nova Scotia	Regional	Regional	44.71819718	-63.69638594	Gold	Unclear	operation; postclosure; abandonment	List all areas in Nova Scotia considered Hold mining districts	Correlative	A reported case of arsenic intoxication set in motion a large-scale investigation aimed at tracking occurrence and sources of arsenic in well water.	Background values	Field + Lab analysis	in situ	Sampling of wells in densely populated and heavily mined gold districts	Environmental	2-Water	2A-Surface water	2A-Quality	Arsenic contamination	no	NA	NA	Arsenic Concentration	Metal concentration	Quantitative	Table 1	Public health assessment of drinking water wells to determine patterns of arsenic contamination	http://scholar.google.co.uk/scholar?q=Arsenic+contamination+of+water+wells+in+Nova+Scotia&btnG=&hl=en&as_sdt=0%2C5
Gravel A, Campbell PGC, and Hontela A. 2005. Disruption of the Hypothalamo-Pituitary-Interrenal Axis in 1+Yellow Perch (Perca flavescens) Chronically Exposed to Metals in the Environment. Can. J. Fish. Aquat. Sci. 62: 982-990	Canada	Quebec	Abitibi	Regional	48.6202039	-78.4138022	Zinc; Copper	Surface mine	operation; abandonment	"mining operations and abandoned mine sites in the area"	CI	Young-of-the-year (YOY) and 1+ yellow perch were captured, subjected to a standardized stress test or adrenocorticotropic-hormone stimulation in lakes situated along a contamination gradient of Cd, Cu, and Zn in the mining region of Abitibi, Quebec.	Reference site/population	Field + Lab analysis	ex situ	Young-of-the-year (YOY) and 1+ yellow perch from metal-contaminated lakes situated along a contamination gradient in a mining region.	Environmental	4-Biodiversity	4B-Fauna	4B-Individual species	Chronic exposure to metal contamination; Affected primarily by their proximity to the Horne smelter and atmospheric deposition brought by dominant winds, and also by mining operations and abandoned mine sites in the area.	no	NA	NA	Whole-body concentrations of Cu, Zn, Pb, and Ni; Cortisol; Liver glycogen concentrations	Metal concentration	Quantitative	Table 1-3; Figure 5	NA	http://scholar.google.co.uk/scholar?q=Disruption+of+the+Hypothalamo-Pituitary-Interrenal+Axis+in+1+Yellow+Perch+(Perca+flavescens)+Chronic&btnG=&hl=en&as_sdt=0%2C5
Gray JE, Meier AL, O'Leary RM, Outwater C and Theodorakos PM. 1996. Environmental geochemistry of mercury deposits in southwestern Alaska: mercury contents in fish, stream-sediment, and stream-water samples. Moore TE and Dumoulin JA (Eds).Geologic Studies in Alaska by the US Geological Survey, 1994. US Geological Survey Bulletin 2152.	USA	Alaska	Kuskokwim River	Cinnabar Creek; Kolmakof; Mountain Top; Red Devil; Red Top Mine	61.6181715	-158.2970967	Gold	Unclear	abandonment	NA	CI	Concentrations of mercury were measured in fish, stream-sediment, and stream-water samples collected downstream from the mines and lodes to evaluate environmental mercury accumulation.	Reference site/population	Field + Lab analysis	in situ	Samples collected for study were primarily fish (Arctic Grayling and Dolly Varden)	Environmental	4-Biodiversity	4B-Fauna	4B-Species groups	Mercury contamination from abondaned gold mines in the region	no	NA	NA	Tissue Hg contamination	Metal concentration	Quantitative	Article on page 17 of book; Table 2	NA	http://scholar.google.co.uk/scholar?q=Environmental+geochemistry+of+mercury+deposits+in+southwestern+Alaska:+mercury+contents+in+fish,+str&btnG=&hl=en&as_sdt=0%2C5
Gray JE, Meier AL, O'Leary RM, Outwater C and Theodorakos PM. 1996. Environmental geochemistry of mercury deposits in southwestern Alaska: mercury contents in fish, stream-sediment, and stream-water samples. Moore TE and Dumoulin JA (Eds).Geologic Studies in Alaska by the US Geological Survey, 1994. US Geological Survey Bulletin 2152.	USA	Alaska	Kuskokwim River	Cinnabar Creek; Kolmakof; Mountain Top; Red Devil; Red Top Mine	61.6181715	-158.2970967	Gold	Unclear	abandonment	NA	CI	Concentrations of mercury were measured in fish, stream-sediment, and stream-water samples collected downstream from the mines and lodes to evaluate environmental mercury accumulation.	Reference site/population	Field + Lab analysis	in situ	Stream-sediments	Environmental	2-Water	2D-Sediment	2D-Quality	Mercury contamination from abondaned gold mines in the region	no	NA	NA	Geochemical data	Metal concentration	Quantitative	Article on page 17 of book; Table 2	NA	http://scholar.google.co.uk/scholar?q=Environmental+geochemistry+of+mercury+deposits+in+southwestern+Alaska:+mercury+contents+in+fish,+str&btnG=&hl=en&as_sdt=0%2C5
Gray JE, Meier AL, O'Leary RM, Outwater C and Theodorakos PM. 1996. Environmental geochemistry of mercury deposits in southwestern Alaska: mercury contents in fish, stream-sediment, and stream-water samples. Moore TE and Dumoulin JA (Eds).Geologic Studies in Alaska by the US Geological Survey, 1994. US Geological Survey Bulletin 2152.	USA	Alaska	Kuskokwim River	Cinnabar Creek; Kolmakof; Mountain Top; Red Devil; Red Top Mine	61.6181715	-158.2970967	Gold	Unclear	abandonment	NA	CI	Concentrations of mercury were measured in fish, stream-sediment, and stream-water samples collected downstream from the mines and lodes to evaluate environmental mercury accumulation.	Reference site/population	Field + Lab analysis	in situ	Stream water samples	Environmental	2-Water	2A-Surface water	2A-Quality	Mercury contamination from abondaned gold mines in the region	no	NA	NA	Geochemical data	Water quality	Quantitative	Article on page 17 of book; Table 2	NA	http://scholar.google.co.uk/scholar?q=Environmental+geochemistry+of+mercury+deposits+in+southwestern+Alaska:+mercury+contents+in+fish,+str&btnG=&hl=en&as_sdt=0%2C5
Green S and Renault S. 2008. Influence of papermill sludge on growth of Medicago sativa, Festuca rubra and Agropyron trachycaulum in gold mine tailings: a greenhouse study. Environmental Pollution. 151: 524-531.	Canada	Manitoba	Nopiming Provincial Park	Central Manitoba	50.5416	-95.206	Gold	Underground mine	abandonment	NA	CI	Determine the effects of papermill sludge and/or fertilizer on the survival, growth and pigment content of Festuca rubra, Agropyron trachycaulum and Medicago sativa in the Central Manitoba gold mine tailings.	Control	Lab Experiment	ex situ	Establishment of Festuca rubra, Agropyron trachycaulum and Medicago sativa	Environmental	4-Biodiversity	4A-Flora	4A-Species groups	Gold mine tailings	yes	Adding papermill sludge to neutral/alkaline gold mine tailings	Improve the establishment of Festuca rubra, Agropyron trachycaulum and Medicago sativa on gold tailings	Emergence; Survival; Hieght, root and shoot ratio	Growth/condition/survival	Quantitative	Figure 2; Table 4-5	NA	http://scholar.google.co.uk/scholar?q=Influence+of+papermill+sludge+on+growth+of+Medicago+sativa,+Festuca+rubra+and+Agropyron+trachycaulum&btnG=&hl=en&as_sdt=0%2C5
Gregurek D, Reimann C, and Stumpfl EF. 1998. Mineralogical fingerprints of industrial emissions - an example from Ni mining and smelting on the Kola Peninsula, NW Russia. Science of the Total Environment. 221: 189-200	Russia	Kola Peninsula	Murmensk	Nikel; Zapoljarnij	68.96412	32.8059412	Nickel; Copper	Unclear	operation	NA	Correlative	Fifteen large snowpack samples were collected in the vicinity 1.5-8 km of the copper-nickel mining and processing plants on the Kola Peninsula	Background values	Field + Lab analysis	in situ	snowpack samples	Environmental	2-Water	2C-Ice	2C-Ice	Atmospheric deposition from copper-nickel processing plants	no	NA	NA	Heavy metal concentrations	Metal concentration	Quantitative	Table 1-2	NA	http://scholar.google.co.uk/scholar?q=Mineralogical+fingerprints+of+industrial+emissions+-+an+example+from+Ni+mining+and+smelting+on+the+K&btnG=&hl=en&as_sdt=0%2C5
Gromova VA, Shestakova TV and Lipatnikova OA. 2016. Ecological-geochemical evaluation of the state of surface water streams in the impact area of the tailing dump of the Urupsky Ore Mining. Moscow University Geology Bulletin. 71(6): 407-415	Russia	Karachay-Cherkessia	Bogachukha and Urup Rivers	Urupsky	43.8149258	41.1709023	Copper	Unclear	abandonment	NA	CI	Ecological-geochemical evaluation of the state of surface water streams in the impact area of the tailing dump of an ore mining and dressing plant	Background values	Field + Lab analysis	in situ	Samples of water	Environmental	2-Water	2A-Surface water	2A-Quality	Impact area of the abandoned tailing dump of the Urupsky Ore Mining	no	NA	NA	Concentrations of Cu, Zn, and Cd in the water of the Bogachukha River	Metal concentration	Quantitative	Table 2	NA	http://scholar.google.co.uk/scholar?q=Ecological-geochemical+evaluation+of+the+state+of+surface+water+streams+in+the+impact+area+of+the+ta&btnG=&hl=en&as_sdt=0%2C5
Gromova VA, Shestakova TV and Lipatnikova OA. 2016. Ecological-geochemical evaluation of the state of surface water streams in the impact area of the tailing dump of the Urupsky Ore Mining. Moscow University Geology Bulletin. 71(6): 407-415	Russia	Karachay-Cherkessia	Bogachukha and Urup Rivers	Urupsky	43.8149258	41.1709023	Copper	Unclear	abandonment	NA	CI	Ecological-geochemical evaluation of the state of surface water streams in the impact area of the tailing dump of an ore mining and dressing plant	Background values	Field + Lab analysis	in situ	The bottom sediments were sampled from the river channels	Environmental	2-Water	2D-Sediment	2D-Quality	Impact area of the abandoned tailing dump of the Urupsky Ore Mining	no	NA	NA	Trace elements in the bottom sediments of the Bogachukha and Urup rivers	Metal concentration	Quantitative	Table 3	NA	http://scholar.google.co.uk/scholar?q=Ecological-geochemical+evaluation+of+the+state+of+surface+water+streams+in+the+impact+area+of+the+ta&btnG=&hl=en&as_sdt=0%2C5
Grondin J and Bruneau S. 1994. Mining and health in the Arctic. Arctic Medical Research. 53 (Sup 2): 364-366	Canada	Nunavut; Greenland; Alaska	Arctic	Black Angel; Lupin; Nanisivik; Polaris; Raglan; Red Dog	65.7615887	-111.2441185	Gold; Nickel; Copper; Zinc; Lead	Unclear	operation; postclosure	Some mine closed some operational	CI	Direct and indirect effects of mining on Inuit health are discussed from the general perspective of environmental health	Reference site/population	Social Science	in situ	Unuit communities in the Arctic	Social	5-Human environment	5E-Health/wellbeing	5E-Health/Safety	Direct and indirect effects of mining on Inuit health	no	NA	NA	At work site and neighboring community health impacts	Occupational hazards/risks/exposure	Qualitative	All	NA	http://scholar.google.co.uk/scholar?q=Mining+and+health+in+the+Arctic&btnG=&hl=en&as_sdt=0%2C5
Grout JA and Levings CD. 2001. Effects of acid mine drainage from an abandoned copper mine, Britannia Mines, Howe Sound, British Columbia, Canada, on transplanted blue mussels (Mytilus edulis). Marine Environmental Research. 51: 265-288.	Canada	British Columbia	Howe Sound	Britannia Beach	49.6232695	-123.2038727	Copper	Unclear	abandonment	NA	Correlative	Juvenile mussels (Mytilus edulis) were transplanted along an apparent pollution gradient of acid mine drainage from an abandoned copper (Cu) mine.	Background values	Field + Lab analysis	in situ	Surface waters to identify AMD entering water	Environmental	2-Water	2A-Surface water	2A-Quality	Acid mine drainage	no	NA	NA	Surface water Cu; pH; water quality	Water quality	Quantitative	Figure 3; Table 1	NA	http://scholar.google.co.uk/scholar?q=Effects+of+acid+mine+drainage+from+an+abandoned+copper+mine,+Britannia+Mines,+Howe+Sound,+British+Co&btnG=&hl=en&as_sdt=0%2C5
Grout JA and Levings CD. 2001. Effects of acid mine drainage from an abandoned copper mine, Britannia Mines, Howe Sound, British Columbia, Canada, on transplanted blue mussels (Mytilus edulis). Marine Environmental Research. 51: 265-288.	Canada	British Columbia	Howe Sound	Britannia Beach	49.6232695	-123.2038727	Copper	Unclear	abandonment	NA	Correlative	Juvenile mussels (Mytilus edulis) were transplanted along an apparent pollution gradient of acid mine drainage from an abandoned copper (Cu) mine.	Background values	Field + Lab analysis	in situ	Juvenile mussels (Mytilus edulis)	Environmental	4-Biodiversity	4B-Fauna	4B-Individual species	Acid mine drainage	no	NA	NA	Growth rate; Cu and Zn in mussel	Growth/condition/survival	Quantitative	Table 2; Figure 5	NA	http://scholar.google.co.uk/scholar?q=Effects+of+acid+mine+drainage+from+an+abandoned+copper+mine,+Britannia+Mines,+Howe+Sound,+British+Co&btnG=&hl=en&as_sdt=0%2C5
Guittonny-Larchevêque M, and Lortie S. 2017. Above- and Belowground Development of a Fast-Growing Willow Planted in Acid-Generating Mine Technosol. Journal of Environmental Quality. 46: 1462-1471.	Canada	Quebec	NS	Westwood	48.15	78.32	Gold	Underground mine	operation; remediation	Reopened in 2013, until 2009, the site was used by the Doyon open pit mine	CI	Experiment over 3 yr to evaluate the ability of a fast-growing willow clone (Salix miyabeana Sx64) to establish in soil layers above acid-generating waste rocks from a gold mine in Quebec. The main objective was to study root development in the soil profile among substrates varying in thickness and composition	Control	Lab Experiment	in situ	Twenty experimental plots with each plot consisting of nine ramets (clonal plants) of S. miyabeana	Environmental	4-Biodiversity	4A-Flora	4A-Individual species	Acid mine drainage	no	NA	NA	Maximal height; diameter; Root occurrence	Growth/condition/survival	Quantitative	Figure 2+4; Table 2	NA	http://scholar.google.co.uk/scholar?q=Above-+and+Belowground+Development+of+a+Fast-Growing+Willow+Planted+in+Acid-Generating+Mine+Technoso&btnG=&hl=en&as_sdt=0%2C5
Guittonny-Larcheveque M, Meddeb Y, and Barrette D. 2016. Can graminoids used for mine tailings revegetation improve substrate structure? Botany. 94: 1053-1061.	Canada	Quebec	Malartic	Canadian Malartic	48.1657607	-78.1832442	Gold	Open pit	operation	NA	CI	The effect of above- and below-ground development of graminoid species for hay-field seeding on the macroporosity and density of gold mine tailings was studied under controlled conditions as well as in situ.	Reference site/population	Field + Lab analysis	in situ	Macroporosity and density of density of gold mine tailings	Environmental	1-Soil/Geology	1A-Soil surface	1A-Structure	Compacted and low aeration conditions associated with mine tailings	yes	Seeding of agronnomic graminoid species that are tolerant to the compacted and low aeration conditions associated with mine tailings	Density of the tailings for vegetation establishment	Plant germination, survival and success rate; biomass	Growth/condition/survival	Quantitative	Table 2-4	NA	http://scholar.google.co.uk/scholar?q=Can+graminoids+used+for+mine+tailings+revegetation+improve+substrate+structure?&btnG=&hl=en&as_sdt=0%2C5
Gunn J, Sarrazin-Delay C, Wesolek B, Stasko A, and Szkokan-Emilson E. 2010. Delayed Recovery of Benthic Macroinvertebrate Communities in Junction Creek, Sudbury, Ontario, after the Diversion of Acid Mine Drainage. Human and Ecological Risk Assessment. 16(4): 901-912.	Canada	Ontario	Junction Creek	Vale Inco Ltd.	46.4712147	-81.0452107	Copper; Nickel	Surface mine	postclosure; remediation	NA	BA	Used a rapid bioassessment technique to assess the recovery of benthic macroinvertebrate communities in response to this diversion as a method of mitigating acid mine drainage	Same site/pop- Before	Field + Lab analysis	in situ	Junction Creek surface water analysis	Environmental	2-Water	2A-Surface water	2A-Quality	Acid mine drainage	yes	Acid mine drainage	Involved damming and diversion of Acid mine drainage deep under- ground, with subsequent limestone treatment of the waters outside the watershed.	Water quality	Water quality	Quantitative	Table 1	Investigates a reference site and a year before mitigation but not a true BACI	http://scholar.google.co.uk/scholar?q=Delayed+Recovery+of+Benthic+Macroinvertebrate+Communities+in+Junction+Creek,+Sudbury,+Ontario,+after&btnG=&hl=en&as_sdt=0%2C5
Gunn J, Sarrazin-Delay C, Wesolek B, Stasko A, and Szkokan-Emilson E. 2010. Delayed Recovery of Benthic Macroinvertebrate Communities in Junction Creek, Sudbury, Ontario, after the Diversion of Acid Mine Drainage. Human and Ecological Risk Assessment. 16(4): 901-912.	Canada	Ontario	Junction Creek	Vale Inco Ltd.	46.4712147	-81.0452107	Copper; Nickel	Surface mine	postclosure; remediation	NA	BA	Used a rapid bioassessment technique to assess the recovery of benthic macroinvertebrate communities in response to this diversion as a method of mitigating acid mine drainage	Same site/pop- Before	Field + Lab analysis	in situ	Benthic macroinvertebrate communities	Environmental	4-Biodiversity	4B-Fauna	4B-Species distribution	Acid mine drainage	yes	Acid mine drainage	Involved damming and diversion of Acid mine drainage deep under- ground, with subsequent limestone treatment of the waters outside the watershed.	Species richness; number of families;	Species biomass/distribution	Quantitative	Table 2	Investigates a reference site and a year before mitigation but not a true BACI	http://scholar.google.co.uk/scholar?q=Delayed+Recovery+of+Benthic+Macroinvertebrate+Communities+in+Junction+Creek,+Sudbury,+Ontario,+after&btnG=&hl=en&as_sdt=0%2C5
Gunsinger MJ, Ptacek CJ, Blowes DW, and Jambor JL. 2006. Evaluation of long-term sulfide oxidation processes within pyrrhotite-rich tailings, Lynn Lake, Manitoba J. Contam. Hydrol. 83: 149-170	Canada	Manitoba	Lynn Lake	Lynn Lake	56.8258756	-101.3589673	Nickel; Copper; Gold; Zinc	Surface mine	postclosure	NA	Correlative	Sulfide oxidation processes that have occurred over the past 28 years. Sulfide oxidation modelling was performed to approximate sulfide oxidation processes in the near and distant future.	Background values	Modelling	in situ	Samples of tailings solids, pore water, and pore gas were collected and analyzed to determine the physical properties of the tailings	Environmental	2-Water	2B-Groundwater	2B-Quality	Sulfide minerals in the shallow tailings and have generated sulfateand metal-rich pore water	no	NA	NA	Geochemistry of tailings pore waters	Water quality	Quantitative	Figure 2	NA	http://scholar.google.co.uk/scholar?q=Evaluation+of+long-term+sulfide+oxidation+processes+within+pyrrhotite-rich+tailings,+Lynn+Lake,+Mani&btnG=&hl=en&as_sdt=0%2C5
Halden NM, Janin A, McKenzie-Grieve J, Yang P, Song Z, and Petkovich D. 2015. OtolithMicrochemistry Applied to Environmental Effects Monitoring in the Keno Hill Mining District, June 2015	Canada	Yukon	Christal, Moose, and Haldane Creek	Keno Hill District	63.9265206	-135.3288656	Silver	Unclear	abandonment	NA	Correlative	Assess the use of fish otolith microchemistry as a potentially new monitoring tool to be applied around Yukon mine sites.	Background values	Field + Lab analysis	in situ	Grayling and Sculpins	Environmental	4-Biodiversity	4B-Fauna	4B-Individual species	Impact of mining activities and contamination reflected in fish otoliths	no	NA	NA	ppm detected	Metal concentration	Quantitative	Section 3.4	NA	http://scholar.google.co.uk/scholar?q=Otolith+Microchemistry+Applied+to+Environmental+Effects+Monitoring+in+the+Keno+Hill+Mining+District&btnG=&hl=en&as_sdt=0%2C5
Hamoutene D, Payne JF, French B, Veinott G, and Fancey L. 2002. Effect of copper mine tailings on lipid peroxidation, DNA damage and histopathology in soft-shell clams (Mya arenaria) at Little Bay, Newfoundland. Can. Tech. Rep. Fish. Aquat. Sci. 2436: iv + 12p.	Canada	Newfoundland & Labrador	Little Bay Arm	Little Bay	49.5689125	-56.0042147	Copper	Unclear	abandonment	"Former copper mine near Little Bay"	CI	Assessed the extent of lipid peroxidation, DNA damage and catalase activity in clams collected for two consectutive years from Little Bay site and two reference sites	Reference site/population	Field + Lab analysis	in situ	Soft-shell clames (Mya arenaria)	Environmental	4-Biodiversity	4B-Fauna	4B-Individual species	Tailings pond dam at the site of a former copper mine near Little Bay, Newfoundland ruptured and tailings spilled into Little Bay arm.	no	NA	NA	Cu concentration; DNA damage	Metal concentration	Quantitative	Table 2-3	NA	http://scholar.google.co.uk/scholar?q=Effect+of+copper+mine+tailings+on+lipid+peroxidation,+DNA+damage+and+histopathology+in+soft-shell+cl&btnG=&hl=en&as_sdt=0%2C5
Hanssona SV, Høyeb TT, Bacha L, Mielecb C, Mosbecha A, and Søndergaarda J. 2019. Spiders as biomonitors of metal pollution at Arctic mine sites: The case of the Black Angel Pb-Zn-mine, Maarmorilik, West Greenland. Ecological Indicators 106: 105489	Greenland	Qaasuitsup	Marmorilik	Black Angel	71.1167	-51.25	Zinc; Lead	Unclear	postclosure	NA	Correlative	Investigated the use of Arctic wolf spiders as a potential monitoring organism for metal contamination; metal concentrations in spiders generally reflect the contamination trend of the area	Background values	Field + Lab analysis	in situ	Two species of wolf spiders (Pardosa glacialis and P. groenlandica)	Environmental	4-Biodiversity	4B-Fauna	4B-Individual species	Metal pollution from mining activities	no	NA	NA	Concentrations of contaminant metals	Metal concentration	Quantitative	Table 1; Figure 3	NA	http://scholar.google.co.uk/scholar?q=Spiders+as+biomonitors+of+metal+pollution+at+Arctic+mine+sites:+The+case+of+the+Black+Angel+Pb-Zn-mi&btnG=&hl=en&as_sdt=0%2C5
Harvey HH, Fraser GA and McArdle JM. 1986. Bone concentration of manganese in white sucker (Catostomus commersoni) from acid, circumneutral and metal-stressed lakes. Water, Air and Soil Pollution. 30: 515-521.	Canada	Ontario	Lakes Summit; Moran	Regional	47.57495283	-81.88794211	Unclear	Unclear	abandonment	Lakes Summit and Moran have been contaminated by the dumping of mine railings. Seven regions (Wawa, La Cloche, Parry Sound, Algonquin, Muskoka, Haliburton, North Bay) of Ontario,	CI	Four hundred and thirty-five white suckers were collected from 24 lakes in 7 regions; Lakes Summit and Moran have been contaminated by the dumping of mine railings.	Reference site/population	Field + Lab analysis	in situ	Vertebral centra of white suckers with lake chemical variables,	Environmental	4-Biodiversity	4B-Fauna	4B-Individual species	[Mn] in water is highly pH dependent and the bioavailability of Mn may be affected by dissolved organics.	no	NA	NA	Bone Mn Conc	Metal concentration	Quantitative	Table 1	NA	http://scholar.google.co.uk/scholar?q=Bone+concentration+of+manganese+in+white+sucker+(Catostomus+commersoni)+from+acid,+circumneutral+and&btnG=&hl=en&as_sdt=0%2C5
Hedin LT and Ranangen H. 2017. Community involvement and development in Swedish mining. The Extractive Industries and Society. 4: 630-639.	Sweden	Regional	Regional	Regional	63.84547635	16.70831521	Copper; Zinc; Lead; Gold; Silver	Open pit	operation	Boliden Group mines in Sweden	I/A only	Reflect critically on why and how a Swedish mining company and their representatives are committed to community involvement and development and how this can be furthered. A case study method was selected, with data being collected via interviews and documentation.	No control	Social Science	in situ	Swedish mining and metals company community involvement	Social	5-Human environment	5B-Economic	5B-Other	Corporate Social Responsibility	no	NA	NA	Understanding of the community’s expectations and allow citizens to become more involved in decision-making processes	Community	Qualitative	Section 4	NA	http://scholar.google.co.uk/scholar?q=Community+involvement+and+development+in+Swedish+mining+&btnG=&hl=en&as_sdt=0%2C5
Hedlund U, Jarvholm B, and Lundback B. 2004. Respiratory symptoms and obstructive lung diseases in iron ore miners: Report from the obstructive lung disease in northern Sweden studies. European Journal of Epidemiology 19: 953–958	Sweden	Norrbotten	Malmberget and Kiruna	Malmberget	67.173325	20.654169	Iron	Underground mine	operation	NA	CI	This is a population-based study on the prevalence of respiratory symptoms assessed by a mail questionnaire.	Reference site/population	Social Science	in situ	The exposed group consisted of 114 previous or current male miners. Referents, 2472 males from the province,	Social	5-Human environment	5E-Health/wellbeing	5E-Health/Safety	Employment at an undergroung iron ore mine leading to respiratory issues	no	NA	NA	The prevalence of respiratory symptoms and obstructive lung diseases among underground miners	Cancer rates/disease/mortality	Quantitative	Table 2	NA	http://scholar.google.co.uk/scholar?q=Respiratory+symptoms+and+obstructive+lung+diseases+in+iron+ore+miners:+Report+from+the+obstructive+l&btnG=&hl=en&as_sdt=0%2C5
Hedlund U, Jarvholm B, and Lundback B. 2006. Persistence of respiratory symptoms in ex-underground iron ore miners. Occupational Medicine. 56: 380-385.	Sweden	Norrbotten	Regional	Regional	67.01628935	20.18730118	Iron	Underground mine	operation	NA	CI	Population-based cross-sectional study using a postal questionnaire comparing prevalence of symptoms between ex-miners who had stopped mining at least 1 year before the study and referents not occupationally exposed to irritants or dust	Reference site/population	Field + Lab analysis	in situ	Ex-miners from underground iron mines in sweden and referents participated	Social	5-Human environment	5E-Health/wellbeing	5E-Health/Safety	Occupationally exposed to irritants or dust in underground mines	no	NA	NA	Prevalence (%) of respiratory symptoms and conditions	Cancer rates/disease/mortality	Quantitative	Table 2	NA	http://scholar.google.co.uk/scholar?q=Persistence+of+respiratory+symptoms+in+ex-underground+iron+ore+miners&btnG=&hl=en&as_sdt=0%2C5
Hegadoren DB and Day JC. 1981. Socioeconomic mine termination policies. A case study of mine closure in Ontario. Resource Policy: 265-272.	Canada	Ontario	Marmora	Marmoraton Mining Company	44.4813087	-77.6610232	Iron	Surface mine	postclosure	NA	BA	Documents and evaluates government and non-government arrangements to ameliorate detrimental socioeconomic impacts of the Marmoraton Mining closure	Same site/pop- Before	Social Science	ex situ	The mining town of Marmora, a resource-based economy	Social	5-Human environment	5B-Economic	5B-Jobs (new employments)	Closure of the Marmoraton Mining Company	yes	Local hiring policies; Assistance securing alternative employment	Loss of annual payroll and trade	Marmoraton closure planning	Community	Qualitative	All	NA	http://scholar.google.co.uk/scholar?q=Socioeconomic+mine+termination+policies.+A+case+study+of+mine+closure+in+Ontario&btnG=&hl=en&as_sdt=0%2C5
Heikkinen PM and Raisanen ML. 2009. Trace metal and As solid-phase speciation in sulphide mine tailings - Indicators of spatial distribution of sulphide oxidation in active tailings impoundments. Applied Geochemistry. 24: 1224-1237.	Finland	Northern Ostrobothnia	Nivala	Hitura	63.837498	25.0117213	Nickel; Copper	Open pit	postclosure	NA	Correlative	Investigate the intensity and spatial variation of sulphide oxidation and associated chemical reactions in active sulphide tailings impoundments using selective extractions	Background values	Field + Lab analysis	in situ	Drill cores were collected from border zones and midimpoundment locations	Environmental	2-Water	2B-Groundwater	2B-Quality	Two active sulphide mine tailings impoundments	no	NA	NA	pH and metal concentrations	Metal concentration	Quantitative	Figure 3	NA	http://scholar.google.co.uk/scholar?q=Trace+metal+and+As+solid-phase+speciation+in+sulphide+mine+tailings+-+Indicators+of+spatial+distribu&btnG=&hl=en&as_sdt=0%2C5
Heikkinen PM, Raisanen ML, and Johnson RH. 2009. Geochemical Characterisation of Seepage and Drainage Water Quality from Two Sulphide Mine Tailings Impoundments: Acid Mine Drainage versus Neutral Mine Drainage. Mine Water Environ. 28: 30-49	Finland	Northern Savonia	NS	Hitura; Luikonlahti	62.9358964	28.7081743	Nickel; Copper	Surface mine	operation	NA	Correlative	Seepage water and drainage water geochemistry were studied at two active sulphide mine tailings impoundments in Finland. Data were used to assess the factors influencing tailings seepage quality and to identify constraints for water treatment.	Background values	Field + Lab analysis	in situ	Seepage water and drainage water from mines	Environmental	2-Water	2B-Groundwater	2B-Quality	Active sulphide mine tailings impoundment	no	NA	NA	Water quality data	Water quality	Quantitative	Table 1-3, Figure 5	Seasonal variation at two differing sites	http://scholar.google.co.uk/scholar?q=Geochemical+Characterisation+of+Seepage+and+Drainage+Water+Quality+from+Two+Sulphide+Mine+Tailings+I&btnG=&hl=en&as_sdt=0%2C5
Herbert JR RB, 1997. Partitioning of heavy metals in podzol soils contaminated by mine drainage waters, Dalarna, Sweden. Water, Air, and Soil Pollution 96: 39-59	Sweden	Dalarna	Kambamyran	Rudolfsgruvan	61.1184661	14.6520517	Copper; Iron; Nickel	Surface mine	abandonment	NA	CI	The discharge of acidic mine drainage waters onto a hillslope in Dalarna has lead to the contamination of the podzol soils from contaminated and reference soils have been collected.	Reference site/population	Field + Lab analysis	in situ	Podzol soils	Environmental	1-Soil/Geology	1A-Soil surface	1A-Quality	Acidic mine drainage	no	NA	NA	Soil concentrations of Fe, Cu, Zn, Ni and Pb	Metal concentration	Quantitative	Figure 3-5	NA	http://scholar.google.co.uk/scholar?q=Partitioning+of+heavy+metals+in+podzol+soils+contaminated+by+mine+drainage+waters,+Dalarna,+Sweden&btnG=&hl=en&as_sdt=0%2C5
Herbert JR RB. 1994. Metal transport in groundwater contaminated by acid mine drainage. Nordic Hydrology. 25: 193-212.	Sweden	Dalarna	Kambamyran	Rudolfsgruvan	61.1184661	14.6520517	Copper; Iron; Nickel	Surface mine	abandonment	NA	CI	Investigation is to explain the observed spatial variations in groundwater chemistry	Reference site/population	Field + Lab analysis	in situ	Groundwater wells	Environmental	2-Water	2B-Groundwater	2B-Quality	Acid mine drainage	no	NA	NA	Water quality parameters	Water quality	Quantitative	Table 2; Figure 2-3	NA	http://scholar.google.co.uk/scholar?q=Metal+transport+in+groundwater+contaminated+by+acid+mine+drainage&btnG=&hl=en&as_sdt=0%2C5
Hill CE, Langis WJ, Petherick JE, Campbell DM, Haines T, Andersen J, Conley KK, White J, Lightfoot NE and Bissett RJ. 2001. Assessment of hand-arm vibration syndrome in a northern Ontario base metal mine. Chronic Diseases in Canada. Health Canada. 22(3/4): 88-92.	Canada	Ontario	Regional	Regional	51.5287961	-86.60802086	Not stated	Unclear	operation	"miners at a northern Ontario base metal mine"	CI	Workers who were employed at the mine between 1989 and 1994 and who continued to live within a 100 km radius of the mine were sent a self-reported questionnaire to identify individuals with possible vibration-induced symptoms in their upper extremities.	Background values	Social Science	in situ	Workers who were employed at the mine between 1989 and 1994 and who continued to live within a 100 km radius of the mine	Social	5-Human environment	5E-Health/wellbeing	5E-Health/Safety	Handarm vibration syndrome (HAVS) or as Raynaud’s Phenomenon of occupational origin, vibration-induced white finger (VWF), dead finger, traumatic vasospastic disease and vibration syndrome.	no	NA	NA	Diagonsis rate; self-reported histories	Cancer rates/disease/mortality	Quantitative	Table 2 + 4	NA	http://scholar.google.co.uk/scholar?q=Assessment+of+hand-arm+vibration+syndrome+in+a+northern+Ontario+base+metal+mine&btnG=&hl=en&as_sdt=0%2C5
Hobday J and Fletcher WK. 2003. Dispersion of gold in Slesse Creek, British Columbia. Geochemistry: Exploration, Environment, Analysis. 3: 73-78.	Canada	British Columbia	Slesse Cree	Red Mountain	49.0074065	-121.6273077	Gold	Unclear	operation	NA	CI	Overcome the effects of anomaly dilution and ensure detection of geochemical anomalies with sediment samples that represent large drainage basins. Here this problem is studied and tested using the dispersion of Au and associated elements from the Red Mountain Mine, in the Cascade Mountains of the USA–Canada border	Reference site/population	Field + Lab analysis	in situ	Stream sediments from Slesse Creek and other tributaries	Environmental	2-Water	2D-Sediment	2D-Quality	Tributaries that drain Red Mountain Mine	no	NA	NA	Gold and other metal concentrations	Metal concentration	Quantitative	Figure 3; Table 3	NA	http://scholar.google.co.uk/scholar?q=Dispersion+of+gold+in+Slesse+Creek,+British+Columbia&btnG=&hl=en&as_sdt=0%2C5
Holmstrom H, Salmon UJ, Carlsson E, Petrov P and Ohlander B. 2001. Geochemical investigations of sulfide-bearing tailings at Kristineberg, northern Sweden, a few years after remediation. Science of the Total Environment. 273: 111-133.	Sweden	Västerbotten	Kristineberg	Kristineberg	65.0644996	18.5627685	Copper	Open pit	remediation	NA	BA	Characterise the tailings with respect to mineralogy, the chemical composition of both the tailings and the pore water, and to try to identify the significant reactions that may have occurred before and after remediation.	Same site/pop- Before	Field + Lab analysis	in situ	Tailings pore waters	Environmental	2-Water	2B-Groundwater	2B-Quality	Acid drainage from mining waste	yes	Combination of raising the groundwater table, where this was possible, by sealing of intercepting and draining ditches, and dry cover application on the remaining regions of the impoundment	Acid mine drainage leachate into groundwater	Concentrations of Al, Ca, Fe, Mg, Mn, Si and Ti	Metal concentration	Quantitative	Figure 2-4	NA	http://scholar.google.co.uk/scholar?q=Geochemical+investigations+of+sulfide-bearing+tailings+at+Kristineberg,+northern+Sweden,+a+few+years&btnG=&hl=en&as_sdt=0%2C5
Holopainen IJ, Holopainen A-L, Hamalainen H, Rahkola-Sorsa M, Tkatcheva V, and Viljanen M. 2003. Effects of mining industry waste waters on a shallow lake ecosystem in Karelia, north-west Russia. Hydrobiologia. 506-509.	Russia	Karelia	Kostomuksha	Komsomolsk	64.675889	30.6971453	Iron	Open pit	operation	NA	CI	Overview of the effects of changed water chemistry on biota from bacteria to fish based on results of one quantitative sampling in two successive years.	Reference site/population	Field + Lab analysis	in situ	All the three lakes were sampled in early August 2000 and 2001 for water chemistry, phytoplankton, zoobenthos and fish	Environmental	2-Water	2A-Surface water	2A-Quality	Industrial waste waters may changewater chemistry of recipient lake basins in a number of ways, which may subsequently impact on primary production and food web structure	no	NA	NA	Water chemistry	Water quality	Quantitative	Table 1	NA	http://scholar.google.co.uk/scholar?q=Effects+of+mining+industry+waste+waters+on+a+shallow+lake+ecosystem+in+Karelia,+north-west+Russia&btnG=&hl=en&as_sdt=0%2C5
Holopainen IJ, Holopainen A-L, Hamalainen H, Rahkola-Sorsa M, Tkatcheva V, and Viljanen M. 2003. Effects of mining industry waste waters on a shallow lake ecosystem in Karelia, north-west Russia. Hydrobiologia. 506-509.	Russia	Karelia	Kostomuksha	Komsomolsk	64.675889	30.6971453	Iron	Open pit	operation	NA	CI	Overview of the effects of changed water chemistry on biota from bacteria to fish based on results of one quantitative sampling in two successive years.	Reference site/population	Field + Lab analysis	in situ	All the three lakes were sampled in early August 2000 and 2001 for water chemistry, phytoplankton, zoobenthos and fish	Environmental	4-Biodiversity	4B-Fauna	4B-Species groups	Industrial waste waters may changewater chemistry of recipient lake basins in a number of ways, which may subsequently impact on primary production and food web structure	no	NA	NA	Abundance; distribution	Species biomass/distribution	Quantitative	Bacterioplankton and phytoplankton; Zooplankton; Macrozoobenthos and Fish sections	NA	http://scholar.google.co.uk/scholar?q=Effects+of+mining+industry+waste+waters+on+a+shallow+lake+ecosystem+in+Karelia,+north-west+Russia&btnG=&hl=en&as_sdt=0%2C5
Holopainen IJ, Holopainen A-L, Hamalainen H, Rahkola-Sorsa M, Tkatcheva V, and Viljanen M. 2003. Effects of mining industry waste waters on a shallow lake ecosystem in Karelia, north-west Russia. Hydrobiologia. 506-509.	Russia	Karelia	Kostomuksha	Komsomolsk	64.675889	30.6971453	Iron	Open pit	operation	NA	CI	Overview of the effects of changed water chemistry on biota from bacteria to fish based on results of one quantitative sampling in two successive years.	Reference site/population	Field + Lab analysis	in situ	All the three lakes were sampled in early August 2000 and 2001 for water chemistry, phytoplankton, zoobenthos and fish	Environmental	4-Biodiversity	4B-Fauna	4B-Individual species	Industrial waste waters may changewater chemistry of recipient lake basins in a number of ways, which may subsequently impact on primary production and food web structure	no	NA	NA	Perch gill histology	Growth/condition/survival	Quantitative	Table 2	NA	http://scholar.google.co.uk/scholar?q=Effects+of+mining+industry+waste+waters+on+a+shallow+lake+ecosystem+in+Karelia,+north-west+Russia&btnG=&hl=en&as_sdt=0%2C5
Hozhina EI, Khramov AA, Gerasimov PA and Kumarkov AA. 2001. Uptake of heavy metals, arsenic, and antimony by aquatic plants in the vicinity of ore mining and processing industries. Journal of Geochemical Exploration. 74: 153-162	Russia	Kemerovo Oblast	Salair	Komsomolsk; Salair	54.2462042	85.7785177	Lead; Zinc	Open pit	operation	NA	CI	Uptake patterns of heavy metals by aqautic plants by sampling above and under ground at two impacted sites and a reference site	Reference site/population	Field + Lab analysis	in situ	Sediment samples where main root mass was located	Environmental	2-Water	2D-Sediment	2D-Quality	Industrial collection ponds of metal mining	no	NA	NA	Heavy metal concentartions (Pb, CU, Cd and Zn)	Metal concentration	Quantitative	Table 1	NA	http://scholar.google.co.uk/scholar?q=Uptake+of+heavy+metals,+arsenic,+and+antimony+by+aquatic+plants+in+the+vicinity+of+ore+mining+and+pr&btnG=&hl=en&as_sdt=0%2C5
Hozhina EI, Khramov AA, Gerasimov PA and Kumarkov AA. 2001. Uptake of heavy metals, arsenic, and antimony by aquatic plants in the vicinity of ore mining and processing industries. Journal of Geochemical Exploration. 74: 153-162	Russia	Kemerovo Oblast	Salair	Komsomolsk; Salair	54.2462042	85.7785177	Lead; Zinc	Open pit	operation	NA	CI	Uptake patterns of heavy metals by aqautic plants by sampling above and under ground at two impacted sites and a reference site	Reference site/population	Field + Lab analysis	in situ	Aquatic plants (fluvial horsetail, platyphyllous cattail etc.)	Environmental	4-Biodiversity	4A-Flora	4A-Species groups	Industrial collection ponds of metal mining	no	NA	NA	Heavy metal concentartions (Pb, CU, Cd, Zn, AS, Sb, Fe and Mn)	Metal concentration	Quantitative	Table 2 & 3	NA	http://scholar.google.co.uk/scholar?q=Uptake+of+heavy+metals,+arsenic,+and+antimony+by+aquatic+plants+in+the+vicinity+of+ore+mining+and+pr&btnG=&hl=en&as_sdt=0%2C5
Hruska KA, and Dube MG. 2004. Using artificial streams to assess the effects of metal-mining effluent on the life cycle of the freshwater midge (Chironomus tentans) in situ. Environmental Toxicology and Chemistry. 23(11): 2709-2718	Canada	Ontario	Copper Cliff	Copper Cliff	46.4794757	-81.0856697	Nickel; Copper	Open pit	postclosure	NA	CI	Describe briefly the development of the life-cycle bioassay using C. tentans in artificial streams and to use the developed bioassay to test the effects of a metal mine effluent in situ.	Reference site/population	Lab Experiment	in situ	Reference water and effluent	Environmental	4-Biodiversity	4B-Fauna	4B-Individual species	Effluent from the Copper Cliff Waste Water Treatment Plant	no	NA	NA	Metal concentrations; water quality variables	Metal concentration	Quantitative	Table 1	NA	http://scholar.google.co.uk/scholar?q=Using+artificial+streams+to+assess+the+effects+of+metal-mining+effluent+on+the+life+cycle+of+the+fre&btnG=&hl=en&as_sdt=0%2C5
Hruska KA, and Dube MG. 2004. Using artificial streams to assess the effects of metal-mining effluent on the life cycle of the freshwater midge (Chironomus tentans) in situ. Environmental Toxicology and Chemistry. 23(11): 2709-2718	Canada	Ontario	Copper Cliff	Copper Cliff	46.4794757	-81.0856697	Nickel; Copper	Open pit	postclosure	NA	CI	Describe briefly the development of the life-cycle bioassay using C. tentans in artificial streams and to use the developed bioassay to test the effects of a metal mine effluent in situ.	Reference site/population	Lab Experiment	in situ	Freshwater midge (Chironomus tentans)	Environmental	4-Biodiversity	4B-Fauna	4B-Individual species	Effluent from the Copper Cliff Waste Water Treatment Plant	no	NA	NA	Survival; condition; Number of eggs	Growth/condition/survival	Quantitative	Figure 3-6	NA	http://scholar.google.co.uk/scholar?q=Using+artificial+streams+to+assess+the+effects+of+metal-mining+effluent+on+the+life+cycle+of+the+fre&btnG=&hl=en&as_sdt=0%2C5
Hulshof AHM and Macdonald AS. 1998. Dispersion of tailings from the Stirling Zn-Pb-Cu mine site, Cape Breton Island, Nova Scotia. Atlantic Geology. 34: 159-170.	Canada	Nova Scotia	Strachans Brook	Mindamar	45.7284457	-60.4388247	Zinc; Lead; Copper	Open pit	abandonment	NA	CI	Quantify this dispersion, to determine the effectiveness of neutralization of acid generation in the tailings, and to evaluate levels of downstream contamination	Reference site/population	Field + Lab analysis	in situ	Stream sediment and tailings samples	Environmental	2-Water	2D-Sediment	2D-Quality	Acid mine drainage	no	NA	NA	Element concentrations	Metal concentration	Quantitative	Table 1-2	NA	http://scholar.google.co.uk/scholar?q=Dispersion+of+tailings+from+the+Stirling+Zn-Pb-Cu+mine+site,+Cape+Breton+Island,+Nova+Scotia&btnG=&hl=en&as_sdt=0%2C5
Hulshof AHM and Macdonald AS. 1998. Dispersion of tailings from the Stirling Zn-Pb-Cu mine site, Cape Breton Island, Nova Scotia. Atlantic Geology. 34: 159-170.	Canada	Nova Scotia	Strachans Brook	Mindamar	45.7284457	-60.4388247	Zinc; Lead; Copper	Open pit	abandonment	NA	CI	Quantify this dispersion, to determine the effectiveness of neutralization of acid generation in the tailings, and to evaluate levels of downstream contamination	Reference site/population	Field + Lab analysis	in situ	Streams, ponds, and seepages were measured directly for pH, conductivity, dissolved oxygen, and temperature	Environmental	2-Water	2A-Surface water	2A-Quality	Acid mine drainage	no	NA	NA	pH, conductivity, dissolved oxygen, and temperature	Water quality	Quantitative	Table 3	NA	http://scholar.google.co.uk/scholar?q=Dispersion+of+tailings+from+the+Stirling+Zn-Pb-Cu+mine+site,+Cape+Breton+Island,+Nova+Scotia&btnG=&hl=en&as_sdt=0%2C5
Husson E, Lindgrem F and Ecke F. 2014. Assessing Biomass and Metal Contents in Riparian Vegetation Along a Pollution Gradient Using an Unmanned Aircraft System. Water Air Soil Pollut. 225 (1957): 1-14	Sweden	Västerbotten	River Vormbäcken	Kristineberg	65.0644996	18.5627685	Copper	Open pit	operation; abandonment	Mining continues in the area but do address some abandoned sites also impact the area	Correlative	Quantifying plant biomass and related processes such as element allocation is a major challenge at the scale of entire riparian zones using remote sesing in combination with field samples	Control	Field + Lab analysis	in situ	Water chemistry moving downstream from impact	Environmental	2-Water	2A-Surface water	2A-Quality	Pollution gradient from mine site	no	NA	NA	Concentrations of Cd, Cu and Zn	Metal concentration	Quantitative	Figure 3	Spatial correlation moving downstream of site	http://scholar.google.co.uk/scholar?q=Assessing+Biomass+and+Metal+Contents+in+Riparian+Vegetation+Along+a+Pollution+Gradient+Using+an+Unma&btnG=&hl=en&as_sdt=0%2C5
Husson E, Lindgrem F and Ecke F. 2014. Assessing Biomass and Metal Contents in Riparian Vegetation Along a Pollution Gradient Using an Unmanned Aircraft System. Water Air Soil Pollut. 225 (1957): 1-14	Sweden	Västerbotten	River Vormbäcken	Kristineberg	65.0644996	18.5627685	Copper	Open pit	operation; abandonment	Mining continues in the area but do address some abandoned sites also impact the area	Correlative	Quantifying plant biomass and related processes such as element allocation is a major challenge at the scale of entire riparian zones using remote sesing in combination with field samples	Control	Field + Lab analysis	in situ	Riparian vegetation	Environmental	4-Biodiversity	4A-Flora	4A-Species groups	Pollution gradient from mine site	no	NA	NA	Concentrations of Cd, Cu and Zn in riparian vegetation	Metal concentration	Quantitative	Figure 4 and 5	Spatial correlation moving downstream of site	http://scholar.google.co.uk/scholar?q=Assessing+Biomass+and+Metal+Contents+in+Riparian+Vegetation+Along+a+Pollution+Gradient+Using+an+Unma&btnG=&hl=en&as_sdt=0%2C5
Husson E, Lindgrem F and Ecke F. 2014. Assessing Biomass and Metal Contents in Riparian Vegetation Along a Pollution Gradient Using an Unmanned Aircraft System. Water Air Soil Pollut. 225 (1957): 1-14	Sweden	Västerbotten	River Vormbäcken	Kristineberg	65.0644996	18.5627685	Copper	Open pit	operation; abandonment	Mining continues in the area but do address some abandoned sites also impact the area	Correlative	Quantifying plant biomass and related processes such as element allocation is a major challenge at the scale of entire riparian zones using remote sesing in combination with field samples	Control	Field + Lab analysis	in situ	Riparian vegetation	Environmental	4-Biodiversity	4A-Flora	4A-Habitat	Pollution gradient from mine site	no	NA	NA	Area of vegetation classes; biomass;	Species biomass/distribution	Quantitative	Table 2 and 3	Spatial correlation moving downstream of site	http://scholar.google.co.uk/scholar?q=Assessing+Biomass+and+Metal+Contents+in+Riparian+Vegetation+Along+a+Pollution+Gradient+Using+an+Unma&btnG=&hl=en&as_sdt=0%2C5
Iakovleva E, Makila E, Salonen J, Sitarz M, Wang S, and Sillanpaa M. 2015. Acid mine drainage (AMD) treatment: Neutralization and toxic elements removal with unmodified and modified limestone. Ecological Engineering. 81: 30-40	Finland	NS	NS	NS	64.18242973	26.96954594	Copper	Unclear		NA	CI	Investigate the performance of limestones for simultaneously AMD neutralization and the removal of metals, tested flotation fines and filter sands as potential absorbents	Control	Lab Experiment	ex situ	Mine wastewater	Environmental	2-Water	2B-Groundwater	2B-Quality	Acid mine drainage	yes	Limestones and their modifications flotation fines (FF) and filter sand (FS) as potential adsorbents for AMD	Metal content of Acid mine drainage	Adsorption efficients; pH; Metal removal %	Mitigation measure/change in measure	Quantitative	Table 4; Figure 4, 6	NA	http://scholar.google.co.uk/scholar?q=Acid+mine+drainage+(AMD)+treatment:+Neutralization+and+toxic+elements+removal+with+unmodified+and+mo&btnG=&hl=en&as_sdt=0%2C5
Il'in VB. 1991. Heavy-metal pollution of vegetable-garden soils and crops in the cities of the Kuzbass. Agrokhimiya. 7: 67-77	Russia	Kemerovo Oblast	Salair	Salair	54.2462042	85.7785177	Lead; Zinc	Open pit	operation	NA	CI	Heavy-metal pollution of soils and crops in private vegetable gardens located within city limits was studied	Background values	Field + Lab analysis	in situ	Soils within city limits of mining cities	Environmental	1-Soil/Geology	1A-Soil surface	1A-Quality	Mining complex near city limits	no	NA	NA	Content of heavy metals	Metal concentration	Quantitative	Table 1	NA	http://scholar.google.co.uk/scholar?q=Heavy-metal+pollution+of+vegetable-garden+soils+and+crops+in+the+cities+of+the+Kuzbass&btnG=&hl=en&as_sdt=0%2C5
Il'in VB. 1991. Heavy-metal pollution of vegetable-garden soils and crops in the cities of the Kuzbass. Agrokhimiya. 7: 67-77	Russia	Kemerovo Oblast	Salair	Salair	54.2462042	85.7785177	Lead; Zinc	Open pit	operation	NA	CI	Heavy-metal pollution of soils and crops in private vegetable gardens located within city limits was studied	Background values	Field + Lab analysis	in situ	Crops in private vegetable gardens locted within city limits	Environmental	4-Biodiversity	4A-Flora	4A-Species groups	Mining complex near city limits	no	NA	NA	Content of Zn and Pb in vegetable crops	Metal concentration	Quantitative	pg 108	NA	http://scholar.google.co.uk/scholar?q=Heavy-metal+pollution+of+vegetable-garden+soils+and+crops+in+the+cities+of+the+Kuzbass&btnG=&hl=en&as_sdt=0%2C5
Ivanter EV and Medvedev NV. 2015. Impact of Industrial Contamination on the Populations of Small Forest Rodents. Doklady Biological Sciences. 464: 254-256.	Russia	Karelia	Kostomuksha	Komsomolsk	64.675889	30.6971453	Iron	Open pit	operation	NA	CI	Investigations performed for monitoring the impact of industrial contamination from the Kostomuksha ore mining and processing enterprise (northern Karelia) on the populations of forest mouse-like rodents.	Reference site/population	Field + Lab analysis	in situ	Bank and Field voles	Environmental	4-Biodiversity	4B-Fauna	4B-Species groups	Impact of industrial contamination from the Kostmuksha ore mining and processing enterpris	no	NA	NA	Liver metal concentrations; embryonic resorption	Metal concentration	Quantitative	Table 1; Figure 1	NA	http://scholar.google.co.uk/scholar?q=Impact+of+Industrial+Contamination+on+the+Populations+of+Small+Forest+Rodents&btnG=&hl=en&as_sdt=0%2C5
Jackson FJ. 1997. Trace metal concentrations of effluent from two goldmines discharging into Great Slave Lake, Northwest Territories. Proceedings of the Hydro-Ecology Workshop on the Arctic Environmental Strategy. 16: 195-214.	Canada	Northwest Territories	Great Slave Lake	Con; Giant	62.4981407	-114.3602867	Gold	Open pit	postclosure	NA	CI	A study to determine what effects the liquid effluent have on the water, sediment and fish at the two mine outlets, recreational areas and a control site.	Reference site/population	Field + Lab analysis	in situ	Water and sediment sample	Environmental	2-Water	2A-Surface water	2A-Quality	Gold mine effluents	no	NA	NA	Arsenic, Hg concentrations	Metal concentration	Quantitative	Figure 3-16	NA	http://scholar.google.co.uk/scholar?q=Trace+metal+concentrations+of+effluent+from+two+goldmines+discharging+into+Great+Slave+Lake,+Northwe&btnG=&hl=en&as_sdt=0%2C5
Jackson FJ. 1997. Trace metal concentrations of effluent from two goldmines discharging into Great Slave Lake, Northwest Territories. Proceedings of the Hydro-Ecology Workshop on the Arctic Environmental Strategy. 16: 195-214.	Canada	Northwest Territories	Great Slave Lake	Con; Giant	62.4981407	-114.3602867	Gold	Open pit	postclosure	NA	CI	A study to determine what effects the liquid effluent have on the water, sediment and fish at the two mine outlets, recreational areas and a control site.	Reference site/population	Field + Lab analysis	in situ	Water and sediment sample	Environmental	2-Water	2D-Sediment	2D-Quality	Gold mine effluents	no	NA	NA	Arsenic, Hg concentrations	Metal concentration	Quantitative	Figure 3-16	NA	http://scholar.google.co.uk/scholar?q=Trace+metal+concentrations+of+effluent+from+two+goldmines+discharging+into+Great+Slave+Lake,+Northwe&btnG=&hl=en&as_sdt=0%2C5
Jambor JL, Martin AJ and Gerits J. 2009. The post-depositional accumulation of metal-rich cyanide phases in submerged tailings deposits. Apllied Geochemistry. 24: 2256-2265.	Canada	Ontario	Balmer Lake	NR	51.074934	-93.7429232	Gold	Underground mine	operation	Mining-related discharges for two underground Au mines since 1960	Correlative	Characterization and accumulation pathway of metal-rich cyanide phases in mine-contaminated Balmer Lake (Ontario, Canada) were assessed through detailed examination of sediment mineralogy and porewater composition.	Background values	Field + Lab analysis	in situ	Balmer Lake sediment cores	Environmental	2-Water	2D-Sediment	2D-Quality	Discharges for two underground Au mines since 1960	no	NA	NA	Profile qualities; concentrations	Water quality	Quantitative	Figure 5 + 8	NA	http://scholar.google.co.uk/scholar?q=The+post-depositional+accumulation+of+metal-rich+cyanide+phases+in+submerged+tailings+deposits&btnG=&hl=en&as_sdt=0%2C5
James GI and Courtin GM. 1985. Stand structure and growth form of the birch transition community in an industrially damaged ecosystem, Sudbury, Ontario. Can. J. For. Res. 15: 809-817.	Canada	Ontario	Sudbury	Regional	46.5830387	-81.6395448	Nickel	Unclear	operation; postclosure	NA	CI	Investigates the floristic composition and structure of an exposed ridge site and a protected woodland site in a industrially damagaed ecosystem.	Reference site/population	Field + Lab analysis	in situ	Stems and roots from Betula papyrifera and Acer rubrum	Environmental	4-Biodiversity	4A-Flora	4A-Individual species	A transition birch community exposed to mining and industrial impacts	no	NA	NA	Density and cover percent	Species biomass/distribution	Quantitative	Table 2+5	NA	http://scholar.google.co.uk/scholar?q=Stand+structure+and+growth+form+of+the+birch+transition+community+in+an+industrially+damaged+ecosyst&btnG=&hl=en&as_sdt=0%2C5
Jewett SC and Naidu AS. 2000. Assessment of Heavy Metals in Red King Crabs Following Offshore Placer Gold Mining. Marine Pollution Bulletin. 40(6): 478-490.	USA	Alaska	Norton Sound	Nome	64.5120147	-165.5594813	Gold	Placer mine	operation	NA	Correlative	Examines the time-series changes in the concentration of eight heavy metals (As, Cd, Cr, Cu, Pb, Ni, Zn, and Hg) in red king crabs and surficial sediments relative to the mining activity, compares the heavy metal concentrations in the crabs from Norton Sound with those in red king crabs elsewhere,	Reference site/population	Field + Lab analysis	in situ	Red king crabs, Paralithodes camtschaticus.	Environmental	4-Biodiversity	4B-Fauna	4B-Individual species	Mining was extended oÄffshore in 1986-1990. Heavy metal concentrations	no	NA	NA	Arsenic, Cd, Cr, Cu, Pb, Ni, Zn and Hg concentrations	Metal concentration	Quantitative	Table 1-2, Figure 2-3	NA	http://scholar.google.co.uk/scholar?q=Assessment+of+Heavy+Metals+in+Red+King+Crabs+Following+Offshore+Placer+Gold+Mining&btnG=&hl=en&as_sdt=0%2C5
Jewett SC. 1997. Assessment of the Benthic Environment Following Offshore Placer Gold Mining in Norton Sound, northeastern Bering Sea. University of Alaska Fairbanks. PhD Thesis	USA	Alaska	Norton Sound	Nome	64.5120147	-165.5594813	Gold	Placer mine	operation	NA	CI	A 4-year study assessing the impacts of offshore placer gold mining on adult red king crabs, comparison between mined and unmined stations.	Reference site/population	Field + Lab analysis	in situ	benthic macroinvertebrates	Environmental	4-Biodiversity	4B-Fauna	4B-Species distribution	Bucket-line mining dredge over variable substrate types	no	NA	NA	abundance of numerically predominant families	Species biomass/distribution	Quantitative	Chapter 1	NA	http://scholar.google.co.uk/scholar?q=Assessment+of+the+Benthic+Environment+Following+Offshore+Placer+Gold+Mining+in+Norton+Sound,+northea&btnG=&hl=en&as_sdt=0%2C5
Jewett SC. 1997. Assessment of the Benthic Environment Following Offshore Placer Gold Mining in Norton Sound, northeastern Bering Sea. University of Alaska Fairbanks. PhD Thesis	USA	Alaska	Norton Sound	Nome	64.5120147	-165.5594813	Gold	Placer mine	operation	NA	CI	A 4-year study assessing the impacts of offshore placer gold mining on adult red king crabs, comparison between mined and unmined stations.	Reference site/population	Field + Lab analysis	in situ	Adult red king crabs Paralithodes camtschaticus in northeastern Bering Sea	Environmental	4-Biodiversity	4B-Fauna	4B-Species distribution	Bucket-line mining dredge over variable substrate types	no	NA	NA	CPUE; Prey composition; Abundance	Species biomass/distribution	Quantitative	Chapter 2	Chapter 2 and 3 are duplicates of Jewett (1999 and 2000)	http://scholar.google.co.uk/scholar?q=Assessment+of+the+Benthic+Environment+Following+Offshore+Placer+Gold+Mining+in+Norton+Sound,+northea&btnG=&hl=en&as_sdt=0%2C5
Jewett SC. 1997. Assessment of the Benthic Environment Following Offshore Placer Gold Mining in Norton Sound, northeastern Bering Sea. University of Alaska Fairbanks. PhD Thesis	USA	Alaska	Norton Sound	Nome	64.5120147	-165.5594813	Gold	Placer mine	operation	NA	CI	A 4-year study assessing the impacts of offshore placer gold mining on adult red king crabs, comparison between mined and unmined stations.	Reference site/population	Field + Lab analysis	in situ	Adult red king crabs Paralithodes camtschaticus in northeastern Bering Sea	Environmental	4-Biodiversity	4B-Fauna	4B-Individual species	Bucket-line mining dredge over variable substrate types	no	NA	NA	Heavy Metal Concentrations	Metal concentration	Quantitative	Chapter 3	Chapter 2 and 3 are duplicates of Jewett (1999 and 2000)	http://scholar.google.co.uk/scholar?q=Assessment+of+the+Benthic+Environment+Following+Offshore+Placer+Gold+Mining+in+Norton+Sound,+northea&btnG=&hl=en&as_sdt=0%2C5
Jewett SC. 1999. Assessment of Red King Crabs Following Offshore Placer Gold Mining in Norton Sound. Alaska Fishery Research Bulletin. 6(1): 1-18.	USA	Alaska	Norton Sound	Nome	64.5120147	-165.5594813	Gold	Placer mine	operation	NA	CI	A 4-year study assessing the impacts of offshore placer gold mining on adult red king crabs, comparison between mined and unmined stations.	Reference site/population	Field + Lab analysis	in situ	Adult red king crabs Paralithodes camtschaticus in northeastern Bering Sea	Environmental	4-Biodiversity	4B-Fauna	4B-Species distribution	Bucket-line mining dredge over variable substrate types	no	NA	NA	CPUE; Prey composition; Abundance	Species biomass/distribution	Quantitative	Table 2-5	NA	http://scholar.google.co.uk/scholar?q=Assessment+of+Red+King+Crabs+Following+Offshore+Placer+Gold+Mining+in+Norton+Sound&btnG=&hl=en&as_sdt=0%2C5
Johansen P, Hansen MM, Asmund G and Nielsen PB. 1991. Marine organisms as indicators of heavy metal pollution--experience from 16 years of monitoring at a lead zinc mine in Greenland. Chemistry and Ecology. 5(1): 35-55.	Greenland	Qaasuitsup	Uummannaq fjord	Black Angel	71.1167	-51.25	Zinc; Lead	Unclear	postclosure	NA	CI	Environmental studies in connection with the mining operation were initiated in 1972, when baseline studies were conducted. These studies continued in 1973 before the start of the operation in the fall of 1973. Since then monitoring studies have been carried out on sea water, sediments, lichens and a variety of marine organisms. This paper concentrates on presenting the results from the monitorin…	Background values	Field + Lab analysis	in situ	Sea water of the fjords at Maarmorilik	Environmental	2-Water	2A-Surface water	2A-Quality	The largest metal source is the tailings discharge, but metals from waste rock and dust also contribute	no	NA	NA	Metal concentrations present	Metal concentration	Quantitative	Figure 2-4	NA	http://scholar.google.co.uk/scholar?q=Marine+organisms+as+indicators+of+heavy+metal+pollution--experience+from+16+years+of+monitoring+at+a&btnG=&hl=en&as_sdt=0%2C5
Johansen P, Hansen MM, Asmund G and Nielsen PB. 1991. Marine organisms as indicators of heavy metal pollution--experience from 16 years of monitoring at a lead zinc mine in Greenland. Chemistry and Ecology. 5(1): 35-55.	Greenland	Qaasuitsup	Uummannaq fjord	Black Angel	71.1167	-51.25	Zinc; Lead	Unclear	postclosure	NA	CI	Environmental studies in connection with the mining operation were initiated in 1972, when baseline studies were conducted. These studies continued in 1973 before the start of the operation in the fall of 1973. Since then monitoring studies have been carried out on sea water, sediments, lichens and a variety of marine organisms. This paper concentrates on presenting the results from the monitorin…	Background values	Field + Lab analysis	in situ	Fish and prawns	Environmental	4-Biodiversity	4B-Fauna	4B-Species groups	The largest metal source is the tailings discharge, but metals from waste rock and dust also contribute	no	NA	NA	Metal concentrations present	Metal concentration	Quantitative	Figure 5-9; Table 2 Figure 10-11	NA	http://scholar.google.co.uk/scholar?q=Marine+organisms+as+indicators+of+heavy+metal+pollution--experience+from+16+years+of+monitoring+at+a&btnG=&hl=en&as_sdt=0%2C5
[truncated: 514 more rows]
