# Supplementary material for: Evidence of the impacts of metal mining and the effectiveness of mining mitigation measures on social–ecological systems in Arctic and boreal regions: a systematic map
Source: Environ Evid. 2022 Sep 8;11:30. doi: 10.1186/s13750-022-00282-y (PMC9452284; doi:10.1186/s13750-022-00282-y)
Supplement: Supplementary file 10 — Additional file 10: R script for producing the visualisations [file 13750_2022_282_MOESM10_ESM.rmd]

---
title: "Results"
author: "Neal R Haddaway"
date: "27/05/2021"
output:
  bookdown::pdf_document2: default
always_allow_html: true
toc: false
fontsize: 12pt
editor_options:
  chunk_output_type: inline
header-includes: \usepackage{float} \floatplacement{figure}{H} \floatplacement{table}{H}
---

```{r setup, include=FALSE}
knitr::opts_chunk$set(echo = FALSE, cache=FALSE)
library(magrittr)
```

```{r data, include=FALSE}
data <- read.csv('./inst/extdata/3mk_map.csv', stringsAsFactors = FALSE)
articles <- dplyr::distinct(data, citation, .keep_all = TRUE)
```

#Results

##Review methods

###Flow diagram

```{r flowchart, fig.cap="ROSES flow chart for the systematic map, showing the number of records retained at each stage of the review process. Produced using the R package 'ROSES_flowchart' (Haddaway 2020).", echo=FALSE}
source('ROSES_flowchart.R')
flowchart <- ROSES_flowchart(dbresults = '44,870',
                otherresults = 'Academic Search Premier (n=5,614)
Agricola (n=3)
Aquatic Sciences and Fisheries (n=6,336)
DOAJ (n=43)
EconLit (n=695)
Greenfile (n=874)
IBSS (n=1,233)
MEDLINE (n=1,869)
ProQuest (n=33)
PsycINFO (n=213)
Russian Science Citation Index (n=693)
Scopus (n= 15,480)
Sociological Abstracts (n=266)
WoS Core Collections (n=11,518)
',
                deduped = '32,342',
                dupesremoved = '12,528',
                tandaincl = '',
                tandaexcl = '',
                titleincl = '5,079',
                titleexcl = '27,263',
                abstractincl = '2,582',
                abstractexcl = '2,497',
                ftretr = '2,342',
                ftnotretr = '240',
                ftincl = '538',
                ftexcl <- data.frame(reason = c('Relevant review', 'Population', 'Intervention/Exposure', 'Comparator', 'Outcome', 'Study type', 'Language', 'Duplicate'), n = c('96', '437', '292', '250', '114', '301', '307', '7')),
                prescreened = '47',
                studart <- c('585', '904'),
                finalmapincl = '904',
                combined = FALSE,
                type = 'map')
rsvg::rsvg_pdf(svg = charToRaw(DiagrammeRsvg::export_svg(flowchart)),
                   file = 'figures/figure1.pdf')
flowchart
```

##Map database
```{r}
source('dataframe2html.R')
data$metals <- data$metals_all
data2 <- subset(data, select=-c(article_id,
                review_id,
                eppi_id,
                authors,
                title,
                year,
                type,
                journal,
                unique_mine,
                metals_all,
                multiple_metals))

library(magrittr)
library(tidyverse)
#separate
data2$stage_abandonment <- data2$stage_abandonment %>% 
  gsub('Y', 'abandonment', .) %>%
  gsub('N||NR||NS', '', .)
data2$stage_prospecting <- data2$stage_prospecting %>% 
  gsub('Y', 'prospecting', .) %>%
  gsub('N||NR||NS', '', .)
data2$stage_exploration <- data2$stage_exploration %>% 
  gsub('Y', 'exploration', .) %>%
  gsub('N||NR||NS', '', .)
data2$stage_construction <- data2$stage_construction %>% 
  gsub('Y', 'construction', .) %>%
  gsub('N||NR||NS', '', .)
data2$stage_operation <- data2$stage_operation %>% 
  gsub('Y', 'operation', .) %>%
  gsub('N||NR||NS', '', .)
data2$stage_decommissioning_closure <- data2$stage_decommissioning_closure %>% 
  gsub('Y', 'decommissioning_closure', .) %>%
  gsub('N||NR||NS', '', .)
data2$stage_postclosure <- data2$stage_postclosure %>% 
  gsub('Y', 'postclosure', .) %>%
  gsub('N||NR||NS', '', .)
data2$stage_remediation <- data2$stage_remediation %>% 
  gsub('Y', 'remediation', .) %>%
  gsub('N||NR||NS', '', .)
data2$stage_expansion <- data2$stage_expansion %>% 
  gsub('Y', 'expansion', .) %>%
  gsub('N||NR||NS', '', .)
data2[data2 == ""] <- NA
data2[data2 == "N/A"] <- NA

data2 <- data2 %>%
  tidyr::unite(stage,
               starts_with(paste('stage_',
                                 sep = '')),
               sep = '; ',
               na.rm = TRUE,
               remove = TRUE)

data2 <- data2[order(data2$citation),]
write.csv(data2, 'map_database.csv', row.names = FALSE)
html <- dataframe2html(data2,
                       tooltips = '',
                       table_width = '6000px',
                       hyperlinks = 'TRUE')
```


##Research interest
###Publications over time

```{r yearplot, echo=FALSE, warning=FALSE, message=FALSE, fig.cap="Plot showing the final number of articles included in the systematic map by publication year.", results = "hide", fig.keep = 'all'}
yearplot <- ggplot2::ggplot(data = articles, 
                           ggplot2::aes(x = as.numeric(year))) +
  ggplot2::geom_bar(stat = "bin", 
                    binwidth = 1, 
                    color = 'White', 
                    fill = '#8CB3B0') + 
  ggplot2::theme_minimal() + 
  ggplot2::labs(
    x = "Publication year", 
    y = "Number of articles") +
  ggExtra::removeGrid(x = TRUE, y = FALSE)
#pdf(file = 'figures/figure 2.pdf', width = (dev.size())[1], height = (dev.size())[2])
# yearplot
#dev.off()
yearplot
ggplot2::ggsave(
  "figures/year.png",
  width = (dev.size())[1], height = (dev.size())[2],
  dpi = 1200
)
```

###Authors

```{r authors, echo=FALSE, warning=FALSE, message=FALSE, fig.cap="Plot showing the final number of articles included in the systematic map by publication year.", results = "hide", fig.keep = 'all'}
articles$authors <- gsub(', and ', ', ', articles$authors)
articles$authors <- gsub(' and ', ', ', articles$authors)
articles$author_number <- nchar(articles$authors) - nchar(gsub(',', '', articles$authors)) +1
articles$year <- as.numeric(articles$year)

authors <- ggplot2::ggplot(data = articles, 
                           ggplot2::aes(x = author_number)) +
  ggplot2::geom_bar(stat = 'count',
                    color = 'White', 
                    fill = '#8CB3B0') + 
  ggplot2::theme_minimal() + 
  ggplot2::labs(
    x = "Number of authors", 
    y = "Number of articles") +
  ggExtra::removeGrid(x = TRUE, y = FALSE)
#pdf(file = 'figures/figure 2.pdf', width = (dev.size())[1], height = (dev.size())[2])
# yearplot
#dev.off()
authors
```

###Evidence atlas
[Insert screenshots here]

###Research across mines
[mines_articles]

###Study country

``` {r country, echo=FALSE}
#summarise data by country for ARTICLES
countrydat <- articles %>% 
  dplyr::count(country, sort = TRUE) %>%
  dplyr::rename(value = n) %>%
  dplyr::rename(region = country)
newdat <- data.frame(region = 'Iceland', value = 0)
countrydat <- rbind(countrydat, newdat)
l <- list(color = plotly::toRGB("grey"), width = 0.5)
countrydat$countrycode <- countrycode::countrycode(countrydat$region, origin = 'country.name', destination = 'iso3c')

library(plotly)
g <- list(
  showframe = FALSE,
  showcoastlines = TRUE,
  coastlinecolor = toRGB("lightgrey"),
  projection = list(type = 'Mercator')
)
fig <- plot_geo(countrydat)
fig <- fig %>% add_trace(
    z = ~value, color = ~value, colors = 'Blues',
    locations = ~countrycode, marker = list(line = l)
  )
fig <- fig %>% colorbar(title = 'Number of articles\nper country')
fig <- fig %>% layout(
    geo = g
  )
#pdf(file = 'figures/figure 3.pdf', width = (dev.size())[1], height = (dev.size())[2])
#  fig
#dev.off()
fig
```

###Study designs

``` {r study_design, echo=FALSE}
study_design <- ggplot2::ggplot(data = articles, 
                           ggplot2::aes(x = study_design)) +
  ggplot2::geom_bar(stat = "count",
                    color = 'White', 
                    fill = '#8CB3B0') + 
  ggplot2::theme_minimal() +
  ggplot2::stat_count(geom = "text", colour = "#8CB3B0", size = 3.5,
                      ggplot2::aes(label = ..count..), 
                      position = ggplot2::position_nudge(y = 15)) +
  ggExtra::removeGrid(x = TRUE, y = FALSE) +
  ggplot2::labs(
    x = "Study design", 
    y = "Number of articles")
study_design
ggplot2::ggsave(
   "figures/study_design.png",
   width = (dev.size())[1], height = (dev.size())[2],
   dpi = 1200
 )
```

###Comparators

``` {r comparators, echo=FALSE}
comparator <- ggplot2::ggplot(data = articles, 
                           ggplot2::aes(x = comparator)) +
  ggplot2::geom_bar(mapping = aes(x = forcats::fct_infreq(comparator)), fill = '#8CB3B0') +
  ggplot2::theme_minimal() +
  ggplot2::stat_count(geom = "text", colour = "#8CB3B0", size = 3.5,
                      ggplot2::aes(label = ..count..), 
                      position = ggplot2::position_nudge(y = 10)) +
  ggExtra::removeGrid(x = FALSE, y = TRUE) +
  ggplot2::labs(
    x = "Comparator type", 
    y = "Number of articles") +
    ggplot2::coord_flip()
comparator
ggplot2::ggsave(
   "figures/comparator.png",
   width = (dev.size())[1], height = (dev.size())[2],
   dpi = 1200
 )
```

###Settings

``` {r setting, echo=FALSE}
articles$setting <- gsub('Lab Exp', 'Lab expt', articles$setting)
articles$setting <- gsub('Lab expteriment', 'Lab expt', articles$setting)
articles$setting <- gsub('Social Science', 'Social science', articles$setting)
setting <- ggplot2::ggplot(data = articles, 
                           ggplot2::aes(x = setting)) +
  ggplot2::geom_bar(mapping = aes(x = forcats::fct_infreq(setting)), fill = '#8CB3B0') +
  ggplot2::theme_minimal() +
  ggplot2::stat_count(geom = "text", colour = "#8CB3B0", size = 3.5,
                      ggplot2::aes(label = ..count..), 
                      position = ggplot2::position_nudge(y = 10)) +
  ggExtra::removeGrid(x = FALSE, y = TRUE) +
  ggplot2::labs(
    x = "Study setting", 
    y = "Number of articles") +
    ggplot2::coord_flip()
setting
ggplot2::ggsave(
   "figures/setting.png",
   width = (dev.size())[1], height = (dev.size())[2],
   dpi = 1200
 )
```

###Contexts

``` {r context , echo=FALSE}
articles$context <- gsub('mesocosm', 'Mesocosm', articles$context)
articles$context <- gsub('ex situ', 'Ex situ', articles$context)
articles$context <- gsub('in situ', 'In situ', articles$context)
context <- ggplot2::ggplot(data = articles, 
                           ggplot2::aes(x = context)) +
  ggplot2::geom_bar(mapping = aes(x = forcats::fct_infreq(context)), fill = '#8CB3B0') +
  ggplot2::theme_minimal() +
  ggplot2::stat_count(geom = "text", colour = "#8CB3B0", size = 3.5,
                      ggplot2::aes(label = ..count..), 
                      position = ggplot2::position_nudge(y = 15)) +
  ggExtra::removeGrid(x = FALSE, y = TRUE) +
  ggplot2::labs(
    x = "Study context", 
    y = "Number of articles") +
    ggplot2::coord_flip()
context
ggplot2::ggsave(
   "figures/context.png",
   width = (dev.size())[1], height = (dev.size())[2],
   dpi = 1200
 )
```

###Population systems

``` {r population, echo=FALSE}
population_system <- ggplot2::ggplot(data = articles, 
                           ggplot2::aes(x = population_system)) +
  ggplot2::geom_bar(mapping = aes(x = forcats::fct_infreq(population_system)), fill = '#8CB3B0') +
  ggplot2::theme_minimal() +
  ggplot2::stat_count(geom = "text", colour = "#8CB3B0", size = 3.5,
                      ggplot2::aes(label = ..count..), 
                      position = ggplot2::position_nudge(y = 20)) +
  ggExtra::removeGrid(x = TRUE, y = FALSE) +
  ggplot2::labs(
    x = "Population system", 
    y = "Number of articles") 
#pdf(file = 'figures/figure 8.pdf', width = (dev.size())[1], height = (dev.size())[2])
#  population_system
#dev.off()
population_system
```

###Affected systems, components, factors

``` {r affected, echo=FALSE, message = FALSE, warnings = FALSE}
#factors
#data$affected_factor <- as.factor(data$affected_factor)
#affected_factor <- #generate dataframe of affected data
#tree_df <- data.frame(system = data$affected_system, component = data$affected_component, #factor = data$affected_factor)
#tree_df <- data.frame(lapply(tree_df, trimws), stringsAsFactors = FALSE)
##summarise the dataframe in a new set of dataframs
#summary <- tree_df %>% dplyr::count(system, component, factor, sort = FALSE)
#summary2 <- tree_df %>% dplyr::count(system, component, sort = FALSE)
#summary3 <- tree_df %>% dplyr::count(system, sort = FALSE)
##generate vertices
#origin <- data.frame(name='origin', value = NA, group = NA, id = NA)
#df1 <- data.frame(name = summary[,3], value = summary[,4], group = substring(summary[,3], 1, #1), id = seq(1:length(summary[,3])))
#df2 <- data.frame(name = summary3[,1], value = summary3[,2], group = 'origin', id = NA)
#vertices <- rbind(origin, df2, df1)
##generate edges
#df3 <- data.frame(from = 'origin', to = summary3[,1])
#df4 <- data.frame(from = summary[,1], to = summary[,3])
#edges <- rbind(df3, df4)

#load edges and vertices from excel file
edges <- readxl::read_excel("edges_vertices.xlsx", sheet = "edges")
vertices <- readxl::read_excel("edges_vertices.xlsx", sheet = "vertices")
vertices$group2 <- factor(vertices$group2) #convert group2 to a factor
#generate links
vertices$link <- paste0('output.html?q=_', 
                         gsub("[^A-Za-z0-9]","",vertices$label))
#Libraries
library(ggraph)
library(igraph)
library(ggiraph)
library(tidyverse)
library(RColorBrewer) 
#Create a graph object
mygraph <- graph_from_data_frame(edges, vertices = vertices)
#Make the plots
#create a plot for the size legend
sizeplot <- 
  ggraph(mygraph, layout = 'dendrogram', circular = TRUE) + 
  ggraph::geom_edge_diagonal(colour="grey") +
  ggraph::geom_node_text(aes(x = x*1.15, y=y*1.15, filter = leaf, label=str_wrap(sub('.*-', '', label2), width = 300), 
                             angle = -((-node_angle(x, y)+90)%%180)+90, 
                             hjust='outward', colour=group), size=2.7, alpha=1) +
  ggiraph::geom_point_interactive(aes(x = x*1.07, y=y*1.07, data_id = name, color = group2, size=value, tooltip = str_wrap(paste0(label, ' (n=', value, ')'), width = 50))) +
  ggplot2::scale_colour_manual(values = c("#4c956c", "#d1495b", "#5e548e", "#edae49", "#30638e", "black"), guide = FALSE) +
  ggplot2::scale_size_continuous(range = c(0.1,10)) +
  ggplot2::theme_void() +
  ggplot2::theme(
    legend.position='bottom', 
    legend.direction='vertical',
    plot.margin=unit(c(0,0,0,0),"cm"),
  ) +
  ggplot2::expand_limits(x = c(-2, 2), y = c(-2, 2)) +
  ggplot2::labs(size = "Number of articles")
#extract the legend
sizelegend <- cowplot::get_legend(sizeplot)
#crate plot for the colour legend
colourplot <- 
  ggraph(mygraph, layout = 'dendrogram', circular = TRUE) + 
  ggraph::geom_edge_diagonal(colour="grey") +
  ggraph::geom_node_text(aes(x = x*1.15, y=y*1.15, filter = leaf, label=str_wrap(sub('.*-', '', label2), width = 300), 
                             angle = -((-node_angle(x, y)+90)%%180)+90, 
                             hjust='outward', colour=group), size=2.7, alpha=1) +
  ggiraph::geom_point_interactive(aes(x = x*1.07, y=y*1.07, data_id = name, color = group2, size=value, tooltip = str_wrap(paste0(label, ' (n=', value, ')'), width = 50))) +
  ggplot2::scale_colour_manual(values = c("#4c956c", "#d1495b", "#5e548e", "#edae49", "#30638e", "black"), guide = 'legend', labels = c("Soil/Geology", "Water", "Air", "Biodiversity", "Societies")) +
  ggplot2::scale_size_continuous(range = c(0.1,10), guide = FALSE) +
  ggplot2::theme_void() +
  ggplot2::theme(
    legend.position='bottom', 
    legend.direction='vertical',
    plot.margin=unit(c(0,0,0,0),"cm"),
  ) +
  ggplot2::expand_limits(x = c(-2, 2), y = c(-2, 2)) +
  ggplot2::labs(color = 'System') +
  ggplot2::guides(color = guide_legend(override.aes = list(size=5)))
#extract the colour legend
colourlegend <- cowplot::get_legend(colourplot)
#combine the legends in a blank plot
blank_p <- patchwork::plot_spacer() + ggplot2::theme_void()
legend <- cowplot::plot_grid(sizelegend, colourlegend,
                             blank_p,
                             ncol = 1,
                             align = "none", 
                             axis = 'l', 
                             rel_heights = c(2.5, 0.2))
#create the main plot
affected_factor <- 
  ggraph(mygraph, layout = 'dendrogram', circular = TRUE) + 
  ggraph::geom_edge_diagonal(colour="grey") +
  ggraph::geom_node_text(aes(x = x*1.15, y=y*1.15, filter = leaf, label=str_wrap(sub('.*-', '', label2), width = 300), 
                             angle = -((-node_angle(x, y)+90)%%180)+90, 
                             hjust='outward', colour=group), size=2.7, alpha=1) +
  ggiraph::geom_point_interactive(aes(x = x*1.07, y=y*1.07, 
                                      data_id = name, 
                                      color = group2, 
                                      size=value, 
                                      tooltip = str_wrap(paste0(label, ' (n=', value, ')'), width = 50),
                                      onclick=paste0('window.open("', link , '")'))) + #adds an on-click link
  ggplot2::scale_colour_manual(values = c("#4c956c", "#d1495b", "#5e548e", "#edae49", "#30638e", "black"), guide = FALSE) +
  ggplot2::scale_size_continuous(range = c(0.1,10), guide = FALSE) +
  ggplot2::theme_void() +
  ggplot2::theme(
    legend.position='bottom', 
    legend.direction='vertical',
    plot.margin=unit(c(0,0,0,0),"cm"),
  ) +
  ggplot2::expand_limits(x = c(-2, 2), y = c(-2, 2)) +
  ggplot2::labs(color = 'System')
#combine the main plot with the legends
plot <- cowplot::plot_grid(affected_factor,
                           legend,
                           ncol = 2,
                           align = "h",
                           axis = "t",
                           rel_widths = c(0.7, 0.2))
#create an interactive version
interactive_plot <- girafe(ggobj = plot, width_svg = 12, height_svg = 9,
       options = list(opts_tooltip(use_fill = TRUE),
                      opts_sizing(rescale = FALSE),
                      opts_hover_inv(css = "opacity:0.1;"),
                      opts_hover(css = "fill:gray;"),
                      opts_toolbar(saveaspng = FALSE),
                      opts_zoom(min = .7, max = 2)))
interactive_plot
```
[note - exported interactive_dendrogram.html and output.html (itself using the script in database.R) that each become an iframe within visualisation.html (itself knitted from visualisation.Rhtml). All three need to be updated and hosted for the main site to work]


``` {r}
pop_sys_dat <- data %>% 
  dplyr::count(citation, population_system)
pop_sys_dat <- tidyr::pivot_wider(pop_sys_dat, names_from = population_system, values_from = n)

co_occur <- pop_sys_dat[!is.na(pop_sys_dat$Social) & !is.na(pop_sys_dat$Environmental),]

co_occur <- merge(co_occur, data, by = 'citation')
co_occur_new <- subset(co_occur, select=c(citation, affected_factor, population_system))
co_occur_new <- dplyr::rename(co_occur_new, Citation = citation, Factor = affected_factor, System = population_system)
write.csv(co_occur_new, 'co_occur_new.csv', row.names = FALSE)
```


###Mitigation tested

``` {r mitigation, echo=FALSE}
articles$mitigation <- gsub('no', 'No', articles$mitigation)
articles$mitigation <- gsub('yes', 'Yes', articles$mitigation)

mitigation_presence <- ggplot2::ggplot(data = articles, 
                           ggplot2::aes(x = mitigation)) +
  ggplot2::geom_bar(mapping = aes(x = forcats::fct_infreq(mitigation)), fill = '#8CB3B0') +
  ggplot2::theme_minimal() +
  ggplot2::stat_count(geom = "text", colour = "#8CB3B0", size = 3.5,
                      ggplot2::aes(label = ..count..), 
                      position = ggplot2::position_nudge(y = 20)) +
  ggplot2::coord_flip() + 
  ggExtra::removeGrid(x = FALSE, y = TRUE) +
  ggplot2::labs(
    x = "Mitigation measures investigated", 
    y = "Number of articles") 
#pdf(file = 'figures/figure 9.pdf', width = (dev.size())[1], height = (dev.size())[2])
#  mitigation_presence
#dev.off()
mitigation_presence

mitigation_dat <- subset(articles, mitigation == 'Yes')
system <- trimws(sub('.*-', '', mitigation_dat$affected_system))
component <- trimws(sub('.*-', '', mitigation_dat$affected_component))
factor <- trimws(sub('.*-', '', mitigation_dat$affected_factor))
mitigation_dat$affected <- paste(system, component, factor, sep = ' > ')

mitigation_summary <- mitigation_dat %>% 
  dplyr::count(affected, sort = TRUE)
```

###Outcome category

``` {r outcome, echo=FALSE}
data$outcome_category <- gsub('Employment/Economy', 'Employment/economy', data$outcome_category)
data$outcome_category <- gsub('Soil Characteristics', 'Soil characteristics', data$outcome_category)
outcome_category <- ggplot2::ggplot(data = data, 
                           ggplot2::aes(x = outcome_category)) +
  ggplot2::geom_bar(mapping = aes(x = forcats::fct_infreq(outcome_category)), fill = '#8CB3B0') +
  ggplot2::theme_minimal() +
  ggplot2::stat_count(geom = "text", colour = "#8CB3B0", size = 3.5,
                      ggplot2::aes(label = ..count..), 
                      position = ggplot2::position_nudge(y = 15)) +
  ggplot2::coord_flip() + 
  ggExtra::removeGrid(x = FALSE, y = TRUE) +
  ggplot2::labs(
    x = "Outcome category", 
    y = "Number of articles") 
outcome_category
ggplot2::ggsave(
   "figures/outcomes.png",
   width = (dev.size())[1], height = (dev.size())[2],
   dpi = 1200
 )
```

###Data type

``` {r data_type, echo=FALSE}
datatype <- ggplot2::ggplot(data = articles, 
                           ggplot2::aes(x = data_type)) +
  ggplot2::geom_bar(mapping = aes(x = forcats::fct_infreq(data_type)), fill = '#8CB3B0') +
  ggplot2::theme_minimal() +
  ggplot2::stat_count(geom = "text", colour = "#8CB3B0", size = 3.5,
                      ggplot2::aes(label = ..count..), 
                      position = ggplot2::position_nudge(y = 25)) +
  ggExtra::removeGrid(x = TRUE, y = FALSE) +
  ggplot2::labs(
    x = "Data type", 
    y = "Number of articles")
#pdf(file = 'figures/figure 12.pdf', width = (dev.size())[1], height = (dev.size())[2])
#  datatype
#dev.off()
datatype
```


##Mines
###Unique mines

``` {r mines, echo=FALSE}
allmines <- data %>%
  tidyr::separate_rows(., mine, sep = '; ') #separate instances of multiple mines per cell
mines_articles <- dplyr::distinct_at(allmines, dplyr::vars('citation', 'mine'), .keep_all = TRUE) #deduplicate on citation:mine combinations (same mines per article)
mines_list <- dplyr::distinct(allmines, mine, latitude, longitude, mine_type, metals_all, .keep_all = TRUE) #deduplicate on mines by mine name
mines_list <- dplyr::distinct(allmines, unique_mine, .keep_all = TRUE)

#final list of all mines (separated across multi-mine articles and lat/long retained)
all_mines_dat <- subset(mines_list, select=c(country,
                                             region,
                                             location,
                                             mine,
                                             longitude,
                                             latitude))
write.csv(all_mines_dat, 'unique mines.csv', row.names = FALSE)

summary <- all_mines_dat %>% dplyr::count(country, sort = TRUE)
summary <- rbind(summary, c('Iceland', '0'))


# ***below is not needed***
allmines_allmetals <- mines_list %>%
  tidyr::separate_rows(., metals_all, sep = '; ') #separate instances of multiple metals per cell

#collapse metals
allmines_allmetals <- allmines_allmetals %>% 
     dplyr::group_by(mine) %>% 
     dplyr::mutate(metals = paste0(metals_all, collapse = "; "))
allmines_allmetals <- dplyr::distinct_at(allmines_allmetals, dplyr::vars('mine', 'latitude', 'longitude', 'mine_type', 'metals'), .keep_all = TRUE) #remove duplicates
#collapse mine_type
allmines_allmetals <- allmines_allmetals %>% 
     dplyr::group_by(mine) %>% 
     dplyr::mutate(mine_type = paste0(mine_type, collapse = "; "))
allmines_allmetals <- dplyr::distinct_at(allmines_allmetals, dplyr::vars('mine', 'latitude', 'longitude', 'mine_type', 'metals'), .keep_all = TRUE) #remove duplicates

final_mines <- data.frame(citation = allmines_allmetals$citation, mine = allmines_allmetals$mine, latitude = allmines_allmetals$latitude, longitude = allmines_allmetals$longitude, mine_type = allmines_allmetals$mine_type, metals = allmines_allmetals$metals)


mines_from_articles <- mines_articles[order(mines_articles$mine),] %>%
  select(mine, latitude, longitude, metals_all, mine_type, citation) #order and subset columns
mines <- dplyr::distinct_at(mines_from_articles, vars('mine', 'metals_all', 'mine_type'), .keep_all = TRUE) #deduplicate on mine, metals and mine type
#mines_locatable_unique <- dplyr::distinct_at(mines, vars(latitude, longitude), .keep_all = TRUE) #deduplicate on exact lat/long matching

#round lat/long to nearest 0.02 degrees and identify unique locations
mines_locatable <- mines[!is.na(as.numeric(as.character(mines$latitude))),] #subset keeping just numerical values
mines_locatable$latitude <- as.numeric(mines_locatable$latitude) #convert to numbers
mines_locatable$longitude <- as.numeric(mines_locatable$longitude)
mines_locatable$newlat <- plyr::round_any(mines_locatable$latitude, 0.02) #round to nearest xxx
mines_locatable$newlong <- plyr::round_any(mines_locatable$longitude, 0.02)
mines_locatable_unique <- dplyr::distinct_at(mines_locatable, vars(latitude, longitude), .keep_all = TRUE) #new df containing unique mines based on exact lat/long matching
mines_nolatlong <- mines[is.na(as.numeric(as.character(mines$latitude))),] #subset to regain the NAs
all_unique_mines <- rbind(mines_locatable_unique[,1:6], mines_nolatlong) #combine those with and without lat/long
all_unique_mines <- all_unique_mines[order(all_unique_mines$mine),] #sort mine alphabetically
all_unique_mines$mine_id <- seq(1:nrow(all_unique_mines))


```

###Metals mined

```{r metals, echo=FALSE}
allmetals <- data %>%
  tidyr::separate_rows(.,
                       metals_all,
                       sep = '; ')
metals_articles <- dplyr::distinct_at(allmetals, dplyr::vars('citation', 'metals_all'), .keep_all = TRUE)
metals_articles$metals_all <- sub('Unclear', 'Unclear / not stated', metals_articles$metals_all)
metals_articles$metals_all <- sub('Not stated', 'Unclear / not stated', metals_articles$metals_all)
metals_articles$metals_all <- factor(metals_articles$metals_all, levels=c('Unclear / not stated', 'Zinc', 'Silver', 'Nickel', 'Molybdenum', 'Lead', 'Iron', 'Gold', 'Copper'))

metalsplot <- ggplot2::ggplot(data = metals_articles, 
                           ggplot2::aes(x = metals_all)) +
  ggplot2::geom_bar(stat = "count",
                    color = 'White', 
                    fill = '#8CB3B0') + 
  ggplot2::theme_minimal() +
  ggplot2::stat_count(geom = "text", colour = "#8CB3B0", size = 3.5,
                      ggplot2::aes(label = ..count..), 
                      position = ggplot2::position_nudge(y = 10)) +
  ggplot2::coord_flip() + 
  ggExtra::removeGrid(x = FALSE, y = TRUE) +
  ggplot2::labs(
    x = "Mined metals", 
    y = "Number of articles")
metalsplot
ggplot2::ggsave(
  "figures/metals.png",
  width = (dev.size())[1], height = (dev.size())[2],
  dpi = 1200
)
```

###Mine type

``` {r mine_type, echo=FALSE}
#based on article reports
articles$mine_type <- as.factor(articles$mine_type)
articles$mine_type <- sub('Placer mine', 'Placer', articles$mine_type)
articles$mine_type <- sub('Surface mine', 'Surface', articles$mine_type)
articles$mine_type <- sub('Underground mine', 'Underground', articles$mine_type)
articles$mine_type <- factor(articles$mine_type, levels = c('Placer', 'Surface', 'Open pit', 'Underground', 'Unclear'))
summary <- articles %>% dplyr::count(mine_type, sort = FALSE)

mine_type <- ggplot2::ggplot(data = articles, 
                           ggplot2::aes(x = mine_type)) +
  ggplot2::geom_bar(mapping = ggplot2::aes(x = forcats::fct_infreq(mine_type)), fill = '#8CB3B0') +
  ggplot2::theme_minimal() +
  ggplot2::stat_count(geom = "text", colour = "#8CB3B0", size = 3.5,
                      ggplot2::aes(label = ..count..), 
                      position = ggplot2::position_nudge(y = 10)) +
  ggExtra::removeGrid(x = FALSE, y = TRUE) +
  ggplot2::coord_flip() + 
  ggplot2::labs(
    x = "Mine type", 
    y = "Number of articles")
mine_type
ggplot2::ggsave(
  "figures/mine_type.png",
  width = (dev.size())[1], height = (dev.size())[2],
  dpi = 1200
)
```

###Extraction stage

``` {r stage, echo=FALSE}
#stages separately
#based on articles
prospecting <- length(which(articles$stage_prospecting == "Y"))
exploration <- length(which(articles$stage_exploration == "Y"))
construction <- length(which(articles$stage_construction == "Y"))
operation <- length(which(articles$stage_operation == "Y"))
expansion <- length(which(articles$stage_expansion == "Y"))
decommissioning_closure <- length(which(articles$stage_decommissioning_closure == "Y"))
postclosure <- length(which(articles$stage_postclosure == "Y"))
remediation <- length(which(articles$stage_remediation == "Y"))
abandonment <- length(which(articles$stage_abandonment == "Y"))
stage_data <- data.frame(stage = c('prospecting', 'exploration', 'construction', 'operation', 'expansion', 'decommissioning_closure', 'postclosure', 'remediation', 'abandonment'), articles = c(prospecting, exploration, construction, operation, expansion, decommissioning_closure, postclosure, remediation, abandonment))
#stage_data$stage <- as.factor(stage_data$stage)
stage_data$stage <- gsub('_', '/\n', stage_data$stage)
stage_data$stage <- gsub('postclosure', 'post-closure', stage_data$stage)
stage_data$stage <- factor(stage_data$stage, levels = c('abandonment', 'remediation', 'post-closure', 'decommissioning/\nclosure', 'expansion', 'operation', 'construction', 'exploration', 'prospecting'))

stage <- ggplot2::ggplot(data = stage_data, ggplot2::aes(stage, articles)) +
  ggplot2::geom_bar(fill = '#8CB3B0', stat='identity') +
  ggplot2::theme_minimal() +
  ggplot2::geom_text(colour = "#8CB3B0", size = 3.5,
                      label = stage_data$articles, 
                      position = ggplot2::position_nudge(y = 10)) +
  ggExtra::removeGrid(x = FALSE, y = TRUE) +
  ggplot2::coord_flip() + 
  ggplot2::labs(
    x = "Mining stage", 
    y = "Number of articles")
stage
ggplot2::ggsave(
  "figures/stage.png",
  width = (dev.size())[1], height = (dev.size())[2],
  dpi = 1200
)

#multiple stage articles
articles$stages_all <- paste0(articles[,21], articles[,22], articles[,23], articles[,24], articles[,29], articles[,25], articles[,26], articles[,27], articles[,28]) #concatenate stages
articles$mult_stages <- stringr::str_count(articles$stages_all, 'Y') #count number of 'Y's in concatenation
mult_stages_dat <- subset(articles, mult_stages > 1) #subset where number of 'Y's is greater than 1
mult_stages_datfull <- mult_stages_dat[,21:29] #subset relevant columns only
#mult_stages_datfull <- as.data.frame(lapply(mult_stages_datfull, function(x) gsub('N', '', x))) #remove all text apart from 'Y'
mult_stages_datfull <- mult_stages_datfull[,c('stage_prospecting', 'stage_exploration', 'stage_construction', 'stage_operation', 'stage_expansion', 'stage_decommissioning_closure', 'stage_postclosure', 'stage_remediation', 'stage_abandonment')] #reorder columns
mult_stages_datfull$stages_all <- paste(mult_stages_datfull[,1], mult_stages_datfull[,2], mult_stages_datfull[,3], mult_stages_datfull[,4],
                                         mult_stages_datfull[,5], mult_stages_datfull[,6], mult_stages_datfull[,7], mult_stages_datfull[,8], mult_stages_datfull[,9], sep='-') #concatenate stages
mult_stages_datfull <- mult_stages_datfull[order(-xtfrm(mult_stages_datfull[,1]), -xtfrm(mult_stages_datfull[,2]), -xtfrm(mult_stages_datfull[,3]), -xtfrm(mult_stages_datfull[,4]), -xtfrm(mult_stages_datfull[,5]), 
                                                 -xtfrm(mult_stages_datfull[,6]), -xtfrm(mult_stages_datfull[,7]), -xtfrm(mult_stages_datfull[,8]), -xtfrm(mult_stages_datfull[,9])), ] #order columns
allstages <- mult_stages_datfull %>% 
  dplyr::count(stages_all, sort = TRUE)

stages <- ggplot2::ggplot(data = allstages, ggplot2::aes(stages_all, n)) +
  ggplot2::geom_bar(fill = '#8CB3B0', stat='identity') +
  ggplot2::theme_minimal() + 
  ggplot2::scale_y_continuous(breaks=c(0, 10, 20)) +
  ggplot2::theme(axis.title.y=element_blank(),
        axis.text.y=element_blank(),
        axis.ticks.y=element_blank()) +
  ggplot2::geom_text(colour = "#8CB3B0", size = 3.5,
                      label = allstages$n, 
                      position = ggplot2::position_nudge(y = 0.5)) +
  ggExtra::removeGrid(x = FALSE, y = TRUE) +
  ggplot2::coord_flip(ylim = c(-9, 25), xlim = c(1, 18.5)) + 
  ggplot2::labs(
    x = "Mining stages", 
    y = "Number of articles") +
  ggplot2::annotate('text', x =15 , y = -8.65, label = 'prospecting', angle = '90', size = 3, hjust = 0) +
  ggplot2::annotate('text', x =15 , y = -7.65, label = 'exploration', angle = '90', size = 3, hjust = 0) +
  ggplot2::annotate('text', x =15 , y = -6.65, label = 'construction', angle = '90', size = 3, hjust = 0) +
  ggplot2::annotate('text', x =15 , y = -5.65, label = 'operation', angle = '90', size = 3, hjust = 0) +
  ggplot2::annotate('text', x =15 , y = -4.65, label = 'expansion', angle = '90', size = 3, hjust = 0) +
  ggplot2::annotate('text', x =15 , y = -3.65, label = 'decomm./closure', angle = '90', size = 3, hjust = 0) +
  ggplot2::annotate('text', x =15 , y = -2.65, label = 'post-closure', angle = '90', size = 3, hjust = 0) +
  ggplot2::annotate('text', x =15 , y = -1.65, label = 'remediation', angle = '90', size = 3, hjust = 0) +
  ggplot2::annotate('text', x =15 , y = -0.65, label = 'abandonment', angle = '90', size = 3, hjust = 0) +
  ggplot2::geom_rect(xmin = 0.6, xmax = 1.4, ymin = -1, ymax = -0.2, linetype = 0, fill = "#EAC435") +
  ggplot2::geom_rect(xmin = 0.6, xmax = 1.4, ymin = -2, ymax = -1.2, linetype = 0, fill = "#EAC435") +
  ggplot2::geom_rect(xmin = 0.6, xmax = 1.4, ymin = -3, ymax = -2.2, linetype = 0, fill = "lightgray") +
  ggplot2::geom_rect(xmin = 0.6, xmax = 1.4, ymin = -4, ymax = -3.2, linetype = 0, fill = "lightgray") +
  ggplot2::geom_rect(xmin = 0.6, xmax = 1.4, ymin = -5, ymax = -4.2, linetype = 0, fill = "lightgray") +
  ggplot2::geom_rect(xmin = 0.6, xmax = 1.4, ymin = -6, ymax = -5.2, linetype = 0, fill = "lightgray") +
  ggplot2::geom_rect(xmin = 0.6, xmax = 1.4, ymin = -7, ymax = -6.2, linetype = 0, fill = "lightgray") +
  ggplot2::geom_rect(xmin = 0.6, xmax = 1.4, ymin = -8, ymax = -7.2, linetype = 0, fill = "lightgray") +
  ggplot2::geom_rect(xmin = 0.6, xmax = 1.4, ymin = -9, ymax = -8.2, linetype = 0, fill = "lightgray") +
  ggplot2::geom_rect(xmin = 1.6, xmax = 2.4, ymin = -1, ymax = -0.2, linetype = 0, fill = "lightgray")     +
  ggplot2::geom_rect(xmin = 1.6, xmax = 2.4, ymin = -2, ymax = -1.2, linetype = 0, fill = "#EAC435") +
  ggplot2::geom_rect(xmin = 1.6, xmax = 2.4, ymin = -3, ymax = -2.2, linetype = 0, fill = "#EAC435") +
  ggplot2::geom_rect(xmin = 1.6, xmax = 2.4, ymin = -4, ymax = -3.2, linetype = 0, fill = "lightgray") +
  ggplot2::geom_rect(xmin = 1.6, xmax = 2.4, ymin = -5, ymax = -4.2, linetype = 0, fill = "lightgray") +
  ggplot2::geom_rect(xmin = 1.6, xmax = 2.4, ymin = -6, ymax = -5.2, linetype = 0, fill = "lightgray") +
  ggplot2::geom_rect(xmin = 1.6, xmax = 2.4, ymin = -7, ymax = -6.2, linetype = 0, fill = "lightgray") +
  ggplot2::geom_rect(xmin = 1.6, xmax = 2.4, ymin = -8, ymax = -7.2, linetype = 0, fill = "lightgray") +
  ggplot2::geom_rect(xmin = 1.6, xmax = 2.4, ymin = -9, ymax = -8.2, linetype = 0, fill = "lightgray") +
  ggplot2::geom_rect(xmin = 2.6, xmax = 3.4, ymin = -1, ymax = -0.2, linetype = 0, fill = "#EAC435")     +
  ggplot2::geom_rect(xmin = 2.6, xmax = 3.4, ymin = -2, ymax = -1.2, linetype = 0, fill = "#EAC435") +
  ggplot2::geom_rect(xmin = 2.6, xmax = 3.4, ymin = -3, ymax = -2.2, linetype = 0, fill = "#EAC435") +
  ggplot2::geom_rect(xmin = 2.6, xmax = 3.4, ymin = -4, ymax = -3.2, linetype = 0, fill = "lightgray") +
  ggplot2::geom_rect(xmin = 2.6, xmax = 3.4, ymin = -5, ymax = -4.2, linetype = 0, fill = "lightgray") +
  ggplot2::geom_rect(xmin = 2.6, xmax = 3.4, ymin = -6, ymax = -5.2, linetype = 0, fill = "lightgray") +
  ggplot2::geom_rect(xmin = 2.6, xmax = 3.4, ymin = -7, ymax = -6.2, linetype = 0, fill = "lightgray") +
  ggplot2::geom_rect(xmin = 2.6, xmax = 3.4, ymin = -8, ymax = -7.2, linetype = 0, fill = "lightgray") +
  ggplot2::geom_rect(xmin = 2.6, xmax = 3.4, ymin = -9, ymax = -8.2, linetype = 0, fill = "lightgray")     +
  ggplot2::geom_rect(xmin = 3.6, xmax = 4.4, ymin = -1, ymax = -0.2, linetype = 0, fill = "#EAC435") +
  ggplot2::geom_rect(xmin = 3.6, xmax = 4.4, ymin = -2, ymax = -1.2, linetype = 0, fill = "lightgray") +
  ggplot2::geom_rect(xmin = 3.6, xmax = 4.4, ymin = -3, ymax = -2.2, linetype = 0, fill = "lightgray") +
  ggplot2::geom_rect(xmin = 3.6, xmax = 4.4, ymin = -4, ymax = -3.2, linetype = 0, fill = "lightgray") +
  ggplot2::geom_rect(xmin = 3.6, xmax = 4.4, ymin = -5, ymax = -4.2, linetype = 0, fill = "lightgray") +
  ggplot2::geom_rect(xmin = 3.6, xmax = 4.4, ymin = -6, ymax = -5.2, linetype = 0, fill = "#EAC435") +
  ggplot2::geom_rect(xmin = 3.6, xmax = 4.4, ymin = -7, ymax = -6.2, linetype = 0, fill = "lightgray") +
  ggplot2::geom_rect(xmin = 3.6, xmax = 4.4, ymin = -8, ymax = -7.2, linetype = 0, fill = "lightgray") +
  ggplot2::geom_rect(xmin = 3.6, xmax = 4.4, ymin = -9, ymax = -8.2, linetype = 0, fill = "lightgray")     +
  ggplot2::geom_rect(xmin = 4.6, xmax = 5.4, ymin = -1, ymax = -0.2, linetype = 0, fill = "lightgray") +
  ggplot2::geom_rect(xmin = 4.6, xmax = 5.4, ymin = -2, ymax = -1.2, linetype = 0, fill = "#EAC435") +
  ggplot2::geom_rect(xmin = 4.6, xmax = 5.4, ymin = -3, ymax = -2.2, linetype = 0, fill = "lightgray") +
  ggplot2::geom_rect(xmin = 4.6, xmax = 5.4, ymin = -4, ymax = -3.2, linetype = 0, fill = "lightgray") +
  ggplot2::geom_rect(xmin = 4.6, xmax = 5.4, ymin = -5, ymax = -4.2, linetype = 0, fill = "lightgray") +
  ggplot2::geom_rect(xmin = 4.6, xmax = 5.4, ymin = -6, ymax = -5.2, linetype = 0, fill = "#EAC435") +
  ggplot2::geom_rect(xmin = 4.6, xmax = 5.4, ymin = -7, ymax = -6.2, linetype = 0, fill = "lightgray") +
  ggplot2::geom_rect(xmin = 4.6, xmax = 5.4, ymin = -8, ymax = -7.2, linetype = 0, fill = "lightgray") +
  ggplot2::geom_rect(xmin = 4.6, xmax = 5.4, ymin = -9, ymax = -8.2, linetype = 0, fill = "lightgray")     +
  ggplot2::geom_rect(xmin = 5.6, xmax = 6.4, ymin = -1, ymax = -0.2, linetype = 0, fill = "lightgray") +
  ggplot2::geom_rect(xmin = 5.6, xmax = 6.4, ymin = -2, ymax = -1.2, linetype = 0, fill = "lightgray") +
  ggplot2::geom_rect(xmin = 5.6, xmax = 6.4, ymin = -3, ymax = -2.2, linetype = 0, fill = "#EAC435") +
  ggplot2::geom_rect(xmin = 5.6, xmax = 6.4, ymin = -4, ymax = -3.2, linetype = 0, fill = "lightgray") +
  ggplot2::geom_rect(xmin = 5.6, xmax = 6.4, ymin = -5, ymax = -4.2, linetype = 0, fill = "lightgray") +
  ggplot2::geom_rect(xmin = 5.6, xmax = 6.4, ymin = -6, ymax = -5.2, linetype = 0, fill = "#EAC435") +
  ggplot2::geom_rect(xmin = 5.6, xmax = 6.4, ymin = -7, ymax = -6.2, linetype = 0, fill = "lightgray") +
  ggplot2::geom_rect(xmin = 5.6, xmax = 6.4, ymin = -8, ymax = -7.2, linetype = 0, fill = "lightgray") +
  ggplot2::geom_rect(xmin = 5.6, xmax = 6.4, ymin = -9, ymax = -8.2, linetype = 0, fill = "lightgray")     +
  ggplot2::geom_rect(xmin = 6.6, xmax = 7.4, ymin = -1, ymax = -0.2, linetype = 0, fill = "#EAC435") +
  ggplot2::geom_rect(xmin = 6.6, xmax = 7.4, ymin = -2, ymax = -1.2, linetype = 0, fill = "lightgray") +
  ggplot2::geom_rect(xmin = 6.6, xmax = 7.4, ymin = -3, ymax = -2.2, linetype = 0, fill = "#EAC435") +
  ggplot2::geom_rect(xmin = 6.6, xmax = 7.4, ymin = -4, ymax = -3.2, linetype = 0, fill = "lightgray") +
  ggplot2::geom_rect(xmin = 6.6, xmax = 7.4, ymin = -5, ymax = -4.2, linetype = 0, fill = "lightgray") +
  ggplot2::geom_rect(xmin = 6.6, xmax = 7.4, ymin = -6, ymax = -5.2, linetype = 0, fill = "#EAC435") +
  ggplot2::geom_rect(xmin = 6.6, xmax = 7.4, ymin = -7, ymax = -6.2, linetype = 0, fill = "lightgray") +
  ggplot2::geom_rect(xmin = 6.6, xmax = 7.4, ymin = -8, ymax = -7.2, linetype = 0, fill = "lightgray") +
  ggplot2::geom_rect(xmin = 6.6, xmax = 7.4, ymin = -9, ymax = -8.2, linetype = 0, fill = "lightgray")     +
  ggplot2::geom_rect(xmin = 7.6, xmax = 8.4, ymin = -1, ymax = -0.2, linetype = 0, fill = "lightgray") +
  ggplot2::geom_rect(xmin = 7.6, xmax = 8.4, ymin = -2, ymax = -1.2, linetype = 0, fill = "lightgray") +
  ggplot2::geom_rect(xmin = 7.6, xmax = 8.4, ymin = -3, ymax = -2.2, linetype = 0, fill = "#EAC435") +
  ggplot2::geom_rect(xmin = 7.6, xmax = 8.4, ymin = -4, ymax = -3.2, linetype = 0, fill = "#EAC435") +
  ggplot2::geom_rect(xmin = 7.6, xmax = 8.4, ymin = -5, ymax = -4.2, linetype = 0, fill = "lightgray") +
  ggplot2::geom_rect(xmin = 7.6, xmax = 8.4, ymin = -6, ymax = -5.2, linetype = 0, fill = "#EAC435") +
  ggplot2::geom_rect(xmin = 7.6, xmax = 8.4, ymin = -7, ymax = -6.2, linetype = 0, fill = "lightgray") +
  ggplot2::geom_rect(xmin = 7.6, xmax = 8.4, ymin = -8, ymax = -7.2, linetype = 0, fill = "lightgray") +
  ggplot2::geom_rect(xmin = 7.6, xmax = 8.4, ymin = -9, ymax = -8.2, linetype = 0, fill = "lightgray")     +
  ggplot2::geom_rect(xmin = 8.6, xmax = 9.4, ymin = -1, ymax = -0.2, linetype = 0, fill = "#EAC435") +
  ggplot2::geom_rect(xmin = 8.6, xmax = 9.4, ymin = -2, ymax = -1.2, linetype = 0, fill = "lightgray") +
  ggplot2::geom_rect(xmin = 8.6, xmax = 9.4, ymin = -3, ymax = -2.2, linetype = 0, fill = "lightgray") +
  ggplot2::geom_rect(xmin = 8.6, xmax = 9.4, ymin = -4, ymax = -3.2, linetype = 0, fill = "lightgray") +
  ggplot2::geom_rect(xmin = 8.6, xmax = 9.4, ymin = -5, ymax = -4.2, linetype = 0, fill = "lightgray") +
  ggplot2::geom_rect(xmin = 8.6, xmax = 9.4, ymin = -6, ymax = -5.2, linetype = 0, fill = "lightgray") +
  ggplot2::geom_rect(xmin = 8.6, xmax = 9.4, ymin = -7, ymax = -6.2, linetype = 0, fill = "#EAC435") +
  ggplot2::geom_rect(xmin = 8.6, xmax = 9.4, ymin = -8, ymax = -7.2, linetype = 0, fill = "lightgray") +
  ggplot2::geom_rect(xmin = 8.6, xmax = 9.4, ymin = -9, ymax = -8.2, linetype = 0, fill = "lightgray")     +
  ggplot2::geom_rect(xmin = 9.6, xmax = 10.4, ymin = -1, ymax = -0.2, linetype = 0, fill = "lightgray") +
  ggplot2::geom_rect(xmin = 9.6, xmax = 10.4, ymin = -2, ymax = -1.2, linetype = 0, fill = "lightgray") +
  ggplot2::geom_rect(xmin = 9.6, xmax = 10.4, ymin = -3, ymax = -2.2, linetype = 0, fill = "lightgray") +
  ggplot2::geom_rect(xmin = 9.6, xmax = 10.4, ymin = -4, ymax = -3.2, linetype = 0, fill = "lightgray") +
  ggplot2::geom_rect(xmin = 9.6, xmax = 10.4, ymin = -5, ymax = -4.2, linetype = 0, fill = "lightgray") +
  ggplot2::geom_rect(xmin = 9.6, xmax = 10.4, ymin = -6, ymax = -5.2, linetype = 0, fill = "#EAC435") +
  ggplot2::geom_rect(xmin = 9.6, xmax = 10.4, ymin = -7, ymax = -6.2, linetype = 0, fill = "#EAC435") +
  ggplot2::geom_rect(xmin = 9.6, xmax = 10.4, ymin = -8, ymax = -7.2, linetype = 0, fill = "lightgray") +
  ggplot2::geom_rect(xmin = 9.6, xmax = 10.4, ymin = -9, ymax = -8.2, linetype = 0, fill = "lightgray")     +
  ggplot2::geom_rect(xmin = 10.6, xmax = 11.4, ymin = -1, ymax = -0.2, linetype = 0, fill = "lightgray") +
  ggplot2::geom_rect(xmin = 10.6, xmax = 11.4, ymin = -2, ymax = -1.2, linetype = 0, fill = "lightgray") +
  ggplot2::geom_rect(xmin = 10.6, xmax = 11.4, ymin = -3, ymax = -2.2, linetype = 0, fill = "lightgray") +
  ggplot2::geom_rect(xmin = 10.6, xmax = 11.4, ymin = -4, ymax = -3.2, linetype = 0, fill = "lightgray") +
  ggplot2::geom_rect(xmin = 10.6, xmax = 11.4, ymin = -5, ymax = -4.2, linetype = 0, fill = "lightgray") +
  ggplot2::geom_rect(xmin = 10.6, xmax = 11.4, ymin = -6, ymax = -5.2, linetype = 0, fill = "#EAC435") +
  ggplot2::geom_rect(xmin = 10.6, xmax = 11.4, ymin = -7, ymax = -6.2, linetype = 0, fill = "lightgray") +
  ggplot2::geom_rect(xmin = 10.6, xmax = 11.4, ymin = -8, ymax = -7.2, linetype = 0, fill = "#EAC435") +
  ggplot2::geom_rect(xmin = 10.6, xmax = 11.4, ymin = -9, ymax = -8.2, linetype = 0, fill = "lightgray")     +
  ggplot2::geom_rect(xmin = 11.6, xmax = 12.4, ymin = -1, ymax = -0.2, linetype = 0, fill = "lightgray") +
  ggplot2::geom_rect(xmin = 11.6, xmax = 12.4, ymin = -2, ymax = -1.2, linetype = 0, fill = "#EAC435") +
  ggplot2::geom_rect(xmin = 11.6, xmax = 12.4, ymin = -3, ymax = -2.2, linetype = 0, fill = "lightgray") +
  ggplot2::geom_rect(xmin = 11.6, xmax = 12.4, ymin = -4, ymax = -3.2, linetype = 0, fill = "lightgray") +
  ggplot2::geom_rect(xmin = 11.6, xmax = 12.4, ymin = -5, ymax = -4.2, linetype = 0, fill = "lightgray") +
  ggplot2::geom_rect(xmin = 11.6, xmax = 12.4, ymin = -6, ymax = -5.2, linetype = 0, fill = "#EAC435") +
  ggplot2::geom_rect(xmin = 11.6, xmax = 12.4, ymin = -7, ymax = -6.2, linetype = 0, fill = "lightgray") +
  ggplot2::geom_rect(xmin = 11.6, xmax = 12.4, ymin = -8, ymax = -7.2, linetype = 0, fill = "#EAC435") +
  ggplot2::geom_rect(xmin = 11.6, xmax = 12.4, ymin = -9, ymax = -8.2, linetype = 0, fill = "lightgray")     +
  ggplot2::geom_rect(xmin = 12.6, xmax = 13.4, ymin = -1, ymax = -0.2, linetype = 0, fill = "lightgray") +
  ggplot2::geom_rect(xmin = 12.6, xmax = 13.4, ymin = -2, ymax = -1.2, linetype = 0, fill = "lightgray") +
  ggplot2::geom_rect(xmin = 12.6, xmax = 13.4, ymin = -3, ymax = -2.2, linetype = 0, fill = "lightgray") +
  ggplot2::geom_rect(xmin = 12.6, xmax = 13.4, ymin = -4, ymax = -3.2, linetype = 0, fill = "lightgray") +
  ggplot2::geom_rect(xmin = 12.6, xmax = 13.4, ymin = -5, ymax = -4.2, linetype = 0, fill = "lightgray") +
  ggplot2::geom_rect(xmin = 12.6, xmax = 13.4, ymin = -6, ymax = -5.2, linetype = 0, fill = "#EAC435") +
  ggplot2::geom_rect(xmin = 12.6, xmax = 13.4, ymin = -7, ymax = -6.2, linetype = 0, fill = "#EAC435") +
  ggplot2::geom_rect(xmin = 12.6, xmax = 13.4, ymin = -8, ymax = -7.2, linetype = 0, fill = "#EAC435") +
  ggplot2::geom_rect(xmin = 12.6, xmax = 13.4, ymin = -9, ymax = -8.2, linetype = 0, fill = "lightgray")     +
  ggplot2::geom_rect(xmin = 13.6, xmax = 14.4, ymin = -1, ymax = -0.2, linetype = 0, fill = "lightgray") +
  ggplot2::geom_rect(xmin = 13.6, xmax = 14.4, ymin = -2, ymax = -1.2, linetype = 0, fill = "lightgray") +
  ggplot2::geom_rect(xmin = 13.6, xmax = 14.4, ymin = -3, ymax = -2.2, linetype = 0, fill = "lightgray") +
  ggplot2::geom_rect(xmin = 13.6, xmax = 14.4, ymin = -4, ymax = -3.2, linetype = 0, fill = "#EAC435") +
  ggplot2::geom_rect(xmin = 13.6, xmax = 14.4, ymin = -5, ymax = -4.2, linetype = 0, fill = "lightgray") +
  ggplot2::geom_rect(xmin = 13.6, xmax = 14.4, ymin = -6, ymax = -5.2, linetype = 0, fill = "#EAC435") +
  ggplot2::geom_rect(xmin = 13.6, xmax = 14.4, ymin = -7, ymax = -6.2, linetype = 0, fill = "lightgray") +
  ggplot2::geom_rect(xmin = 13.6, xmax = 14.4, ymin = -8, ymax = -7.2, linetype = 0, fill = "lightgray") +
  ggplot2::geom_rect(xmin = 13.6, xmax = 14.4, ymin = -9, ymax = -8.2, linetype = 0, fill = "#EAC435")

stages
ggplot2::ggsave(
  "figures/stages.png",
  width = (dev.size())[1], height = (dev.size())[2],
  dpi = 1200
)
```


#Cross Tabs
####Country -vs- stage

``` {r country_stage, echo=FALSE}
#data
country_stage_art <- articles %>%
 tidyr::pivot_longer(
   cols = starts_with("stage_"),
   names_to = "stage",
   names_prefix = "stage_",
   values_to = "present",
   values_drop_na = TRUE
 )
country_stage_art <- subset(country_stage_art, present == 'Y')

country_stage_art_sum <- country_stage_art %>% 
  dplyr::count(country, stage, sort = TRUE)
country_stage_art_sum$stage <- gsub('_', '/\n', country_stage_art_sum$stage)
country_stage_art_sum$stage <- gsub('postclosure', 'post-closure', country_stage_art_sum$stage)
iceland <- data.frame(country = rep('Iceland', 9), stage = c('abandonment', 'remediation', 'post-closure', 'decommissioning/\nclosure', 'expansion', 'operation', 'construction', 'exploration', 'prospecting'), n = rep(NA, 9))
country_stage_art_sum <- rbind(country_stage_art_sum, iceland)
country_stage_art_sum$stage <- factor(country_stage_art_sum$stage, levels = c('abandonment', 'remediation', 'post-closure', 'decommissioning/\nclosure', 'expansion', 'operation', 'construction', 'exploration', 'prospecting'))

country_stage <- ggplot2::ggplot(country_stage_art_sum, ggplot2::aes(country, stage, fill= n)) + 
  ggplot2::geom_tile() +
  ggplot2::scale_fill_gradient(low = "#F3F7F6", high = "#395653", na.value = NA, guide = 'none') +
  ggplot2::geom_label(ggplot2::aes(label = n), fill = 'white', size = 3) +
  ggplot2::labs(
    x = "Country", 
    y = "Extraction stage")
country_stage
ggplot2::ggsave(
  "figures/country_stage.png",
  width = (dev.size())[1], height = (dev.size())[2],
  dpi = 1200
)
```

##Gap analysis


``` {r gap_analysis, echo=FALSE}

operation <- subset(data, stage_operation == 'Y')
system_sum <- operation %>% 
  dplyr::count(affected_factor, sort = TRUE) 

postclosure <- subset(data, stage_postclosure == 'Y')
system_sum <- postclosure %>% 
  dplyr::count(affected_factor, sort = TRUE) 

abandonment <- subset(data, stage_abandonment == 'Y')
system_sum <- abandonment %>% 
  dplyr::count(affected_factor, sort = TRUE) 

grndwt_qual <- subset(data, affected_factor == "2B-Quality")
grndwt_qual_mit <- subset(grndwt_qual, mitigation == 'yes')
grndwt_qual_mit_sum <- grndwt_qual_mit %>% 
  dplyr::count(country, sort = TRUE)
```
