# Supplementary material for: Evidence of the impacts of metal mining and the effectiveness of mining mitigation measures on social–ecological systems in Arctic and boreal regions: a systematic map
Source: Environ Evid. 2022 Sep 8;11:30. doi: 10.1186/s13750-022-00282-y (PMC9452284; doi:10.1186/s13750-022-00282-y)
Supplement: Supplementary file 11 — Additional file 11: Database of unique mines [file 13750_2022_282_MOESM11_ESM.csv]

country	region	location	mine	longitude	latitude
Russia	Republic of Khakassia	Kola Peninsula	Abagas	89.5887663	53.2810052
Russia	North Ossetia	Ardon River	Misur	44.31444	43.23833
Russia	KabardinoBalkarian Republic	Tyrnyauz	Tyrnyauz	42.9127363	43.394721
Russia	Karachay-Cherkessia	Bogachukha and Urup Rivers	Urupsky	41.1709023	43.8149258
Canada	Ontario	Bay of Quinte	Moira River	-77.2316107	44.1775728
Russia	Primorsky Krai	Rudnaya River	Sikhote Alin Ridge	135.4	44.3
Canada	Ontario	Marmora	Marmoraton Mining Company	-77.6610232	44.4813087
Canada	Ontario	Moira River	Madoc	-77.5373997	44.4957083
Canada	Ontario	Deloro	Deloro	-77.6232056	44.5096321
Canada	Ontario	Vale and Port Colborne	Regional	-79.76717837	44.66936494
Canada	Nova Scotia	Dartmouth	Montague	-63.5258688	44.7276856
Canada	Nova Scotia	Waverley	Waverley	-63.6235036	44.77364
Canada	Northwest Territories	Rat Lake	NS	-79.5238386	44.8704894
Canada	Nova Scotia	Gays River	Gays River	-63.3434667	45.0320218
Canada	Nova Scotia	Goldenville	Caribou	-62.941611	45.057194
Canada	Nova Scotia	Goldenville	Goldenville	-62.0078687	45.0875508
Canada	Nova Scotia	Dartmouth	Goldenville	-62.0078687	45.0875508
Canada	Nova Scotia	Seal Harbour	Seal Harbour	-61.3603	45.1012
Canada	Nova Scotia	Seal Harbour	Boston-Richardson	-61.599166	45.168333
Canada	Nova Scotia	Golboro	Isaac's Harbour	-61.6446547	45.1985978
Canada	Quebec	Massawippi River	Capelton	-71.8984378	45.3188048
Canada	Nova Scotia	Strachans Brook	Mindamar	-60.4388247	45.7284457
Canada	Ontario	Kelly Lake, Laurentian and Wahnapitae Hydro Dam	Greater Sudbury Region	-81.0995537	46.4477738
Canada	Ontario	Sudbury	Junction Creek	-81.0283317	46.4694147
Canada	Ontario	Junction Creek	Vale Inco Ltd.	-81.0452107	46.4712147
Canada	Sudbury	Copper Cliff	Copper Cliff	-81.0836817	46.4739357
Canada	Ontario	Sudbury	NR	-80.7978187	46.4777747
Canada	Ontario	Sudbury	Nickel Center	-80.8449027	46.4799367
Canada	Ontario	Sudbury	Sudbury Operations, INCO Ltd	-81.0494627	46.4850407
Canada	Ontario	Sudbury	Falconbridge	-80.7956887	46.5765757
Canada	Ontario	Sudbury	Xstrata Nickel	-81.6395448	46.5830387
Canada	Ontario	Sudbury	Nickel Rim	-80.8025149	46.6625545
Canada	Quebec	Charest River	Montauban	-72.3491607	46.8394256
Canada	Ontario	Temagami	Sherman	-79.7928187	47.0606266
Canada	New Brunswick	Bathurst	Brunswick	-66.0748328	47.2896327
Canada	New Brunswick	Miramichi River	Heath Steele	-66.0746731	47.2903148
Canada	Ontario	Cobalt	Cobalt and Silver Center region	-79.6839877	47.3902916
Canada	New Brunswick	Little River	New Brunswick	-65.6982327	47.626054
Canada	Newfoundland & Labrador	Bell Island	Bell Island	-52.972078	47.6262264
Canada	New Brunswick	Bathurst	Bathurst	-65.7127457	47.6650746
Canada	Ontario	Montreal River	Young-Davidson	-80.6832227	47.9465876
Canada	Quebec	Val-d'Or	Val-d'Or	-77.6166317	48.0817446
Canada	Quebec	Val-d'Or	Sigma-Lamaque	-77.7578725	48.099365
Canada	Quebec	Rouyn-Noranda	Bouchard Hebert	-79.4293664	48.1371278
Canada	Quebec	NS	Westwood	78.32	48.15
Canada	Quebec	Malartic	Canadian Malartic	-78.1832442	48.1657607
Canada	Quebec	Rouyn-Noranda	Raglan	-78.8160227	48.1953196
Canada	Quebec	Rouyn-Noranda	Rouyn-Noranda	-79.0921567	48.2256826
Canada	Quebec	Dasserat Lake	Aldermac	-79.4792361	48.2526417
Canada	Quebec	Val-d'Or	Doyon	-78.6390077	48.2838025
Canada	Ontario	Timmins	KamKotia	-81.6035127	48.5956485
Canada	Ontario	Shebandowan	Shebandowan	-90.0931168	48.6276805
Canada	Ontario	Kidd Creek	Kidd Creek	-81.3932428	48.691036
Canada	Ontario	Hogarth and Caland Pit Lakes	Steep Rock	-91.6455637	48.7963745
Canada	Newfoundland & Labrador	Buchans	Buchans	-56.8385577	48.8254665
Canada	British Columbia	Slesse Cree	Red Mountain	-121.6273077	49.0074065
Canada	Ontario	Manitouwadge	Noranda	-85.8012277	49.159594
Canada	Newfoundland & Labrador	Little Bay Arm	Little Bay	-56.0042147	49.5689125
Canada	British Columbia	Buttle Lake	Myra Falls	-125.6057699	49.576039
Canada	Newfoundland & Labrador	Little Bay Arm	Dimmel	-55.9324897	49.5967295
Canada	British Columbia	Howe Sound	Britannia Beach	-123.2038727	49.6232695
Canada	British Columbia	Kimberley	Sullivan	-115.9473647	49.654935
Canada	British Columbia	Kimberley	Cominco's Sullivan	-115.9469837	49.6558785
Canada	British Columbia	Buttle Lake	Westmin Resources Limited	-125.8544869	49.7040647
Canada	British Columbia	Kootenay Lake	Bluebell	-117.6219	49.7137
Canada	British Columbia	Tsolum River	Mount Washington	-125.2189137	49.7539084
Canada	Quebec	Chibougamau region	Joe Mann	74.73	49.92
Canada	British Columbia	Vancouver Island	Blue Grouse Mountain	-119.5393104	49.9672352
Canada	Ontario	Timmins	Detour Lake	-79.7143097	50.0190811
Russia	Irkutsk Oblast	Selenga River	Zakamensk	103.3155793	50.3805864
Canada	British Columbia	Benson Lake	Benson Lake Coast	-127.2495217	50.3874824
Canada	Manitoba	Maskwa	Maskwa nickel deposit	-95.4503577	50.4336114
Canada	British Columbia	Highland Valley district	Highland Valley Copper	-121.0448943	50.4861866
Canada	Manitoba	Beresford Lake	Gunnar	-95.296	50.5137
Canada	Manitoba	Nopiming Provincial Park	Central Manitoba	-95.206	50.5416
Canada	British Columbia	Vancouver Island	Island Copper	-127.4834817	50.5949464
Russia	Buryat Republic	Zakamensk	Dzhida	106.1455789	50.6814127
Canada	Ontario	Balmer Creek	Placer Dome Campbell	-93.7523897	51.0655754
Canada	Ontario	Red Lake	Balmer Lake	-93.7481027	51.0657934
Canada	Ontario	Confederation Lake	South Bay	-92.7573567	51.0771513
Russia	Tuva Republic	Khovu-Aksy	Khovu-Aksy	93.6578	51.11747
Russia	Belgorod Oblast	Gubkin and Stary Oskol	Kursk Magnetic Anomaly	37.7222653	51.2599623
Russia	Belgorod Oblast	Oskol River	Lebedinsky	37.7222653	51.2599623
Canada	Quebec	Baie-James	Casa Berardi	-75.1079065	52.0346867
Canada	British Columbia	Horsefly River	Black Creek	-121.100108	52.2918883
Canada	British Columbia	Polley Lake, Quesnel Lake, and Hazeltine Creek	Mount Polley	-121.6351226	52.5430767
Russia	Republic of Bashkortostan	Tanalyk River	Kul-Yurt-Tau	58.2990753	52.6385062
Russia	South Urals	Sibai City	Bashkirian	58.638279	52.694888
Canada	Newfoundland & Labrador	Wabush Lake	Carol Lake	-66.9357687	53.0110512
Canada	British Columbia	Jack of Clubs Lake	Wells	-121.7812266	53.0995308
Russia	Kemerovo Oblast	Salair	Salair	85.7785177	54.2462042
Russia	Kemerovo Oblast	Ursk	Ursk	85.4040653	54.4499141
Canada	Manitoba	Flin Flon	Flin Flon	-101.9016437	54.7793991
Canada	Quebec	Schefferville	Schefferville	-66.9253627	54.8145501
Canada	British Columbia	Smithers	Bell Copper	-126.2341227	55.0016391
Canada	Manitoba	Sherridon	Sherritt-Gordon	-101.109757	55.13639
USA	Alaska	Ketchikan	Quartz Hill	-131.6413637	55.350994
Russia	Kemerovo Oblast	Ursk and Komsomolsk	Kemerovo	85.802408	55.4041922
Canada	British Columbia	Alice Arm	Amax/Kitsault	-129.4872477	55.474535
Canada	Manitoba	Thompson	Thompson Operations, INCO Ltd	-97.9155672	55.7586362
Russia	Kemerovo Oblast	Berikul	Berikul	87.0321423	56.216446
Canada	Newfoundland & Labrador	Labrador	Voisey’s Bay	-62.0977539	56.3359699
Canada	Manitoba	Leaf Rapids	Ruttan	-99.6502057	56.4730099
Canada	Manitoba	Lynn Lake	Lynn Lake	-101.3589673	56.8258756
Canada	British Columbia	Omineca Mountains	Kemess	-126.7541167	57.001204
Russia	Irkutsk Oblast	Bodaibó	Vitim-Olekma	114.1968089	57.85015205
USA	Alaska	Admiralty Island	Greens Creek	-134.63472	58.08416
USA	Alaska	Juneau	Alaska-Juneau	-134.341188	58.2630977
Norway	Evje	River Otra	Flat Nickel	7.8613803	58.6005788
Norway	Agder	Knabeana-Kvina	Knaben	7.0612238	58.6624273
Sweden	Orebro	Ammeberg	Ammeberg	15.0944683	58.7798898
Russia	Yakutia	Kuranakh	Kuranakh	125.8275453	58.8305771
USA	Alaska	Juneau	Kensington	-135.0636794	58.8491308
Norway	Rogaland	Visnes	Visnes	5.2296113	59.3567867
Sweden	Orebro	Stora	Lovisagruvan	15.1387256	59.7140191
Sweden	Orebro	Ljusnarsberg	Ljusnarsberg	14.9659133	59.8933147
Sweden	Vastmanland	Sala	Sala Mining Town	16.5432706	59.9223349
Sweden	Sater	Dalarna	Loberget	15.3146	60.1918
Sweden	Uppsala	Dannemora	Dannemora	17.8598723	60.2041669
Finland	SW Finland	Lake Orijarvi	Orijärvi	23.5371853	60.2290846
Sweden	Dalarna	Falun	Falu	15.6126743	60.5986686
Sweden	Dalarna	Kambamyran	Rudolfsgruvan	14.6520517	61.1184661
Greenland	Arsuk Fjord	Ivittuut	Ivittuut	-48.1760627	61.2065239
Canada	Northwest Territories	South Nahanni River	Prairie Creek	-127.2057647	62.4181175
Canada	Northwest Territories	Meg, Peg and Keg Lakes	Con	-114.3760721	62.430874
Canada	Northwest Territories	Yellowknife	Giant	-114.3602867	62.4981407
Finland	Nothern Savonia	Leppävirta	Kotalahti	27.608083	62.579944
Norway	Trondelag	Rugla and Naustebekken Rivers	Bjørgåsen	11.3069335	62.647552
Finland	North Karelia	Outokumpu	Outokumpu	29.0048597	62.7209585
Finland	Northern Savonia	Petkellahti	Luikonlahti	28.7092413	62.9351054
Norway	Trondelag	Lokken	Løkken	9.6804603	63.1232164
Finland	Ostrobothnia	Lake Pyhajarvi	Pyhäsalmi	25.9144764	63.6643914
Canada	Yukon	McQuesten River	McQuesten River	-137.4479384	63.6909095
Finland	Northern Ostrobothnia	Kalajoki River	Hitura	25.0117213	63.837498
Canada	Yukon	Christal, Moose, and Haldane Creek	Keno Hill District	-135.3288656	63.9265206
Russia	Karelia	NS	Karelsky Okatysh	32.88049942	63.93035042
Finland	Kainuu	Impacted streams (the Kalliojoki, Salmisenpuro, Jormasjoki, Ylä-Lumijoki, Lumijoki, and Kivijoki) and five of the reference streams (the Välijoki, Joutenjoki, Korentojoki, Tervajoki, and Varisjoki)	Talvivaara	27.9947027	63.9674139
Canada	Yukon	Yukon River basin	Dawson City area	-139.4986607	64.0232863
USA	Alaska	Fortymile River	Fortymile River	-141.7544097	64.2426303
USA	Alaska	Norton Sound	Nome	-165.5594813	64.5120147
Russia	Karelia	Kostomuksha	Komsomolsk	30.6971453	64.675889
USA	Alaska	Livengood and Crooked Creek	Tolovana Mining Area	-149.8483428	64.8511096
Sweden	Skellefte district	Lake Bruträsket	Boliden concentration plant	20.2881601	64.8765911
USA	Alaska	Fairbanks	Goldstream Valley	-147.9879396	64.9300968
Canada	Nunavut	Kivalliq	Meadowbank	-96.0712891	65.0226941
Sweden	Västerbotten	Kristineberg	Kimheden	18.5627685	65.0644996
Sweden	Västerbotten	Kristineberg	Kristineberg	18.5627685	65.0644996
USA	Alaska	Steese Highway	Ptarmigan Creek	-146.8740396	65.2562339
USA	Alaska	Chatanika River	Circle Mining District	-140.3	65.3
Canada	Northwest Territories	Contwoyto Lake	Lupin	-111.2556299	65.7571994
Sweden	Norrbotten	Laver	Laver	20.2269712	65.7740232
Sweden	Norrbotten	Laisvall	Laisvall	17.1600543	66.1508202
USA	Alaska	Birch Creek	Birch Creek	-145.8213907	66.2596141
Russia	Kola Peninsula	Chupa Estuary	Muscovite	33.6858	66.3373
Sweden	Lapland	Kvikkjokk	Gállok/Kallak	19.7	66.47
Sweden	Norrbotten	Sakajarvi	Aitik	20.9619407	67.0732977
Sweden	Norrbotten	Kiruna	Kiruna	20.654169	67.173325
Sweden	Norrbotten	Malmberget and Kiruna	Malmberget	20.654169	67.173325
Sweden	Norrbotten	Pajala	Kaunisvaara	23.3398463	67.414202
Finland	Lapland	Rautuvaara	Rautuvaara	23.9301395	67.4973604
Russia	Murmansk Oblast	Kovdor	Kovdorskiy	30.4263033	67.560682
Finland	Lapland	Kittila	Kittila	23.9297358	67.7693992
Russia	Murmansk Oblast	Monche Lake; Imandra Lake; Kolozero Lake; Umbozero Lake; Pirenga Lake	Monchegorsk	32.8558033	67.912847
Russia	Murmansk Oblast	Monchegorsk	Severonickel	32.8558033	67.912847
USA	Alaska	Kotzebue	Red Dog	-163.1710781	68.0720076
Russia	Kola Peninsula	Staroe lake	Bauman	33.2007333	68.148919
Russia	Murmansk Oblast	Kola River	Olenegorsk	33.1930693	68.149044
Russia	Krasnoyarsk Krai	Noril'sko-Pyasinskaya System	Noril’sk	88.1090863	69.3870439
Russia	Murmansk Oblast	Inari–Pasvik Lake–River	Pechenganikel	30.2378393	69.418053
Norway	Norge-Suomi	Sør-Varanger	Bjørnevatn	30.0099	69.6398
Norway	Kola Peninsula	Regional	Kirkenes	30.0257143	69.7202908
Norway	Kirkenes	Bøkfjorden	Sydvaranger	30.0257143	69.7202908
Norway	Nordland	Repparfjorden	Nussir ASA	24.2824875	70.4004114
Greenland	Qaasuitsup	Agfardlikavsa Fjord	Greenex A/S	-52.8661734	70.9619001
Greenland	Qaasuitsup	Uummannaq fjord	Black Angel	-51.25	71.1167
Greenland	Nordøstgrønland	Nyhavn	Mestersvig	-24.0986627	72.2050466
Canada	Nunavut	Strathcona Sound	Nanisivik	-84.6166947	73.0151206
